# Supplementary material for: Gene Expression Profiling of a Hypoxic Seizure Model of Epilepsy Suggests a Role for mTOR and Wnt Signaling in Epileptogenesis
Source: PLoS One. 2013 Sep 27;8(9):e74428. doi: 10.1371/journal.pone.0074428 (PMC3785482; doi:10.1371/journal.pone.0074428)
Supplement: File S1 — Experimental design for the hypoxic seizure model, including physiological response information. This file contains the experimental design information for the samples matching the 142 Affymetrix scans which passed quality-control. Physiological response to hypoxia, including seizure count, is also shown. The individual CEL files for the study have also been deposited in the Gene Expression Omnibus [19], data set: GS44903). (XLS) [file pone.0074428.s003.xls]

## Sheet: mainTable
Experimental design table for hypoxic seizure model assays.
n = 142 samples are represented.
See tab "Legend" for description of column fields.
Cage_number	Color_in_Video	compound	flagBothTissues	hypoxia	hypoxia_compound	number_in_litter	P10Date	Post-Temp	Pre-Temp	ratUnique	sampleName	scan	seizureCountSz_Count	time_hr	timeToFirstSzMin	tissue	tissue_hypoxia_compound_time	Weight_at_P10_gm
349803	NA	VEH	1	CON	CON_VEH	8	2009-08-14	NA	31.3	8_349803	hipp_CON_VEH_1-Hour_8_349803_71	CGCLG_111109_HT_Rat-Focus_PHY11110901G09_1	NA	1	NA	hipp	hipp_CON_VEH_1	19
349803	NA	VEH	1	CON	CON_VEH	9	2009-08-14	NA	31.6	9_349803	hipp_CON_VEH_1-Hour_9_349803_73	CGCLG_111109_HT_Rat-Focus_PHY11110901A10_1	NA	1	NA	hipp	hipp_CON_VEH_1	20
353685	NA	VEH	1	CON	CON_VEH	8	2009-09-04	NA	33.2	8_353685	hipp_CON_VEH_1-Hour_8_353685_72	CGCLG_111109_HT_Rat-Focus_PHY11110901H09_1	NA	1	NA	hipp	hipp_CON_VEH_1	19
353685	NA	VEH	1	CON	CON_VEH	9	2009-09-04	NA	33.1	9_353685	hipp_CON_VEH_1-Hour_9_353685_74	CGCLG_111109_HT_Rat-Focus_PHY11110901B10_1	NA	1	NA	hipp	hipp_CON_VEH_1	18
353685	NA	VEH	0	CON	CON_VEH	10	2009-09-04	NA	33.6	10_353685	hipp_CON_VEH_1-Hour_10_353685_76	CGCLG_111109_HT_Rat-Focus_PHY11110901D10_1	NA	1	NA	hipp	hipp_CON_VEH_1	19
353467	NA	VEH	1	CON	CON_VEH	9	2009-09-02	NA	31.6	9_353467	hipp_CON_VEH_6-Hour_9_353467_80	CGCLG_111109_HT_Rat-Focus_PHY11110901H10_1	NA	6	NA	hipp	hipp_CON_VEH_6	18
353467	NA	VEH	1	CON	CON_VEH	10	2009-09-02	NA	31.7	10_353467	hipp_CON_VEH_6-Hour_10_353467_81	CGCLG_111109_HT_Rat-Focus_PHY11110901A11_1	NA	6	NA	hipp	hipp_CON_VEH_6	19
353684	NA	VEH	1	CON	CON_VEH	6	2009-09-04	NA	31.4	6_353684	hipp_CON_VEH_6-Hour_6_353684_77	CGCLG_111109_HT_Rat-Focus_PHY11110901E10_1	NA	6	NA	hipp	hipp_CON_VEH_6	22
353684	NA	VEH	1	CON	CON_VEH	7	2009-09-04	NA	31.7	7_353684	hipp_CON_VEH_6-Hour_7_353684_78	CGCLG_111109_HT_Rat-Focus_PHY11110901F10_1	NA	6	NA	hipp	hipp_CON_VEH_6	20
353684	NA	VEH	1	CON	CON_VEH	8	2009-09-04	NA	30.8	8_353684	hipp_CON_VEH_6-Hour_8_353684_79	CGCLG_111109_HT_Rat-Focus_PHY11110901G10_1	NA	6	NA	hipp	hipp_CON_VEH_6	20
349804	NA	VEH	1	CON	CON_VEH	9	2009-08-14	NA	32.1	9_349804	hipp_CON_VEH_12-Hour_9_349804_85	CGCLG_111109_HT_Rat-Focus_PHY11110901E11_1	NA	12	NA	hipp	hipp_CON_VEH_12	21
353468	NA	VEH	1	CON	CON_VEH	6	2009-09-02	NA	31.7	6_353468	hipp_CON_VEH_12-Hour_6_353468_82	CGCLG_111109_HT_Rat-Focus_PHY11110901B11_1	NA	12	NA	hipp	hipp_CON_VEH_12	21
353468	NA	VEH	1	CON	CON_VEH	7	2009-09-02	NA	32.1	7_353468	hipp_CON_VEH_12-Hour_7_353468_83	CGCLG_111109_HT_Rat-Focus_PHY11110901C11_1	NA	12	NA	hipp	hipp_CON_VEH_12	21
353468	NA	VEH	1	CON	CON_VEH	8	2009-09-02	NA	32.3	8_353468	hipp_CON_VEH_12-Hour_8_353468_84	CGCLG_111109_HT_Rat-Focus_PHY11110901D11_1	NA	12	NA	hipp	hipp_CON_VEH_12	19
352559	NA	VEH	1	CON	CON_VEH	8	2009-08-26	NA	30.2	8_352559	hipp_CON_VEH_48-hour_8_352559_89	CGCLG_111109_HT_Rat-Focus_PHY11110901A12_1	NA	48	NA	hipp	hipp_CON_VEH_48	19
352559	NA	VEH	1	CON	CON_VEH	9	2009-08-26	NA	31.5	9_352559	hipp_CON_VEH_48-hour_9_352559_90	CGCLG_111109_HT_Rat-Focus_PHY11110901B12_1	NA	48	NA	hipp	hipp_CON_VEH_48	21
352559	NA	VEH	1	CON	CON_VEH	10	2009-08-26	NA	30	10_352559	hipp_CON_VEH_48-hour_10_352559_91	CGCLG_111109_HT_Rat-Focus_PHY11110901C12_1	NA	48	NA	hipp	hipp_CON_VEH_48	20
352560	NA	VEH	1	CON	CON_VEH	6	2009-08-26	NA	31.8	6_352560	hipp_CON_VEH_48-hour_6_352560_87	CGCLG_111109_HT_Rat-Focus_PHY11110901G11_1	NA	48	NA	hipp	hipp_CON_VEH_48	22
352560	NA	VEH	1	CON	CON_VEH	7	2009-08-26	NA	32	7_352560	hipp_CON_VEH_48-hour_7_352560_88	CGCLG_111109_HT_Rat-Focus_PHY11110901H11_1	NA	48	NA	hipp	hipp_CON_VEH_48	22
351410	NA	VEH	1	CON	CON_VEH	7	2009-08-19	NA	30.8	7_351410	hipp_CON_VEH_1-Week_7_351410_93	CGCLG_111109_HT_Rat-Focus_PHY11110901E12_1	NA	168	NA	hipp	hipp_CON_VEH_168	17
351410	NA	VEH	1	CON	CON_VEH	8	2009-08-19	NA	30.3	8_351410	hipp_CON_VEH_1-Week_8_351410_94	CGCLG_111109_HT_Rat-Focus_PHY11110901F12_1	NA	168	NA	hipp	hipp_CON_VEH_168	19
351410	NA	VEH	1	CON	CON_VEH	9	2009-08-19	NA	30.4	9_351410	hipp_CON_VEH_1-Week_9_351410_95	CGCLG_111109_HT_Rat-Focus_PHY11110901G12_1	NA	168	NA	hipp	hipp_CON_VEH_168	19
351411	NA	VEH	1	CON	CON_VEH	6	2009-08-19	NA	31.4	6_351411	hipp_CON_VEH_1_Week_6_351411_92	CGCLG_121409_HT_Rat-Focus_PHY12140901D12_1	NA	168	NA	hipp	hipp_CON_VEH_168	20
351411	NA	VEH	1	CON	CON_VEH	10	2009-08-19	NA	31.4	10_351411	hipp_CON_VEH_1_Week_10_351411_96	CGCLG_121409_HT_Rat-Focus_PHY12140901H12_1	NA	168	NA	hipp	hipp_CON_VEH_168	18
349803	Green	VEH	1	HYP	HYP_VEH	4	2009-08-14	29.7	30.8	4_349803	hipp_HYP_VEH_1-Hour_4_349803_26	CGCLG_111109_HT_Rat-Focus_PHY11110901B04_1	7	1	1899-12-31 01:45:00	hipp	hipp_HYP_VEH_1	18
349803	Purple	VEH	1	HYP	HYP_VEH	5	2009-08-14	29.7	30.9	5_349803	hipp_HYP_VEH_1-Hour_5_349803_27	CGCLG_111109_HT_Rat-Focus_PHY11110901C04_1	13	1	1899-12-31	hipp	hipp_HYP_VEH_1	18
353685	Black	VEH	1	HYP	HYP_VEH	1	2009-09-04	31.8	33.2	1_353685	hipp_HYP_VEH_1-Hour_1_353685_25	CGCLG_111109_HT_Rat-Focus_PHY11110901A04_1	7	1	1899-12-31 04:43:00	hipp	hipp_HYP_VEH_1	19
360681	NA	VEH	1	HYP	HYP_VEH	13	NA	NA	NA	13_360681	hipp_HYP_VEH_1-Hour_13_360681_28	CGCLG_111109_HT_Rat-Focus_PHY11110901D04_1	>5	1	NA	hipp	hipp_HYP_VEH_1	NA
360681	NA	VEH	1	HYP	HYP_VEH	14	NA	NA	NA	14_360681	hipp_HYP_VEH_1-Hour_14_360681_29	CGCLG_111109_HT_Rat-Focus_PHY11110901E04_1	>5	1	NA	hipp	hipp_HYP_VEH_1	NA
353467	Green	VEH	1	HYP	HYP_VEH	4	2009-09-02	30.8	32	4_353467	hipp_HYP_VEH_6-Hour_4_353467_32	CGCLG_111109_HT_Rat-Focus_PHY11110901H04_1	17	6	1899-12-31 00:04:00	hipp	hipp_HYP_VEH_6	19
353467	Purple	VEH	1	HYP	HYP_VEH	5	2009-09-02	30.7	32.4	5_353467	hipp_HYP_VEH_6-Hour_5_353467_33	CGCLG_111109_HT_Rat-Focus_PHY11110901A05_1	10	6	1899-12-31 01:05:00	hipp	hipp_HYP_VEH_6	19
353684	Black	VEH	1	HYP	HYP_VEH	1	2009-09-04	30.5	31.2	1_353684	hipp_HYP_VEH_6-Hour_1_353684_30	CGCLG_111109_HT_Rat-Focus_PHY11110901F04_1	8	6	1899-12-31 03:30:00	hipp	hipp_HYP_VEH_6	19
353684	Red	VEH	1	HYP	HYP_VEH	2	2009-09-04	30.1	31.7	2_353684	hipp_HYP_VEH_6-Hour_2_353684_31	CGCLG_111109_HT_Rat-Focus_PHY11110901G04_1	8	6	1899-12-31 03:30:00	hipp	hipp_HYP_VEH_6	19
349804	Blue	VEH	1	HYP	HYP_VEH	3	2009-08-14	29.1	31.7	3_349804	hipp_HYP_VEH_12-Hour_3_349804_36	CGCLG_111109_HT_Rat-Focus_PHY11110901D05_1	15	12	1899-12-31	hipp	hipp_HYP_VEH_12	20
349804	Green	VEH	1	HYP	HYP_VEH	4	2009-08-14	29.1	31.7	4_349804	hipp_HYP_VEH_12-Hour_4_349804_37	CGCLG_111109_HT_Rat-Focus_PHY11110901E05_1	12	12	1899-12-31	hipp	hipp_HYP_VEH_12	20
353468	Black	VEH	1	HYP	HYP_VEH	1	2009-09-02	29.4	30.8	1_353468	hipp_HYP_VEH_12-Hour_1_353468_34	CGCLG_111109_HT_Rat-Focus_PHY11110901B05_1	13	12	NA	hipp	hipp_HYP_VEH_12	20
353468	Red	VEH	1	HYP	HYP_VEH	2	2009-09-02	29.5	30.5	2_353468	hipp_HYP_VEH_12-Hour_2_353468_35	CGCLG_111109_HT_Rat-Focus_PHY11110901C05_1	14	12	NA	hipp	hipp_HYP_VEH_12	19
352559	Black	VEH	1	HYP	HYP_VEH	1	2009-08-26	30.7	30.6	1_352559	hipp_HYP_VEH_48-Hour_1_352559_38	CGCLG_111109_HT_Rat-Focus_PHY11110901F05_1	9	48	1899-12-31 03:33:00	hipp	hipp_HYP_VEH_48	19
352559	Red	VEH	1	HYP	HYP_VEH	2	2009-08-26	30.3	30.4	2_352559	hipp_HYP_VEH_48-Hour_2_352559_39	CGCLG_111109_HT_Rat-Focus_PHY11110901G05_1	15	48	1899-12-31	hipp	hipp_HYP_VEH_48	20
352560	Blue	VEH	1	HYP	HYP_VEH	3	2009-08-26	31.1	31.8	3_352560	hipp_HYP_VEH_48-Hour_3_352560_40	CGCLG_111109_HT_Rat-Focus_PHY11110901H05_1	12	48	1899-12-31 00:57:00	hipp	hipp_HYP_VEH_48	21
352560	Green	VEH	1	HYP	HYP_VEH	4	2009-08-26	30.7	32	4_352560	hipp_HYP_VEH_48-Hour_4_352560_41	CGCLG_111109_HT_Rat-Focus_PHY11110901A06_1	12	48	1899-12-31 02:30:00	hipp	hipp_HYP_VEH_48	21
352560	Purple	VEH	1	HYP	HYP_VEH	5	2009-08-26	29.7	31.9	5_352560	hipp_HYP_VEH_48-Hour_5_352560_42	CGCLG_111109_HT_Rat-Focus_PHY11110901B06_1	7	48	1899-12-31 04:50:00	hipp	hipp_HYP_VEH_48	20
351410	Black	VEH	1	HYP	HYP_VEH	1	2009-08-19	29.8	31.1	1_351410	hipp_HYP_VEH_1-Week_1_351410_43	CGCLG_111109_HT_Rat-Focus_PHY11110901C06_1	10	168	1899-12-31	hipp	hipp_HYP_VEH_168	18
351410	Purple	VEH	1	HYP	HYP_VEH	5	2009-08-19	29.5	30.1	5_351410	hipp_HYP_VEH_1-Week_5_351410_47	CGCLG_111109_HT_Rat-Focus_PHY11110901G06_1	15	168	1899-12-31 01:15:00	hipp	hipp_HYP_VEH_168	19
351411	Red	VEH	1	HYP	HYP_VEH	2	2009-08-19	29.7	31.8	2_351411	hipp_HYP_VEH_1_Week_2_351411_44	CGCLG_121409_HT_Rat-Focus_PHY12140901D06_1	13	168	1899-12-31	hipp	hipp_HYP_VEH_168	18
351411	Blue	VEH	1	HYP	HYP_VEH	3	2009-08-19	29.4	31	3_351411	hipp_HYP_VEH_1_Week_3_351411_45	CGCLG_121409_HT_Rat-Focus_PHY12140901E06_1	14	168	1899-12-31	hipp	hipp_HYP_VEH_168	20
351411	Green	VEH	1	HYP	HYP_VEH	4	2009-08-19	29.6	31.1	4_351411	hipp_HYP_VEH_1_Week_4_351411_46	CGCLG_121409_HT_Rat-Focus_PHY12140901F06_1	10	168	1899-12-31 02:50:00	hipp	hipp_HYP_VEH_168	21
349803	Black	NBQX	1	HYP	HYP_NBQX	1	2009-08-14	29.1	30.7	1_349803	hipp_HYP_NBQX_1-Hour_1_349803_1	CGCLG_111109_HT_Rat-Focus_PHY11110901A01_1	7	1	1899-12-31 03:50:00	hipp	hipp_HYP_NBQX_1	21
349803	Red	NBQX	1	HYP	HYP_NBQX	2	2009-08-14	29.8	31.7	2_349803	hipp_HYP_NBQX_1-Hour_2_349803_2	CGCLG_111109_HT_Rat-Focus_PHY11110901B01_1	7	1	1899-12-31 01:20:00	hipp	hipp_HYP_NBQX_1	18
353685	Green	NBQX	1	HYP	HYP_NBQX	4	2009-09-04	31.4	33.6	4_353685	hipp_HYP_NBQX_1-Hour_4_353685_3	CGCLG_111109_HT_Rat-Focus_PHY11110901C01_1	9	1	1899-12-31 03:21:00	hipp	hipp_HYP_NBQX_1	19
353685	Purple	NBQX	1	HYP	HYP_NBQX	5	2009-09-04	31.4	33.3	5_353685	hipp_HYP_NBQX_1-Hour_5_353685_4	CGCLG_111109_HT_Rat-Focus_PHY11110901D01_1	9	1	1899-12-31 02:17:00	hipp	hipp_HYP_NBQX_1	19
353467	Black	NBQX	1	HYP	HYP_NBQX	1	2009-09-02	30.1	31.8	1_353467	hipp_HYP_NBQX_6-Hour_1_353467_5	CGCLG_111109_HT_Rat-Focus_PHY11110901E01_1	11	6	1899-12-31 01:57:00	hipp	hipp_HYP_NBQX_6	20
353467	Red	NBQX	1	HYP	HYP_NBQX	2	2009-09-02	30.2	31.6	2_353467	hipp_HYP_NBQX_6-Hour_2_353467_6	CGCLG_111109_HT_Rat-Focus_PHY11110901F01_1	12	6	1899-12-31 00:15:00	hipp	hipp_HYP_NBQX_6	19
353467	Blue	NBQX	1	HYP	HYP_NBQX	3	2009-09-02	30.4	31.9	3_353467	hipp_HYP_NBQX_6-Hour_3_353467_7	CGCLG_111109_HT_Rat-Focus_PHY11110901G01_1	7	6	1899-12-31 02:45:00	hipp	hipp_HYP_NBQX_6	19
353684	Blue	NBQX	1	HYP	HYP_NBQX	3	2009-09-04	29.8	31	3_353684	hipp_HYP_NBQX_6-Hour_3_353684_8	CGCLG_111109_HT_Rat-Focus_PHY11110901H01_1	8	6	1899-12-31 04:20:00	hipp	hipp_HYP_NBQX_6	18
353684	Green	NBQX	1	HYP	HYP_NBQX	4	2009-09-04	30.3	30.8	4_353684	hipp_HYP_NBQX_6-Hour_4_353684_9	CGCLG_111109_HT_Rat-Focus_PHY11110901A02_1	5	6	1899-12-31 07:23:00	hipp	hipp_HYP_NBQX_6	20
353684	Purple	NBQX	0	HYP	HYP_NBQX	5	2009-09-04	30.2	31.2	5_353684	hipp_HYP_NBQX_6-Hour_5_353684_10	CGCLG_111109_HT_Rat-Focus_PHY11110901B02_1	11	6	1899-12-31 01:54:00	hipp	hipp_HYP_NBQX_6	21
349804	Black	NBQX	1	HYP	HYP_NBQX	1	2009-08-14	29.2	32.3	1_349804	hipp_HYP_NBQX_12-Hour_1_349804_11	CGCLG_111109_HT_Rat-Focus_PHY11110901C02_1	12	12	1899-12-31 02:15:00	hipp	hipp_HYP_NBQX_12	21
349804	Red	NBQX	1	HYP	HYP_NBQX	2	2009-08-14	29.3	31.8	2_349804	hipp_HYP_NBQX_12-Hour_2_349804_12	CGCLG_111109_HT_Rat-Focus_PHY11110901D02_1	8	12	1899-12-31 01:06:00	hipp	hipp_HYP_NBQX_12	20
353468	Blue	NBQX	1	HYP	HYP_NBQX	3	2009-09-02	27.8	31.6	3_353468	hipp_HYP_NBQX_12-Hour_3_353468_13	CGCLG_111109_HT_Rat-Focus_PHY11110901E02_1	10	12	NA	hipp	hipp_HYP_NBQX_12	21
353468	Green	NBQX	1	HYP	HYP_NBQX	4	2009-09-02	27.1	31.7	4_353468	hipp_HYP_NBQX_12-Hour_4_353468_14	CGCLG_111109_HT_Rat-Focus_PHY11110901F02_1	9	12	NA	hipp	hipp_HYP_NBQX_12	21
352559	Blue	NBQX	1	HYP	HYP_NBQX	3	2009-08-26	30.6	30.3	3_352559	hipp_HYP_NBQX_48-Hour_3_352559_17	CGCLG_111109_HT_Rat-Focus_PHY11110901A03_1	11	48	1899-12-31	hipp	hipp_HYP_NBQX_48	21
352559	Green	NBQX	1	HYP	HYP_NBQX	4	2009-08-26	30.4	31	4_352559	hipp_HYP_NBQX_48-Hour_4_352559_18	CGCLG_111109_HT_Rat-Focus_PHY11110901B03_1	11	48	1899-12-31 01:00:00	hipp	hipp_HYP_NBQX_48	21
352559	Purple	NBQX	1	HYP	HYP_NBQX	5	2009-08-26	29.9	30	5_352559	hipp_HYP_NBQX_48-Hour_5_352559_19	CGCLG_111109_HT_Rat-Focus_PHY11110901C03_1	11	48	1899-12-31 02:52:00	hipp	hipp_HYP_NBQX_48	20
352560	Black	NBQX	1	HYP	HYP_NBQX	1	2009-08-26	31	31.8	1_352560	hipp_HYP_NBQX_48-Hour_1_352560_15	CGCLG_111109_HT_Rat-Focus_PHY11110901G02_1	14	48	1899-12-31 01:09:00	hipp	hipp_HYP_NBQX_48	19
352560	Red	NBQX	1	HYP	HYP_NBQX	2	2009-08-26	31.2	32.1	2_352560	hipp_HYP_NBQX_48-Hour_2_352560_16	CGCLG_111109_HT_Rat-Focus_PHY11110901H02_1	10	48	1899-12-31 00:18:00	hipp	hipp_HYP_NBQX_48	21
351410	Red	NBQX	1	HYP	HYP_NBQX	2	2009-08-19	29.6	30.1	2_351410	hipp_HYP_NBQX_1-Week_2_351410_21	CGCLG_111109_HT_Rat-Focus_PHY11110901E03_1	12	168	1899-12-31	hipp	hipp_HYP_NBQX_168	19
351410	Blue	NBQX	1	HYP	HYP_NBQX	3	2009-08-19	30	30.4	3_351410	hipp_HYP_NBQX_1-Week_3_351410_22	CGCLG_111109_HT_Rat-Focus_PHY11110901F03_1	5	168	1899-12-31 06:38:00	hipp	hipp_HYP_NBQX_168	18
351410	Green	NBQX	1	HYP	HYP_NBQX	4	2009-08-19	29.6	30.3	4_351410	hipp_HYP_NBQX_1-Week_4_351410_23	CGCLG_111109_HT_Rat-Focus_PHY11110901G03_1	14	168	1899-12-31 00:27:00	hipp	hipp_HYP_NBQX_168	20
351411	Purple	NBQX	1	HYP	HYP_NBQX	5	2009-08-19	29.6	31.7	5_351411	hipp_HYP_NBQX_1_Week_5_351411_24	CGCLG_121409_HT_Rat-Focus_PHY12140901H03_1	12	168	1899-12-31 00:37:00	hipp	hipp_HYP_NBQX_168	19
349803	NA	VEH	1	CON	CON_VEH	8	2009-08-14	NA	31.3	8_349803	cx_CON_VEH_1_Hour_8_349803_71	CGCLG_121409_HT_Rat-Focus_PHY12140901G09_1	NA	1	NA	cx	cx_CON_VEH_1	19
349803	NA	VEH	1	CON	CON_VEH	9	2009-08-14	NA	31.6	9_349803	cx_CON_VEH_1_Hour_9_349803_73	CGCLG_121409_HT_Rat-Focus_PHY12140901A10_1	NA	1	NA	cx	cx_CON_VEH_1	20
353685	NA	VEH	1	CON	CON_VEH	8	2009-09-04	NA	33.2	8_353685	cx_CON_VEH_1_Hour_8_353685_72	CGCLG_121409_HT_Rat-Focus_PHY12140901H09_1	NA	1	NA	cx	cx_CON_VEH_1	19
353685	NA	VEH	1	CON	CON_VEH	9	2009-09-04	NA	33.1	9_353685	cx_CON_VEH_1_Hour_9_353685_74	CGCLG_121409_HT_Rat-Focus_PHY12140901B10_1	NA	1	NA	cx	cx_CON_VEH_1	18
353467	NA	VEH	0	CON	CON_VEH	8	2009-09-02	NA	31.8	8_353467	cx_CON_VEH_6_Hour_8_353467_78	CGCLG_121409_HT_Rat-Focus_PHY12140901F10_1	NA	6	NA	cx	cx_CON_VEH_6	19
353467	NA	VEH	1	CON	CON_VEH	9	2009-09-02	NA	31.6	9_353467	cx_CON_VEH_6_Hour_9_353467_80	CGCLG_121409_HT_Rat-Focus_PHY12140901H10_1	NA	6	NA	cx	cx_CON_VEH_6	18
353467	NA	VEH	1	CON	CON_VEH	10	2009-09-02	NA	31.7	10_353467	cx_CON_VEH_6_Hour_10_353467_81	CGCLG_121409_HT_Rat-Focus_PHY12140901A11_1	NA	6	NA	cx	cx_CON_VEH_6	19
353684	NA	VEH	1	CON	CON_VEH	6	2009-09-04	NA	31.4	6_353684	cx_CON_VEH_6_Hour_6_353684_76	CGCLG_121409_HT_Rat-Focus_PHY12140901D10_1	NA	6	NA	cx	cx_CON_VEH_6	22
353684	NA	VEH	1	CON	CON_VEH	7	2009-09-04	NA	31.7	7_353684	cx_CON_VEH_6_Hour_7_353684_77	CGCLG_121409_HT_Rat-Focus_PHY12140901E10_1	NA	6	NA	cx	cx_CON_VEH_6	20
353684	NA	VEH	1	CON	CON_VEH	8	2009-09-04	NA	30.8	8_353684	cx_CON_VEH_6_Hour_8_353684_79	CGCLG_121409_HT_Rat-Focus_PHY12140901G10_1	NA	6	NA	cx	cx_CON_VEH_6	20
349804	NA	VEH	1	CON	CON_VEH	9	2009-08-14	NA	32.1	9_349804	cx_CON_VEH_12_Hour_9_349804_85	CGCLG_121409_HT_Rat-Focus_PHY12140901E11_1	NA	12	NA	cx	cx_CON_VEH_12	21
349804	NA	VEH	0	CON	CON_VEH	10	2009-08-14	NA	31.1	10_349804	cx_CON_VEH_12_Hour_10_349804_86	CGCLG_121409_HT_Rat-Focus_PHY12140901F11_1	NA	12	NA	cx	cx_CON_VEH_12	21
353468	NA	VEH	1	CON	CON_VEH	6	2009-09-02	NA	31.7	6_353468	cx_CON_VEH_12_Hour_6_353468_82	CGCLG_121409_HT_Rat-Focus_PHY12140901B11_1	NA	12	NA	cx	cx_CON_VEH_12	21
353468	NA	VEH	1	CON	CON_VEH	7	2009-09-02	NA	32.1	7_353468	cx_CON_VEH_12_Hour_7_353468_83	CGCLG_121409_HT_Rat-Focus_PHY12140901C11_1	NA	12	NA	cx	cx_CON_VEH_12	21
353468	NA	VEH	1	CON	CON_VEH	8	2009-09-02	NA	32.3	8_353468	cx_CON_VEH_12_Hour_8_353468_84	CGCLG_121409_HT_Rat-Focus_PHY12140901D11_1	NA	12	NA	cx	cx_CON_VEH_12	19
352559	NA	VEH	1	CON	CON_VEH	8	2009-08-26	NA	30.2	8_352559	cx_CON_VEH_48_Hour_8_352559_89	CGCLG_121409_HT_Rat-Focus_PHY12140901A12_1	NA	48	NA	cx	cx_CON_VEH_48	19
352559	NA	VEH	1	CON	CON_VEH	9	2009-08-26	NA	31.5	9_352559	cx_CON_VEH_48_Hour_9_352559_90	CGCLG_121409_HT_Rat-Focus_PHY12140901B12_1	NA	48	NA	cx	cx_CON_VEH_48	21
352559	NA	VEH	1	CON	CON_VEH	10	2009-08-26	NA	30	10_352559	cx_CON_VEH_48_Hour_10_352559_91	CGCLG_121409_HT_Rat-Focus_PHY12140901C12_1	NA	48	NA	cx	cx_CON_VEH_48	20
352560	NA	VEH	1	CON	CON_VEH	6	2009-08-26	NA	31.8	6_352560	cx_CON_VEH_48_Hour_6_352560_87	CGCLG_121409_HT_Rat-Focus_PHY12140901G11_1	NA	48	NA	cx	cx_CON_VEH_48	22
352560	NA	VEH	1	CON	CON_VEH	7	2009-08-26	NA	32	7_352560	cx_CON_VEH_48_Hour_7_352560_88	CGCLG_121409_HT_Rat-Focus_PHY12140901H11_1	NA	48	NA	cx	cx_CON_VEH_48	22
351410	NA	VEH	1	CON	CON_VEH	7	2009-08-19	NA	30.8	7_351410	cx_CON_VEH_1_Week_7_351410_93	CGCLG_121409_HT_Rat-Focus_PHY12140901E12_1	NA	168	NA	cx	cx_CON_VEH_168	17
351410	NA	VEH	1	CON	CON_VEH	8	2009-08-19	NA	30.3	8_351410	cx_CON_VEH_1_Week_8_351410_94	CGCLG_121409_HT_Rat-Focus_PHY12140901F12_1	NA	168	NA	cx	cx_CON_VEH_168	19
351410	NA	VEH	1	CON	CON_VEH	9	2009-08-19	NA	30.4	9_351410	cx_CON_VEH_1_Week_9_351410_95	CGCLG_121409_HT_Rat-Focus_PHY12140901G12_1	NA	168	NA	cx	cx_CON_VEH_168	19
351411	NA	VEH	1	CON	CON_VEH	6	2009-08-19	NA	31.4	6_351411	cx_CON_VEH_1-Week_6_351411_92	CGCLG_111109_HT_Rat-Focus_PHY11110901D12_1	NA	168	NA	cx	cx_CON_VEH_168	20
351411	NA	VEH	1	CON	CON_VEH	10	2009-08-19	NA	31.4	10_351411	cx_CON_VEH_1-Week_10_351411_96	CGCLG_111109_HT_Rat-Focus_PHY11110901H12_1	NA	168	NA	cx	cx_CON_VEH_168	18
349803	Green	VEH	1	HYP	HYP_VEH	4	2009-08-14	29.7	30.8	4_349803	cx_HYP_VEH_1_Hour_4_349803_26	CGCLG_121409_HT_Rat-Focus_PHY12140901B04_1	7	1	1899-12-31 01:45:00	cx	cx_HYP_VEH_1	18
349803	Purple	VEH	1	HYP	HYP_VEH	5	2009-08-14	29.7	30.9	5_349803	cx_HYP_VEH_1_Hour_5_349803_27	CGCLG_121409_HT_Rat-Focus_PHY12140901C04_1	13	1	1899-12-31	cx	cx_HYP_VEH_1	18
353685	Black	VEH	1	HYP	HYP_VEH	1	2009-09-04	31.8	33.2	1_353685	cx_HYP_VEH_1_Hour_1_353685_25	CGCLG_121409_HT_Rat-Focus_PHY12140901A04_1	7	1	1899-12-31 04:43:00	cx	cx_HYP_VEH_1	19
360681	NA	VEH	1	HYP	HYP_VEH	13	NA	NA	NA	13_360681	cx_HYP_VEH_1_Hour_13_360681_28	CGCLG_121409_HT_Rat-Focus_PHY12140901D04_1	>5	1	NA	cx	cx_HYP_VEH_1	NA
360681	NA	VEH	1	HYP	HYP_VEH	14	NA	NA	NA	14_360681	cx_HYP_VEH_1_Hour_14_360681_29	CGCLG_121409_HT_Rat-Focus_PHY12140901E04_1	>5	1	NA	cx	cx_HYP_VEH_1	NA
353467	Green	VEH	1	HYP	HYP_VEH	4	2009-09-02	30.8	32	4_353467	cx_HYP_VEH_6_Hour_4_353467_32	CGCLG_121409_HT_Rat-Focus_PHY12140901H04_1	17	6	1899-12-31 00:04:00	cx	cx_HYP_VEH_6	19
353467	Purple	VEH	1	HYP	HYP_VEH	5	2009-09-02	30.7	32.4	5_353467	cx_HYP_VEH_6_Hour_5_353467_33	CGCLG_121409_HT_Rat-Focus_PHY12140901A05_1	10	6	1899-12-31 01:05:00	cx	cx_HYP_VEH_6	19
353684	Black	VEH	1	HYP	HYP_VEH	1	2009-09-04	30.5	31.2	1_353684	cx_HYP_VEH_6_Hour_1_353684_30	CGCLG_121409_HT_Rat-Focus_PHY12140901F04_1	8	6	1899-12-31 03:30:00	cx	cx_HYP_VEH_6	19
353684	Red	VEH	1	HYP	HYP_VEH	2	2009-09-04	30.1	31.7	2_353684	cx_HYP_VEH_6_Hour_2_353684_31	CGCLG_121409_HT_Rat-Focus_PHY12140901G04_1	8	6	1899-12-31 03:30:00	cx	cx_HYP_VEH_6	19
349804	Blue	VEH	1	HYP	HYP_VEH	3	2009-08-14	29.1	31.7	3_349804	cx_HYP_VEH_12_Hour_3_349804_36	CGCLG_121409_HT_Rat-Focus_PHY12140901D05_1	15	12	1899-12-31	cx	cx_HYP_VEH_12	20
349804	Green	VEH	1	HYP	HYP_VEH	4	2009-08-14	29.1	31.7	4_349804	cx_HYP_VEH_12_Hour_4_349804_37	CGCLG_121409_HT_Rat-Focus_PHY12140901E05_1	12	12	1899-12-31	cx	cx_HYP_VEH_12	20
353468	Black	VEH	1	HYP	HYP_VEH	1	2009-09-02	29.4	30.8	1_353468	cx_HYP_VEH_12_Hour_1_353468_34	CGCLG_121409_HT_Rat-Focus_PHY12140901B05_1	13	12	NA	cx	cx_HYP_VEH_12	20
353468	Red	VEH	1	HYP	HYP_VEH	2	2009-09-02	29.5	30.5	2_353468	cx_HYP_VEH_12_Hour_2_353468_35	CGCLG_121409_HT_Rat-Focus_PHY12140901C05_1	14	12	NA	cx	cx_HYP_VEH_12	19
352559	Black	VEH	1	HYP	HYP_VEH	1	2009-08-26	30.7	30.6	1_352559	cx_HYP_VEH_48_Hour_1_352559_38	CGCLG_121409_HT_Rat-Focus_PHY12140901F05_1	9	48	1899-12-31 03:33:00	cx	cx_HYP_VEH_48	19
352559	Red	VEH	1	HYP	HYP_VEH	2	2009-08-26	30.3	30.4	2_352559	cx_HYP_VEH_48_Hour_2_352559_39	CGCLG_121409_HT_Rat-Focus_PHY12140901G05_1	15	48	1899-12-31	cx	cx_HYP_VEH_48	20
352560	Blue	VEH	1	HYP	HYP_VEH	3	2009-08-26	31.1	31.8	3_352560	cx_HYP_VEH_48_Hour_3_352560_40	CGCLG_121409_HT_Rat-Focus_PHY12140901H05_1	12	48	1899-12-31 00:57:00	cx	cx_HYP_VEH_48	21
352560	Green	VEH	1	HYP	HYP_VEH	4	2009-08-26	30.7	32	4_352560	cx_HYP_VEH_48_Hour_4_352560_41	CGCLG_121409_HT_Rat-Focus_PHY12140901A06_1	12	48	1899-12-31 02:30:00	cx	cx_HYP_VEH_48	21
352560	Purple	VEH	1	HYP	HYP_VEH	5	2009-08-26	29.7	31.9	5_352560	cx_HYP_VEH_48_Hour_5_352560_42	CGCLG_121409_HT_Rat-Focus_PHY12140901B06_1	7	48	1899-12-31 04:50:00	cx	cx_HYP_VEH_48	20
351410	Black	VEH	1	HYP	HYP_VEH	1	2009-08-19	29.8	31.1	1_351410	cx_HYP_VEH_1_Week_1_351410_43	CGCLG_121409_HT_Rat-Focus_PHY12140901C06_1	10	168	1899-12-31	cx	cx_HYP_VEH_168	18
351410	Purple	VEH	1	HYP	HYP_VEH	5	2009-08-19	29.5	30.1	5_351410	cx_HYP_VEH_1_Week_5_351410_47	CGCLG_121409_HT_Rat-Focus_PHY12140901G06_1	15	168	1899-12-31 01:15:00	cx	cx_HYP_VEH_168	19
351411	Red	VEH	1	HYP	HYP_VEH	2	2009-08-19	29.7	31.8	2_351411	cx_HYP_VEH_1-Week_2_351411_44	CGCLG_111109_HT_Rat-Focus_PHY11110901D06_1	13	168	1899-12-31	cx	cx_HYP_VEH_168	18
351411	Blue	VEH	1	HYP	HYP_VEH	3	2009-08-19	29.4	31	3_351411	cx_HYP_VEH_1-Week_3_351411_45	CGCLG_111109_HT_Rat-Focus_PHY11110901E06_1	14	168	1899-12-31	cx	cx_HYP_VEH_168	20
351411	Green	VEH	1	HYP	HYP_VEH	4	2009-08-19	29.6	31.1	4_351411	cx_HYP_VEH_1-Week_4_351411_46	CGCLG_111109_HT_Rat-Focus_PHY11110901F06_1	10	168	1899-12-31 02:50:00	cx	cx_HYP_VEH_168	21
349803	Black	NBQX	1	HYP	HYP_NBQX	1	2009-08-14	29.1	30.7	1_349803	cx_HYP_NBQX_1_Hour_1_349803_1	CGCLG_121409_HT_Rat-Focus_PHY12140901A01_1	7	1	1899-12-31 03:50:00	cx	cx_HYP_NBQX_1	21
349803	Red	NBQX	1	HYP	HYP_NBQX	2	2009-08-14	29.8	31.7	2_349803	cx_HYP_NBQX_1_Hour_2_349803_2	CGCLG_121409_HT_Rat-Focus_PHY12140901B01_1	7	1	1899-12-31 01:20:00	cx	cx_HYP_NBQX_1	18
353685	Green	NBQX	1	HYP	HYP_NBQX	4	2009-09-04	31.4	33.6	4_353685	cx_HYP_NBQX_1_Hour_4_353685_3	CGCLG_121409_HT_Rat-Focus_PHY12140901C01_1	9	1	1899-12-31 03:21:00	cx	cx_HYP_NBQX_1	19
353685	Purple	NBQX	1	HYP	HYP_NBQX	5	2009-09-04	31.4	33.3	5_353685	cx_HYP_NBQX_1_Hour_5_353685_4	CGCLG_121409_HT_Rat-Focus_PHY12140901D01_1	9	1	1899-12-31 02:17:00	cx	cx_HYP_NBQX_1	19
353467	Black	NBQX	1	HYP	HYP_NBQX	1	2009-09-02	30.1	31.8	1_353467	cx_HYP_NBQX_6_Hour_1_353467_5	CGCLG_121409_HT_Rat-Focus_PHY12140901E01_1	11	6	1899-12-31 01:57:00	cx	cx_HYP_NBQX_6	20
353467	Red	NBQX	1	HYP	HYP_NBQX	2	2009-09-02	30.2	31.6	2_353467	cx_HYP_NBQX_6_Hour_2_353467_6	CGCLG_121409_HT_Rat-Focus_PHY12140901F01_1	12	6	1899-12-31 00:15:00	cx	cx_HYP_NBQX_6	19
353467	Blue	NBQX	1	HYP	HYP_NBQX	3	2009-09-02	30.4	31.9	3_353467	cx_HYP_NBQX_6_Hour_3_353467_7	CGCLG_121409_HT_Rat-Focus_PHY12140901G01_1	7	6	1899-12-31 02:45:00	cx	cx_HYP_NBQX_6	19
353684	Blue	NBQX	1	HYP	HYP_NBQX	3	2009-09-04	29.8	31	3_353684	cx_HYP_NBQX_6_Hour_3_353684_8	CGCLG_121409_HT_Rat-Focus_PHY12140901H01_1	8	6	1899-12-31 04:20:00	cx	cx_HYP_NBQX_6	18
353684	Green	NBQX	1	HYP	HYP_NBQX	4	2009-09-04	30.3	30.8	4_353684	cx_HYP_NBQX_6_Hour_4_353684_9	CGCLG_121409_HT_Rat-Focus_PHY12140901A02_1	5	6	1899-12-31 07:23:00	cx	cx_HYP_NBQX_6	20
349804	Black	NBQX	1	HYP	HYP_NBQX	1	2009-08-14	29.2	32.3	1_349804	cx_HYP_NBQX_12_Hour_1_349804_10	CGCLG_121409_HT_Rat-Focus_PHY12140901B02_1	12	12	1899-12-31 02:15:00	cx	cx_HYP_NBQX_12	21
349804	Red	NBQX	1	HYP	HYP_NBQX	2	2009-08-14	29.3	31.8	2_349804	cx_HYP_NBQX_12_Hour_2_349804_11	CGCLG_121409_HT_Rat-Focus_PHY12140901C02_1	8	12	1899-12-31 01:06:00	cx	cx_HYP_NBQX_12	20
353468	Blue	NBQX	1	HYP	HYP_NBQX	3	2009-09-02	27.8	31.6	3_353468	cx_HYP_NBQX_12_Hour_3_353468_12	CGCLG_121409_HT_Rat-Focus_PHY12140901D02_1	10	12	NA	cx	cx_HYP_NBQX_12	21
353468	Green	NBQX	1	HYP	HYP_NBQX	4	2009-09-02	27.1	31.7	4_353468	cx_HYP_NBQX_12_Hour_4_353468_13	CGCLG_121409_HT_Rat-Focus_PHY12140901E02_1	9	12	NA	cx	cx_HYP_NBQX_12	21
353468	Purple	NBQX	0	HYP	HYP_NBQX	5	2009-09-02	28.5	30.6	5_353468	cx_HYP_NBQX_12_Hour_5_353468_14	CGCLG_121409_HT_Rat-Focus_PHY12140901F02_1	10	12	NA	cx	cx_HYP_NBQX_12	21
352559	Blue	NBQX	1	HYP	HYP_NBQX	3	2009-08-26	30.6	30.3	3_352559	cx_HYP_NBQX_48_Hour_3_352559_17	CGCLG_121409_HT_Rat-Focus_PHY12140901A03_1	11	48	1899-12-31	cx	cx_HYP_NBQX_48	21
352559	Green	NBQX	1	HYP	HYP_NBQX	4	2009-08-26	30.4	31	4_352559	cx_HYP_NBQX_48_Hour_4_352559_18	CGCLG_121409_HT_Rat-Focus_PHY12140901B03_1	11	48	1899-12-31 01:00:00	cx	cx_HYP_NBQX_48	21
352559	Purple	NBQX	1	HYP	HYP_NBQX	5	2009-08-26	29.9	30	5_352559	cx_HYP_NBQX_48_Hour_5_352559_19	CGCLG_121409_HT_Rat-Focus_PHY12140901C03_1	11	48	1899-12-31 02:52:00	cx	cx_HYP_NBQX_48	20
352560	Black	NBQX	1	HYP	HYP_NBQX	1	2009-08-26	31	31.8	1_352560	cx_HYP_NBQX_48_Hour_1_352560_15	CGCLG_121409_HT_Rat-Focus_PHY12140901G02_1	14	48	1899-12-31 01:09:00	cx	cx_HYP_NBQX_48	19
352560	Red	NBQX	1	HYP	HYP_NBQX	2	2009-08-26	31.2	32.1	2_352560	cx_HYP_NBQX_48_Hour_2_352560_16	CGCLG_121409_HT_Rat-Focus_PHY12140901H02_1	10	48	1899-12-31 00:18:00	cx	cx_HYP_NBQX_48	21
351410	Red	NBQX	1	HYP	HYP_NBQX	2	2009-08-19	29.6	30.1	2_351410	cx_HYP_NBQX_1_Week_2_351410_21	CGCLG_121409_HT_Rat-Focus_PHY12140901E03_1	12	168	1899-12-31	cx	cx_HYP_NBQX_168	19
351410	Blue	NBQX	1	HYP	HYP_NBQX	3	2009-08-19	30	30.4	3_351410	cx_HYP_NBQX_1_Week_3_351410_22	CGCLG_121409_HT_Rat-Focus_PHY12140901F03_1	5	168	1899-12-31 06:38:00	cx	cx_HYP_NBQX_168	18
351410	Green	NBQX	1	HYP	HYP_NBQX	4	2009-08-19	29.6	30.3	4_351410	cx_HYP_NBQX_1_Week_4_351410_23	CGCLG_121409_HT_Rat-Focus_PHY12140901G03_1	14	168	1899-12-31 00:27:00	cx	cx_HYP_NBQX_168	20
351411	Black	NBQX	0	HYP	HYP_NBQX	1	2009-08-19	29.8	31.7	1_351411	cx_HYP_NBQX_1-Week_1_351411_20	CGCLG_111109_HT_Rat-Focus_PHY11110901D03_1	6	168	1899-12-31 04:23:00	cx	cx_HYP_NBQX_168	21
351411	Purple	NBQX	1	HYP	HYP_NBQX	5	2009-08-19	29.6	31.7	5_351411	cx_HYP_NBQX_1-Week_5_351411_24	CGCLG_111109_HT_Rat-Focus_PHY11110901H03_1	12	168	1899-12-31 00:37:00	cx	cx_HYP_NBQX_168	19

## Sheet: Legend
Experimental design table for hypoxic seizure model assays : description of column fields.
Factor	Description
Cage_number	Litter cage number.
Color_in_Video	Color label for video recording hypoxic seizures.
compound	Post hypoxia compound treatment: NBQX or control vehicle (VEH)
flagBothTissues	Sample avaiable for this animal in both tissues.
hypoxia	Flag signaling whether animal was induced under hypoxia : HYP = hypoxia, CON = sham control.
hypoxia_compound	Concatenation of hypoxia and compound fields.
number_in_litter	Number of animals in litter.
P10Date	Date at which rat reached post-natal day 10 (P10).
Post-Temp	Temperature (C ) post-hypoxia.
Pre-Temp	Temperature (C ) pre-hypoxia.
ratUnique	Animal identifier.
sampleName	Concatenation of fields giving a unique label for this sample.
scan	Affymetrix scan name (CEL file stem name).
seizureCountSz_Count	Hypoxic seizure count.
time_hr	Post-P10 sampling time for tissues.
timeToFirstSzMin	Time to first hypoxic seizure (minutes)..
tissue	Tissue : hipp = hippocampus, cx = cortex.
tissue_hypoxia_compound_time	Concatenation of the indicated fields.
Weight_at_P10_gm	Weight at P10.
