# Supplementary material for: Gene Expression Profiling of a Hypoxic Seizure Model of Epilepsy Suggests a Role for mTOR and Wnt Signaling in Epileptogenesis
Source: PLoS One. 2013 Sep 27;8(9):e74428. doi: 10.1371/journal.pone.0074428 (PMC3785482; doi:10.1371/journal.pone.0074428)
Supplement: File S2 — Expression ratios and P-values for the 1,399 genes in the hypoxic seizure (HS) response set. the subset of 257 NBQX-responsive genes is indicated in the table. (XLS) [file pone.0074428.s004.xls]

## Sheet: Sheet1
Table of expression ratios and P-values for the 1399 genes in the hypoxic seizure response set.
HS = hypoxic seizure
	tissue	hippocampus	hippocampus	hippocampus	hippocampus	hippocampus	hippocampus	hippocampus	hippocampus	hippocampus	hippocampus	hippocampus	hippocampus	hippocampus	hippocampus	hippocampus	hippocampus	hippocampus	hippocampus	hippocampus	hippocampus	cortex	cortex	cortex	cortex	cortex	cortex	cortex	cortex	cortex	cortex	cortex	cortex	cortex	cortex	cortex	cortex	cortex	cortex	cortex	cortex	hippocampus	hippocampus	hippocampus	hippocampus	hippocampus	hippocampus	hippocampus	hippocampus
	time_hr	1	1	6	6	12	12	48	48	168	168	1	1	6	6	12	12	48	48	168	168	1	1	6	6	12	12	48	48	168	168	1	1	6	6	12	12	48	48	168	168	1	1	6	6	12	12	48	48
	numerator_condition	HS	HS	HS	HS	HS	HS	HS	HS	HS	HS	HS+NBQX	HS+NBQX	HS+NBQX	HS+NBQX	HS+NBQX	HS+NBQX	HS+NBQX	HS+NBQX	HS+NBQX	HS+NBQX	HS	HS	HS	HS	HS	HS	HS	HS	HS	HS	HS+NBQX	HS+NBQX	HS+NBQX	HS+NBQX	HS+NBQX	HS+NBQX	HS+NBQX	HS+NBQX	HS+NBQX	HS+NBQX	HS+NBQX	HS+NBQX	HS+NBQX	HS+NBQX	HS+NBQX	HS+NBQX	HS+NBQX	HS+NBQX
	denominator_condition	control	control	control	control	control	control	control	control	control	control	control	control	control	control	control	control	control	control	control	control	control	control	control	control	control	control	control	control	control	control	control	control	control	control	control	control	control	control	control	control	HS	HS	HS	HS	HS	HS	HS	HS
	variable_type	log2Ratio	pvalue	log2Ratio	pvalue	log2Ratio	pvalue	log2Ratio	pvalue	log2Ratio	pvalue	log2Ratio	pvalue	log2Ratio	pvalue	log2Ratio	pvalue	log2Ratio	pvalue	log2Ratio	pvalue	log2Ratio	pvalue	log2Ratio	pvalue	log2Ratio	pvalue	log2Ratio	pvalue	log2Ratio	pvalue	log2Ratio	pvalue	log2Ratio	pvalue	log2Ratio	pvalue	log2Ratio	pvalue	log2Ratio	pvalue	log2Ratio	pvalue	log2Ratio	pvalue	log2Ratio	pvalue	log2Ratio	pvalue
#GENE	Description	log2Ratio_hipp_HS_VEH_1_hipp_CON_VEH_1	pval_hipp_HS_VEH_1_hipp_CON_VEH_1	log2Ratio_hipp_HS_VEH_6_hipp_CON_VEH_6	pval_hipp_HS_VEH_6_hipp_CON_VEH_6	log2Ratio_hipp_HS_VEH_12_hipp_CON_VEH_12	pval_hipp_HS_VEH_12_hipp_CON_VEH_12	log2Ratio_hipp_HS_VEH_48_hipp_CON_VEH_48	pval_hipp_HS_VEH_48_hipp_CON_VEH_48	log2Ratio_hipp_HS_VEH_168_hipp_CON_VEH_168	pval_hipp_HS_VEH_168_hipp_CON_VEH_168	log2Ratio_hipp_HS_NBQX_1_hipp_CON_VEH_1	pval_hipp_HS_NBQX_1_hipp_CON_VEH_1	log2Ratio_hipp_HS_NBQX_6_hipp_CON_VEH_6	pval_hipp_HS_NBQX_6_hipp_CON_VEH_6	log2Ratio_hipp_HS_NBQX_12_hipp_CON_VEH_12	pval_hipp_HS_NBQX_12_hipp_CON_VEH_12	log2Ratio_hipp_HS_NBQX_48_hipp_CON_VEH_48	pval_hipp_HS_NBQX_48_hipp_CON_VEH_48	log2Ratio_hipp_HS_NBQX_168_hipp_CON_VEH_168	pval_hipp_HS_NBQX_168_hipp_CON_VEH_168	log2Ratio_cx_HS_VEH_1_cx_CON_VEH_1	pval_cx_HS_VEH_1_cx_CON_VEH_1	log2Ratio_cx_HS_VEH_6_cx_CON_VEH_6	pval_cx_HS_VEH_6_cx_CON_VEH_6	log2Ratio_cx_HS_VEH_12_cx_CON_VEH_12	pval_cx_HS_VEH_12_cx_CON_VEH_12	log2Ratio_cx_HS_VEH_48_cx_CON_VEH_48	pval_cx_HS_VEH_48_cx_CON_VEH_48	log2Ratio_cx_HS_VEH_168_cx_CON_VEH_168	pval_cx_HS_VEH_168_cx_CON_VEH_168	log2Ratio_cx_HS_NBQX_1_cx_CON_VEH_1	pval_cx_HS_NBQX_1_cx_CON_VEH_1	log2Ratio_cx_HS_NBQX_6_cx_CON_VEH_6	pval_cx_HS_NBQX_6_cx_CON_VEH_6	log2Ratio_cx_HS_NBQX_12_cx_CON_VEH_12	pval_cx_HS_NBQX_12_cx_CON_VEH_12	log2Ratio_cx_HS_NBQX_48_cx_CON_VEH_48	pval_cx_HS_NBQX_48_cx_CON_VEH_48	log2Ratio_cx_HS_NBQX_168_cx_CON_VEH_168	pval_cx_HS_NBQX_168_cx_CON_VEH_168	log2Ratio_hipp_HS_NBQX_1_hipp_HS_VEH_1	pval_hipp_HS_NBQX_1_hipp_HS_VEH_1	log2Ratio_hipp_HS_NBQX_6_hipp_HS_VEH_6	pval_hipp_HS_NBQX_6_hipp_HS_VEH_6	log2Ratio_hipp_HS_NBQX_12_hipp_HS_VEH_12	pval_hipp_HS_NBQX_12_hipp_HS_VEH_12	log2Ratio_hipp_HS_NBQX_48_hipp_HS_VEH_48	pval_hipp_HS_NBQX_48_hipp_HS_VEH_48
ACTB	actin beta	0.275	0.0149	0.209	0.0351	0.208	9.02e-05	-0.231	0.0355	0.192	0.0111	0.423	0.00036	-0.0941	0.371	0.201	0.00792	-0.27	0.0142	0.274	0.0132	-0.227	0.00055	-0.205	0.000282	-0.264	0.000727	0.309	5.2e-05	0.21	0.0512	-0.349	0.000846	-0.232	9.98e-05	0.51	5.53e-05	-0.282	7.59e-05	0.276	0.0511	0.149	0.187	-0.144	0.116	-0.0963	0.488	0.13	0.307
TGFB1	transforming growth factor, beta 1	0.226	0.0339	-0.123	0.0126	0.482	0.0232	0.281	0.131	0.413	0.00363	0.398	0.0102	-0.143	0.00901	0.409	0.00331	0.479	0.0057	0.55	0.064	0.135	0.0336	0.347	0.0701	0.262	0.114	0.169	0.0215	-0.149	0.391	0.479	0.0211	0.431	0.00984	-0.391	0.00955	0.101	0.0749	-0.279	0.141	0.172	0.203	-0.25	0.0164	-0.0925	0.149	0.164	0.239
LOC690244		0.128	0.0881	-0.0663	0.208	0.0245	0.573	0.176	0.119	0.102	0.17	0.125	0.0585	0.00854	0.886	-0.0122	0.647	0.138	0.229	0.152	0.0503	0.176	0.0021	0.212	0.00255	0.134	0.095	0.169	0.00133	0.0791	0.227	0.0418	0.326	0.119	0.00992	0.26	0.00923	0.16	0.0526	0.0532	0.383	-0.00266	0.969	0.0749	0.199	-0.0367	0.393	-0.038	0.424
RPL36A	ribosomal protein L36a	-0.172	0.0837	-0.191	0.0575	-0.0608	0.417	-0.151	0.00383	-0.182	0.0051	-0.229	0.0497	-0.345	0.00102	-0.284	0.000588	-0.28	0.0014	-0.291	0.00159	-0.0143	0.903	-0.0712	0.0865	0.142	0.156	-0.0849	0.0261	-0.103	0.129	-0.0957	0.361	-0.127	0.0128	-0.142	0.124	-0.228	0.000586	-0.233	0.0364	-0.0569	0.467	-0.153	0.0157	-0.223	0.0229	-0.13	0.0439
NSFL1C	NSFL1 (p97) cofactor (p47)	-0.273	0.0101	-0.361	0.0246	-0.187	0.11	-0.338	0.114	-0.434	0.016	-0.193	0.0684	-0.287	0.0178	-0.206	0.0714	-0.441	0.0427	-0.246	0.125	-0.444	0.00853	-0.386	0.041	-0.156	0.107	-0.233	0.103	-0.0443	0.674	-0.483	0.0375	-0.626	0.00158	-0.291	0.00536	-0.376	0.0128	-0.249	0.0412	0.08	0.0866	0.0744	0.24	-0.0187	0.853	-0.103	0.295
RHEB	Ras homolog enriched in brain	0.298	0.00479	0.176	0.00833	0.387	0.0043	0.202	0.0214	0.153	0.0805	0.461	0.00123	0.291	0.0144	0.392	0.00322	0.234	0.0142	0.266	0.0104	0.263	0.000156	0.21	0.00219	0.232	0.0689	0.18	0.0489	0.22	0.00905	0.186	0.00163	0.169	0.014	0.214	0.0316	0.108	0.0742	0.145	0.0182	-0.112	0.00186	-0.0851	0.0856	-0.0684	0.221	0.0318	0.474
HNRPK	heterogeneous nuclear ribonucleoprotein K /// heterogeneous nuclear ribonucleopr	0.153	0.104	-0.135	0.16	0.161	0.0332	0.193	0.0106	0.196	0.00862	0.266	0.00205	-0.158	0.067	0.244	0.000838	0.194	0.0035	0.295	0.0212	0.244	0.00592	0.286	0.000456	0.23	0.00565	0.333	0.00574	0.213	0.00684	0.131	0.0295	0.235	6.94e-05	0.261	0.000875	0.327	0.0106	0.241	0.00695	-0.251	0.0305	-0.0311	0.706	0.0829	0.168	-0.0133	0.908
EIF4E	eukaryotic translation initiation factor 4E	0.296	0.00366	0.196	0.0443	0.286	0.0195	-0.164	0.173	0.103	0.131	0.31	0.004	0.2	0.0355	0.303	0.003	0.293	0.0247	0.215	0.0404	0.229	0.000594	0.284	0.000739	0.274	5.2e-05	0.317	0.00434	0.192	0.0423	0.221	0.000834	0.271	0.000703	0.211	0.00613	0.252	0.0173	0.223	0.00909	-0.0693	0.655	0.0244	0.84	0.226	0.326	0.131	0.0319
YWHAB	tyrosine 3-monooxygenase/tryptophan 5-monooxygenase activation protein beta pol	-0.123	0.316	-0.0879	0.481	0.209	0.00223	0.152	0.0478	0.148	0.18	0.0475	0.382	0.168	0.265	0.208	0.00756	0.17	0.0424	0.211	0.0992	0.323	0.00266	0.166	0.0409	0.227	0.000864	0.248	0.00151	0.231	0.0345	0.161	0.0538	0.189	0.00987	0.439	0.000139	0.291	0.000643	0.199	0.0963	0.202	0.133	0.256	0.0949	-0.0635	0.48	0.0177	0.708
CDK105	similar to TGF beta-inducible nuclear protein 1 (L-name related LNR42); CDK105 protein; similar to TGF beta-inducible nuclear protein 1 (L-name-related protein 42) (LNR42)	-0.276	0.00196	-0.264	0.0256	-0.429	0.000299	-0.339	0.00137	-0.496	0.0075	-0.418	1.92e-05	-0.411	0.000392	-0.591	6.92e-05	-0.494	0.000151	-0.412	0.0267	-0.358	0.000404	-0.393	6.31e-06	-0.45	0.000104	-0.478	0.00479	-0.262	0.0678	-0.626	2.97e-05	-0.609	2.2e-06	-0.792	1.4e-06	-0.618	4.93e-05	-0.364	0.0542	-0.142	0.152	-0.147	0.0285	-0.162	0.000258	-0.156	0.00958
UBE2D3	ubiquitin-conjugating enzyme E2D 3 (UBC4/5 homolog yeast)	0.295	0.0059	0.261	0.0315	0.0993	0.0154	0.294	0.0554	0.209	0.107	0.518	0.00109	-0.15	0.0102	0.525	0.0312	0.476	0.00947	-0.0636	0.425	0.34	0.00531	0.328	0.00202	0.329	0.000129	0.193	0.00279	0.114	0.185	0.455	0.00774	0.489	0.000734	0.0755	0.00151	0.329	0.00564	0.318	0.0666	0.223	0.0243	-0.18	0.0508	0.15	0.364	0.182	0.0925
DNAJA1	DnaJ (Hsp40) homolog subfamily A member 1	0.11	0.0347	0.0981	0.0941	0.181	0.00391	0.288	0.0687	0.138	0.000406	0.0971	0.0566	0.0488	0.392	0.0936	0.139	0.188	0.00612	0.141	6.14e-06	0.228	0.00549	0.124	0.0173	0.174	0.00898	0.157	0.0109	0.0967	0.0189	0.0873	0.0617	0.0856	0.083	0.243	0.0069	0.206	0.000157	0.14	7.98e-05	-0.126	0.044	-0.079	0.227	-0.0874	0.139	0.109	0.0232
GDI2	GDP dissociation inhibitor 2 /// GDP dissociation inhibitor 2	0.213	0.000317	0.262	0.0132	0.257	0.000614	0.186	0.00515	0.165	0.245	0.4	4.41e-06	0.328	0.00385	0.412	6.73e-05	0.407	4.38e-06	0.364	0.0242	0.208	0.0164	0.31	0.0091	0.472	0.000468	0.438	4.7e-05	0.382	0.0271	0.266	0.00168	0.336	0.00179	0.423	0.00212	0.379	0.00112	0.391	0.00509	0.187	0.000309	0.0666	0.428	0.155	0.0142	0.221	0.00154
TMED2	transmembrane emp24 domain trafficking protein 2 /// transmembrane emp24 domain	0.198	0.00332	0.432	0.0284	0.204	0.00637	0.17	0.00297	0.102	0.395	0.18	0.00136	0.18	0.0133	0.188	0.019	0.158	0.0157	0.213	0.115	0.145	0.0227	0.173	0.0158	0.33	8.21e-05	0.287	7.97e-05	0.798	0.00116	0.0785	0.16	0.169	0.0159	0.159	0.0024	0.175	0.001	0.625	0.0146	0.0777	0.605	0.0717	0.189	0.0875	0.703	0.179	0.372
RAB1	similar to RAB1, member RAS oncogene family; RAB1, member RAS oncogene family	0.316	0.00417	0.33	0.0472	0.195	0.00673	0.313	0.0456	0.235	1.11e-05	-0.127	0.0224	-0.156	0.0265	0.185	0.00304	0.418	0.0113	0.448	0.00273	0.281	0.000153	0.239	0.00054	0.217	0.00286	0.248	0.0057	0.188	0.0151	0.246	0.00261	0.279	2.52e-05	0.335	5.46e-05	0.275	0.00829	-0.279	0.227	-0.152	0.0124	-0.139	0.111	-0.185	0.0785	0.105	0.0712
H3F3B	H3 histone family 3B (H3.3B)	0.426	0.000133	0.355	0.0198	0.454	0.00062	0.314	0.0123	0.269	0.101	0.635	0.000339	0.43	0.00402	0.418	0.0246	0.308	0.0416	0.152	0.0391	0.307	2.59e-05	0.379	8.11e-06	0.463	0.00358	0.28	0.00925	0.566	0.00595	0.256	0.00072	0.5	0.000543	0.262	0.00291	0.193	0.0062	0.534	0.0199	0.209	0.0795	-0.0667	0.472	-0.0747	0.135	0.111	0.253
ATP2A2	ATPase Ca++ transporting cardiac muscle slow twitch 2	0.453	0.0112	-0.465	0.0156	0.157	0.0756	0.601	0.0769	0.699	0.0348	0.483	0.029	0.502	0.0793	0.246	0.0127	0.341	0.0366	0.815	0.0151	0.345	0.000287	0.239	0.000137	0.955	0.00157	0.54	0.00015	0.298	0.0527	0.826	0.0061	0.25	0.000359	1.23	7.91e-06	0.643	0.00563	-0.19	0.213	0.341	0.019	0.332	0.0211	0.0689	0.178	0.139	0.0453
UBE2G1	ubiquitin-conjugating enzyme E2G 1 (UBC7 homolog yeast)	0.315	0.00236	0.484	0.00762	0.613	0.00254	0.382	0.000164	0.631	3.46e-07	0.603	6.7e-05	0.568	0.00196	0.914	0.000426	0.541	0.000279	0.562	0.000167	-0.377	0.000398	0.513	0.00082	0.581	0.000374	0.546	0.000654	0.621	8.14e-08	0.255	0.000945	0.51	0.000301	0.673	2.89e-06	0.595	0.00101	0.684	0.000597	0.288	0.00182	0.0844	0.415	0.301	0.0561	0.159	0.0438
PRPF19	PRP19/PSO4 pre-mRNA processing factor 19 homolog (S. cerevisiae)	-0.148	0.161	-0.164	0.0256	-0.227	0.0457	-0.371	0.0901	-0.177	0.132	-0.195	0.119	-0.129	0.0276	-0.335	0.00638	-0.415	0.0585	-0.173	0.153	-0.143	0.0379	-0.207	0.0103	-0.261	0.00237	-0.249	0.0071	-0.142	0.0636	-0.106	0.0115	-0.141	0.0317	-0.585	6.13e-05	-0.265	0.000874	-0.269	0.0364	-0.0465	0.304	0.0353	0.529	-0.108	0.203	-0.0448	0.651
EIF4G2	eukaryotic translation initiation factor 4 gamma 2 /// eukaryotic translation i	0.311	0.00221	0.422	0.000407	0.477	0.000232	0.425	0.000138	0.315	0.0194	0.518	0.000463	0.573	4.75e-06	0.642	2.4e-05	0.62	2.28e-05	0.601	0.00269	0.225	0.00566	0.353	0.00211	0.586	0.000269	0.513	0.00185	0.568	0.00325	0.379	0.000141	0.369	0.00516	0.3	0.000235	0.471	0.0113	0.599	9.69e-06	-0.174	0.0461	0.151	0.0358	0.165	0.0202	0.194	0.00585
GRINL1A	glutamate receptor ionotropic N-methyl D-aspartate-like 1A	0.113	0.0743	0.259	0.00658	0.284	0.00218	0.259	0.0186	0.144	0.319	0.195	0.042	0.205	0.0239	0.34	0.0015	0.254	0.0241	0.326	0.00978	0.178	0.0175	0.183	0.00214	0.435	0.000392	0.221	0.0156	0.372	0.0164	0.207	0.0206	0.24	0.000129	0.165	0.00362	0.313	0.00253	0.424	0.0498	0.188	0.00313	-0.0546	0.568	0.109	0.171	0.196	0.0543
DCTN3	dynactin 3 (p22)	-0.195	0.00164	-0.0685	0.222	-0.0994	0.0932	-0.102	0.389	-0.166	0.065	-0.185	0.00235	-0.216	0.0147	-0.235	0.000312	-0.209	0.0936	-0.217	0.0206	-0.251	0.00781	-0.263	0.00677	-0.219	0.00745	-0.138	0.113	-0.155	0.0843	-0.292	0.000107	-0.46	0.000274	-0.419	7e-06	-0.259	0.00655	-0.134	0.138	0.00993	0.858	-0.147	0.0621	-0.135	0.023	-0.107	0.0889
NUMA1	nuclear mitotic apparatus protein 1	-0.288	0.0458	-0.12	0.0192	-0.0852	0.0691	-0.114	0.148	-0.227	0.0612	-0.184	0.0809	-0.419	0.00132	-0.186	0.00409	-0.145	0.0627	-0.453	0.000427	-0.231	0.00578	-0.22	0.000963	-0.238	0.0416	-0.415	0.000223	-0.153	0.0538	-0.98	0.000274	-0.232	4.1e-05	-0.612	0.000271	-0.612	0.00092	-0.176	0.00901	0.145	0.271	-0.0994	0.42	-0.101	0.06	0.779	0.00922
MRPL53	mitochondrial ribosomal protein L53	-0.166	0.0136	-0.0793	0.245	-0.147	0.0348	-0.16	0.0132	-0.134	0.051	-0.0895	0.209	-0.245	0.00275	-0.184	0.0147	-0.169	0.0231	-0.201	0.00197	-0.101	0.224	0.0139	0.9	0.0676	0.567	-0.0327	0.555	0.0115	0.834	-0.201	0.0197	-0.133	0.0634	-0.139	0.182	-0.156	0.0439	-0.167	0.0177	0.0761	0.183	-0.165	0.00702	-0.0365	0.629	-0.00905	0.887
HOMER1	homer homolog 1 (Drosophila)	0.584	0.000994	0.488	0.0134	0.631	0.00112	0.651	0.00183	0.77	0.00308	1.12	0.000227	0.491	0.000413	-0.258	0.000439	0.942	0.000196	0.724	0.000427	0.65	4.76e-06	0.437	0.00271	0.657	0.000822	0.632	2.6e-05	0.426	0.00581	0.748	5.73e-06	0.586	0.000184	0.643	7.53e-06	0.689	4.66e-07	0.568	0.000808	1.13	0.00635	0.571	0.0139	-0.134	0.00541	0.263	0.0207
RGD1304704	similar to Hypothetical protein CGI-99	-0.186	0.0132	-0.176	0.000745	-0.16	0.0207	-0.213	0.00409	-0.168	0.157	-0.237	0.00338	-0.185	0.000248	-0.282	0.00563	-0.343	6.05e-05	-0.189	0.0956	-0.269	0.000484	-0.114	0.173	-0.0628	0.0261	-0.0778	0.143	-0.0278	0.812	-0.328	6.01e-05	-0.243	0.00146	-0.313	3.77e-06	-0.283	0.000907	-0.241	0.0797	-0.0146	0.37	0.226	0.193	-0.122	0.0895	-0.13	0.0371
AP3D1	adaptor-related protein complex 3 delta 1 subunit	0.438	0.000823	-0.214	0.0444	0.386	0.00466	0.343	0.0139	0.404	0.0137	0.629	0.000459	0.555	0.000535	0.643	0.00145	0.323	0.00811	0.51	0.00216	0.284	0.0127	-0.0809	0.158	0.562	0.0465	0.532	0.0166	0.202	0.117	0.443	0.00545	-0.148	0.0381	0.317	0.199	0.674	0.000418	0.467	0.0029	0.191	0.0849	0.411	0.00339	0.257	0.0409	-0.0948	0.14
PFDN1	prefoldin subunit 1	-0.382	0.00123	-0.309	0.0144	-0.276	0.0105	-0.375	0.0189	-0.214	0.195	-0.391	0.00228	-0.322	0.00692	-0.554	0.000171	-0.544	0.00384	-0.327	0.0493	-0.29	0.000149	-0.211	0.00186	-0.206	0.0113	-0.269	0.00178	-0.0866	0.395	-0.449	1.01e-05	-0.384	1.61e-05	-0.419	0.000147	-0.376	0.000102	-0.272	0.0581	-0.00907	0.928	-0.0131	0.882	-0.278	0.0198	-0.17	0.0046
UBE2E2	ubiquitin-conjugating enzyme E2E 2 (UBC4/5 homolog yeast)	0.896	0.00284	0.0619	0.0516	0.19	0.0134	0.472	0.0072	0.239	0.0131	1.32	9.51e-05	0.0656	0.131	0.205	0.00387	0.605	0.0436	0.091	0.253	0.11	0.132	0.214	0.000532	0.238	0.000956	0.171	0.00922	0.843	0.404	-0.227	0.137	0.194	0.000382	0.256	0.00149	0.138	0.00607	0.208	0.0266	0.429	0.1	0.0846	0.457	-0.126	0.365	0.133	0.548
TCEA1	transcription elongation factor A (SII) 1	0.355	0.0167	0.454	0.0138	0.583	0.00101	0.465	0.00506	0.139	0.345	0.709	0.000403	0.581	0.00395	0.695	0.000401	0.411	0.0491	0.382	0.0164	0.352	0.0301	0.291	0.0144	0.606	0.000173	0.338	0.0111	0.429	0.0644	0.258	0.127	0.294	0.0164	0.626	0.000175	0.26	0.00623	0.555	0.00914	0.355	0.00315	0.0842	0.254	0.112	0.256	-0.046	0.376
EIF2S3X	eukaryotic translation initiation factor 2, subunit 3, structural gene X-linked	0.507	0.000301	0.497	0.00998	0.688	0.00285	0.481	0.000682	0.37	0.054	0.698	4.29e-05	0.479	0.00118	0.714	0.000956	0.559	0.000595	0.443	0.0145	0.152	0.222	0.46	0.0105	0.822	0.000274	0.541	0.0114	0.547	0.00704	0.221	0.171	0.404	0.00242	0.588	0.00028	0.556	0.0364	0.595	0.000966	-0.21	0.0112	-0.156	0.108	-0.219	0.0369	0.0778	0.352
SRRM2	serine/arginine repetitive matrix 2	0.429	0.000617	0.279	0.0593	0.663	0.000704	-0.0651	0.369	0.525	0.0177	0.805	2.73e-06	0.557	0.00677	0.967	0.00011	0.469	0.0934	0.695	0.00292	0.167	0.0717	0.112	0.34	0.546	0.01	0.339	0.00707	0.485	0.189	0.385	0.0542	0.259	0.159	0.408	0.0204	0.377	0.0506	0.35	0.25	0.376	0.000581	0.278	0.141	0.305	0.00988	0.237	0.0433
PCBP2	poly(rC) binding protein 2	0.26	0.0309	0.164	0.0211	0.445	0.00347	0.604	0.00634	0.472	0.00109	0.236	0.0123	0.0977	0.272	0.454	0.00568	0.634	0.00177	0.603	1.41e-05	0.0608	0.291	0.313	0.0395	0.434	0.00548	0.519	9.32e-05	0.58	3.11e-05	0.275	0.129	0.226	0.0192	0.441	0.000156	0.473	0.00012	0.618	0.000438	-0.168	0.0519	-0.0872	0.312	0.0725	0.615	-0.0465	0.536
PUM2	pumilio homolog 2 (Drosophila)	0.507	0.000521	0.597	0.000232	0.804	0.000455	0.779	0.000595	0.748	2.34e-06	0.493	0.00125	0.597	0.00138	1.04	4.05e-05	1.02	3.58e-05	0.762	0.000241	0.259	7.35e-06	0.604	2.44e-05	0.0995	7.82e-06	0.56	3.65e-05	0.549	1.64e-05	0.722	2.82e-05	0.79	6.35e-08	0.951	8.13e-06	0.766	6.71e-07	0.66	7.67e-06	0.314	0.0362	-0.198	0.16	0.241	0.00886	0.245	0.0324
COPS8	COP9 constitutive photomorphogenic homolog subunit 8 (Arabidopsis)	-0.0979	0.149	0.408	0.093	-0.224	0.0161	-0.241	0.0201	-0.107	0.317	-0.177	0.106	-0.0708	0.458	-0.0931	0.0852	-0.174	0.0612	0.448	0.0268	0.414	0.244	-0.139	0.0619	-0.253	0.002	-0.186	0.0157	-0.225	0.0147	-0.0215	0.762	-0.161	0.0362	-0.304	7.98e-05	-0.289	0.00197	-0.21	0.00749	0.203	0.444	-0.296	0.173	0.131	0.0698	0.0669	0.209
NCOR1	nuclear receptor co-repressor 1	0.299	0.0154	0.289	0.0267	0.582	0.00151	-0.479	0.00559	0.441	0.000259	0.571	0.000703	0.285	0.014	0.894	5.61e-05	0.422	0.00563	0.47	1.89e-05	0.217	0.0517	-0.0704	0.0364	0.457	0.00643	0.229	0.0582	0.354	0.00245	0.299	0.0186	0.317	0.00161	0.341	0.000129	0.388	0.0266	-0.442	0.0188	0.177	0.238	-0.321	0.174	0.462	0.00663	0.321	0.00656
RGD1310899	similar to CGI-35 protein	-0.118	0.0465	-0.00879	0.871	-0.0844	0.393	-0.283	0.000212	-0.173	0.0195	-0.158	0.0536	-0.112	0.0711	-0.23	0.00244	-0.354	2.08e-05	-0.103	0.216	-0.199	0.00281	-0.112	0.0888	0.0177	0.708	-0.221	0.0106	-0.179	0.0979	-0.166	0.00694	-0.171	0.00135	-0.298	0.0022	-0.227	0.00943	-0.259	0.0082	-0.0402	0.536	-0.104	0.176	-0.145	0.202	-0.0711	0.243
ANGEL2	angel homolog 2 (Drosophila)	0.483	0.0121	0.543	0.00267	0.811	0.0113	0.532	0.00778	0.591	0.0111	-0.283	0.0028	0.513	0.000895	1.06	0.0048	0.707	0.00045	0.75	0.0257	0.538	0.0178	0.535	0.0104	0.694	0.00687	0.29	0.185	0.459	0.0139	0.415	0.0363	0.423	0.0174	-0.428	0.000891	0.515	0.0565	0.661	0.00793	-0.203	0.0095	0.358	0.0753	0.251	0.109	0.417	0.153
MRPL30	mitochondrial ribosomal protein L30	-0.236	0.00875	-0.225	0.0107	-0.289	0.00737	-0.361	0.0798	-0.382	0.0373	-0.376	0.000388	-0.306	0.000557	-0.622	5.61e-05	-0.471	0.0344	-0.384	0.0214	-0.467	0.00215	-0.379	0.0332	-0.378	0.014	-0.29	0.000308	-0.0491	0.724	-0.419	0.00394	-0.575	0.00124	-0.666	0.000321	-0.384	0.000867	-0.35	0.0222	-0.14	0.0955	-0.0812	0.299	-0.333	0.0123	-0.11	0.14
SON	SON DNA binding protein	0.565	0.000227	0.207	0.043	0.706	0.0127	-0.335	0.00957	0.536	0.00045	0.556	4.91e-05	0.426	0.00187	0.793	0.002	0.704	0.00186	0.604	0.00581	0.612	0.00709	0.41	0.000386	0.53	0.00102	0.406	0.00207	0.494	0.0181	0.691	0.00261	0.624	3.92e-06	0.574	0.000463	0.546	0.000885	0.611	0.0137	0.349	0.00447	0.374	0.00185	0.283	0.00205	0.17	0.124
RGD1308513		0.486	0.00247	-0.115	0.154	0.665	0.000416	0.446	0.0278	0.471	0.00455	0.605	0.00166	-0.224	0.01	0.498	0.00528	-0.44	0.0674	0.322	0.023	0.38	0.0117	-0.279	0.0292	0.294	0.00553	-0.295	0.00175	-0.197	0.0221	-0.531	0.00033	0.428	0.00318	-0.461	0.0013	-0.429	9.97e-05	-0.279	0.00559	0.0941	0.0146	-0.235	0.0142	-0.415	0.0196	-0.231	0.194
LOC679572	similar to CG6878-PA	-0.258	0.00253	-0.112	0.0542	-0.144	0.00361	-0.0943	0.294	-0.152	0.027	-0.351	9.15e-05	-0.466	2.12e-05	-0.504	4.7e-05	-0.212	0.0344	-0.218	0.0116	-0.247	0.0111	-0.397	0.00228	-0.149	0.0932	-0.166	0.246	-0.21	0.0281	-0.289	0.00444	-0.52	7.33e-05	-0.395	1.35e-05	-0.312	0.00139	-0.247	0.0067	-0.093	0.235	-0.355	9.66e-05	-0.36	0.00023	-0.117	0.216
LOC683563		-0.258	0.00253	-0.112	0.0542	-0.144	0.00361	-0.0943	0.294	-0.152	0.027	-0.351	9.15e-05	-0.466	2.12e-05	-0.504	4.7e-05	-0.212	0.0344	-0.218	0.0116	-0.247	0.0111	-0.397	0.00228	-0.149	0.0932	-0.166	0.246	-0.21	0.0281	-0.289	0.00444	-0.52	7.33e-05	-0.395	1.35e-05	-0.312	0.00139	-0.247	0.0067	-0.093	0.235	-0.355	9.66e-05	-0.36	0.00023	-0.117	0.216
RGD1310313	similar to RIKEN cDNA 1110001M20	0.265	0.0111	0.053	0.358	0.154	0.0411	0.139	0.157	0.136	0.0116	0.29	0.00255	0.104	0.0584	0.141	0.0121	0.174	0.0679	0.218	0.000637	0.238	0.0215	0.156	0.0102	0.2	0.0284	0.169	0.0051	0.186	0.022	0.245	0.0145	0.164	0.00239	0.0399	0.529	0.177	0.0114	0.175	0.000777	0.0254	0.747	0.0507	0.128	-0.0128	0.831	0.0344	0.632
ZFP644	zinc finger protein 644	0.772	0.0101	0.815	0.0129	0.864	0.00339	-0.126	0.0208	0.605	0.0319	1.04	0.000569	0.812	0.0012	1.2	0.0122	0.703	0.022	0.946	0.00662	0.757	0.000118	0.378	0.101	1.57	0.000161	0.836	0.0166	1.01	0.00256	0.968	6.26e-05	0.229	0.0133	1.35	0.00423	0.812	0.0427	0.955	0.00213	0.271	0.158	0.0217	0.685	0.341	0.205	0.132	0.0729
RGD1308290	similar to RIKEN cDNA 5730454B08; similar to Zinc finger CCCH-type domain-containing protein 11A	0.74	0.00198	0.136	0.414	0.669	0.000904	0.714	0.00877	0.456	0.00505	0.563	0.0178	0.129	0.407	0.952	1.1e-05	0.689	0.0053	0.423	0.0147	0.122	0.201	0.572	0.0121	0.773	0.00477	-0.203	0.00443	0.602	0.00471	0.43	0.0996	0.704	0.00275	0.848	0.000943	-0.168	0.0178	0.49	0.00811	-0.127	0.328	-0.0829	0.438	0.283	0.00942	0.168	0.038
TM9SF4	transmembrane 9 superfamily protein member 4	-0.303	0.0353	0.58	0.00767	0.893	0.000295	0.554	0.00313	0.555	0.0137	0.641	0.000585	0.839	0.000392	0.933	0.000805	0.725	0.00636	-0.196	0.0947	0.993	0.00128	-0.261	0.00629	0.978	0.000819	0.568	0.0331	0.725	0.0051	1.01	0.00248	-0.315	0.00163	1.22	5.21e-05	0.651	0.00208	0.701	0.0105	0.362	0.0173	0.259	0.0755	-0.0454	0.218	0.115	0.127
ERCC1	excision repair cross-complementing rodent repair deficiency complementation gr	-0.0839	0.399	-0.0239	0.773	-0.0887	0.407	-0.14	0.108	-0.221	0.00279	-0.12	0.28	-0.12	0.0986	-0.119	0.174	-0.167	0.129	-0.122	0.141	-0.301	0.00228	-0.255	0.000111	-0.165	0.00781	-0.145	0.0263	-0.16	0.0307	-0.152	0.202	-0.296	4.39e-05	-0.321	0.00151	-0.38	0.000844	-0.171	0.152	-0.0359	0.619	-0.0959	0.115	-0.0298	0.69	-0.0265	0.738
CBFB	core-binding factor beta subunit	0.796	0.000321	0.255	0.0253	0.5	0.00301	0.474	0.00016	0.721	0.0426	1.05	0.000747	0.298	0.00503	0.49	0.00104	0.488	0.000425	0.293	0.00663	0.757	0.0196	0.79	0.00201	0.462	0.000173	0.169	0.0618	0.264	0.0761	0.899	0.0104	0.366	9.57e-05	0.406	0.000581	0.813	0.0018	0.382	0.00375	0.213	0.0729	0.0432	0.672	0.242	0.296	0.219	0.131
PCNX	pecanex homolog (Drosophila)	0.403	0.00101	0.285	0.0697	0.221	0.0156	0.236	0.0939	0.0485	0.586	0.415	0.000796	0.197	0.232	0.474	0.00103	0.416	0.0218	0.381	0.0197	0.247	0.0666	0.0302	0.815	0.292	0.0127	0.0371	0.792	0.181	0.232	0.453	0.0466	0.355	0.00673	0.322	0.0209	0.237	0.121	0.0358	0.669	0.0123	0.881	-0.0886	0.572	0.253	0.00528	0.181	0.132
CAPZA2	capping protein (actin filament) muscle Z-line alpha 2	0.263	0.000147	0.194	0.0607	0.289	0.00551	0.239	0.00446	0.293	2.49e-05	0.389	0.000195	0.316	0.000667	0.435	0.000933	0.285	0.000199	0.317	0.000592	0.35	1.07e-05	0.381	9.61e-06	0.375	7.4e-07	0.358	3.13e-05	0.366	6.93e-05	0.403	4.73e-05	0.357	4.04e-06	0.597	4.91e-05	0.452	5.58e-05	0.44	0.000191	0.126	0.0271	0.122	0.127	0.146	0.0403	0.0458	0.366
ZFP91	zinc finger protein 91 homolog (mouse)	0.534	0.000503	0.468	0.00159	0.694	0.0002	0.496	0.000398	0.419	0.0143	0.498	5.03e-05	0.537	1.35e-05	0.741	2.06e-05	0.631	0.00012	0.79	0.000716	0.38	0.00308	0.42	0.00663	0.671	0.000832	0.529	0.00167	0.578	0.0134	0.24	0.000138	0.709	0.00012	0.587	0.00399	0.575	0.00102	0.385	0.00623	0.215	0.00888	0.223	0.0133	0.276	0.000372	0.274	0.0276
GALNT1	UDP-N-acetyl-alpha-D-galactosamine:polypeptide N-acetylgalactosaminyltransferase	0.291	0.00361	0.389	0.024	0.404	0.0301	0.0611	0.156	0.321	0.0178	0.428	0.000243	0.57	0.000592	0.686	0.00138	0.428	0.0134	0.421	0.0419	0.344	0.016	0.259	0.0132	0.551	0.0101	0.0805	0.0973	0.371	0.0137	0.5	0.00881	0.376	1.66e-05	0.669	0.00181	0.376	0.0891	0.444	0.0288	0.395	0.0185	0.181	0.0915	0.282	0.107	0.235	0.116
RGD1306148	similar to KIAA0368	0.291	0.00361	0.244	0.0033	0.491	0.00161	0.476	0.00204	0.101	0.0362	0.428	0.000243	0.279	0.0304	0.422	0.00183	0.402	0.0207	0.682	0.00819	0.612	0.0143	0.259	0.0132	0.599	0.0163	-0.274	0.000847	-0.394	0.0536	0.348	0.0154	0.376	1.66e-05	0.78	0.00109	0.391	0.0277	0.118	0.0852	0.0709	0.0504	0.0972	0.132	0.284	0.139	0.11	0.104
OSBPL2	oxysterol binding protein-like 2	0.37	0.0515	-0.446	0.0474	-0.269	0.0164	-0.076	0.553	0.338	0.0888	-0.139	0.156	-0.23	0.271	-0.288	0.0152	0.166	0.286	-0.097	0.0783	-0.307	0.0124	-0.241	0.0484	-0.211	0.00388	-0.165	0.0151	-0.0631	0.103	-0.336	0.00899	-0.171	0.0212	-0.137	0.166	-0.109	0.19	-0.133	0.0277	0.0949	0.754	0.101	0.301	0.318	0.104	0.21	0.13
TJAP1	tight junction associated protein 1 (peripheral)	0.311	0.0137	-0.354	0.0596	0.366	0.0013	0.462	0.00928	0.22	0.0519	0.331	0.0118	0.149	0.0952	0.583	0.0004	0.62	0.00482	0.3	0.0373	0.195	0.00114	0.27	2.36e-05	0.219	0.0393	-0.489	0.0519	-0.17	0.0675	0.268	0.000781	0.402	7.62e-06	0.329	0.00197	0.176	0.00353	0.143	0.254	0.14	0.302	0.181	0.484	0.217	0.0129	0.353	0.0634
RGD1305514		0.495	0.0669	-0.191	0.324	0.529	0.0455	0.239	0.227	0.549	0.0282	0.758	0.00156	0.652	0.00337	0.768	0.00498	0.392	0.00146	-0.499	0.0667	0.489	0.00324	0.541	0.0141	0.477	0.0169	-0.231	0.135	0.598	0.00301	0.582	0.0031	0.648	0.00368	0.421	0.175	0.621	0.0148	0.516	0.0689	0.263	0.195	0.666	0.00451	0.24	0.243	-0.274	0.108
MORF4L1	mortality factor 4 like 1	0.323	0.000792	0.174	0.000634	0.218	0.00766	0.24	0.0265	0.137	0.184	0.471	0.000181	0.32	0.00131	0.345	0.000285	0.254	0.00772	0.29	0.0424	0.391	0.000344	0.308	0.000477	0.284	0.015	0.293	0.0019	0.272	0.00272	0.414	0.00336	0.387	1.14e-05	0.447	0.000313	0.364	0.00864	0.25	0.000984	0.148	0.0115	0.145	0.0736	0.169	0.0287	0.207	0.0416
OTUB1	OTU domain ubiquitin aldehyde binding 1	0.586	0.000469	0.345	0.0134	0.684	0.0185	0.536	0.0331	0.268	0.0552	0.671	0.00116	0.333	0.00569	-0.514	0.00139	0.853	0.00143	0.593	0.0327	0.285	0.0957	0.378	0.00489	-0.381	0.0021	1.14	0.000449	-0.241	0.00472	-0.191	0.0437	-0.239	0.00555	-0.345	0.00548	1.18	5e-05	-0.308	0.00258	-0.283	0.00694	-0.203	0.0316	-0.214	0.126	0.317	0.0315
CDC16	cell division cycle 16 homolog (S. cerevisiae)	-0.111	0.0545	-0.172	0.00981	-0.06	0.48	-0.203	0.118	-0.172	0.0078	-0.0562	0.348	-0.136	0.0566	-0.147	0.072	-0.216	0.0925	-0.335	0.00359	-0.323	0.000197	-0.349	0.0025	-0.165	0.0236	-0.165	0.00921	-0.169	0.00633	-0.269	0.00122	-0.353	0.000576	-0.208	0.0107	-0.325	0.000601	-0.133	0.07	0.0546	0.17	0.0354	0.661	-0.087	0.217	-0.0132	0.808
LOC683839		-0.0978	0.00814	-0.191	0.00886	-0.136	0.0349	-0.139	0.00509	-0.25	0.0173	-0.264	0.000124	-0.403	0.000118	-0.284	0.00193	-0.188	0.0324	-0.338	0.006	-0.253	0.00196	-0.199	0.00489	-0.281	0.0044	-0.222	0.00249	-0.185	0.0187	-0.352	0.000416	-0.282	1.17e-05	-0.38	0.000156	-0.322	0.000377	-0.271	0.00747	-0.166	0.000886	-0.212	0.00955	-0.149	0.000466	-0.049	0.508
LOC688495	hypothetical protein LOC688495	-0.0978	0.00814	-0.191	0.00886	-0.136	0.0349	-0.139	0.00509	-0.25	0.0173	-0.264	0.000124	-0.403	0.000118	-0.284	0.00193	-0.188	0.0324	-0.338	0.006	-0.253	0.00196	-0.199	0.00489	-0.281	0.0044	-0.222	0.00249	-0.185	0.0187	-0.352	0.000416	-0.282	1.17e-05	-0.38	0.000156	-0.322	0.000377	-0.271	0.00747	-0.166	0.000886	-0.212	0.00955	-0.149	0.000466	-0.049	0.508
PELI1	Pellino homolog 1 (Drosophila)	0.272	0.00283	0.432	0.00232	0.696	0.000228	0.466	7.69e-05	0.545	7.36e-05	0.363	0.00095	0.404	8.26e-05	0.812	0.000231	0.555	0.000247	0.658	9.76e-05	0.192	0.00723	0.373	0.00355	0.703	0.00139	0.497	0.000161	0.751	0.00191	0.33	0.000648	0.444	0.000329	0.71	0.000346	0.548	0.000177	0.845	0.000722	0.0906	0.0642	-0.107	0.251	0.116	0.264	0.206	0.00494
RGD1564594	pellino 1; similar to pellino protein	0.272	0.00283	0.432	0.00232	0.696	0.000228	0.466	7.69e-05	0.545	7.36e-05	0.363	0.00095	0.404	8.26e-05	0.812	0.000231	0.555	0.000247	0.658	9.76e-05	0.192	0.00723	0.373	0.00355	0.703	0.00139	0.497	0.000161	0.751	0.00191	0.33	0.000648	0.444	0.000329	0.71	0.000346	0.548	0.000177	0.845	0.000722	0.0906	0.0642	-0.0285	0.733	0.116	0.264	0.0891	0.328
RGD1307410	similar to hypothetical protein FLJ31528	-0.0942	0.329	-0.172	0.172	-0.35	0.0098	-0.262	0.159	-0.326	0.0353	-0.0851	0.353	-0.29	0.0372	-0.265	0.0877	-0.239	0.21	-0.618	0.00369	-0.329	0.0703	-0.356	0.0504	-0.26	0.0736	-0.465	0.00903	-0.328	0.00269	-0.4	0.0402	-0.296	0.041	-0.471	0.00546	-0.315	0.0263	-0.499	0.00211	0.00915	0.917	-0.117	0.34	0.0847	0.479	0.0227	0.864
LOC293589	polyamine oxidase; putative GTP-binding protein	-0.162	0.0341	-0.169	0.00311	-0.177	0.0491	-0.336	0.2	-0.156	0.0448	-0.253	0.00162	-0.2	0.00639	-0.247	0.0145	-0.26	0.297	-0.281	0.00551	-0.332	0.00316	-0.169	0.202	-0.227	0.0187	-0.206	0.0239	-0.253	0.0199	-0.32	0.00593	-0.297	0.0116	-0.385	0.000997	-0.329	0.00384	-0.308	0.00345	-0.0911	0.256	-0.128	0.326	-0.0696	0.449	0.0768	0.119
HNRPUL1	heterogeneous nuclear ribonucleoprotein U-like 1	0.696	0.000949	0.442	0.00153	0.868	0.00228	0.537	0.00017	0.439	0.0995	0.963	0.000152	0.738	9.16e-05	1.22	2.57e-07	0.753	8.55e-07	0.698	0.00207	0.275	0.0621	0.444	0.00626	0.801	4.22e-06	0.712	0.000415	0.878	0.000258	0.388	0.0072	0.592	0.00101	0.795	0.000213	0.751	0.000899	0.985	6.01e-05	0.267	0.000827	0.295	0.0221	0.355	0.0163	0.216	0.00383
CYB561D2	cytochrome b-561 domain containing 2	-0.457	0.000556	-0.161	0.2	-0.092	0.259	-0.339	0.021	-0.229	0.14	-0.521	0.000495	-0.43	0.000207	-0.433	0.000137	-0.488	0.0041	-0.397	0.0237	-0.0719	0.437	-0.384	0.0117	-0.266	0.022	-0.31	0.00712	-0.0567	0.601	-0.212	0.0771	-0.375	0.0103	-0.36	0.00301	-0.329	0.00383	-0.439	0.000235	-0.0639	0.62	-0.268	0.0724	-0.341	0.00647	-0.149	0.165
NCOA6	nuclear receptor coactivator 6	-0.326	0.129	0.79	0.0299	0.624	0.00791	0.819	0.00389	0.166	0.0587	0.467	0.0804	0.718	0.0553	0.637	0.0156	0.713	0.147	0.681	0.133	-0.198	0.0257	-0.168	0.165	0.844	0.0092	-0.438	0.0366	-0.19	0.335	0.476	0.0994	0.142	0.0178	-0.171	0.0528	0.111	0.0714	-0.151	0.163	-0.288	0.061	-0.206	0.531	-0.416	0.0582	0.0738	0.417
RGD1311745	similar to RIKEN cDNA 1110059G10	-0.145	0.127	-0.0184	0.862	-0.124	0.291	0.00397	0.941	0.0097	0.909	-0.172	0.151	-0.107	0.363	-0.379	0.0179	-0.00244	0.981	-0.12	0.296	-0.274	0.00119	-0.223	0.0017	-0.21	0.0644	-0.228	0.00798	-0.136	0.037	-0.221	0.000485	-0.317	0.00041	-0.386	0.00179	-0.315	0.00455	-0.246	0.00511	-0.0278	0.84	-0.0882	0.429	-0.255	0.0864	-0.00641	0.952
LOC313519		0.277	0.0257	0.329	0.0847	0.555	0.00711	0.561	0.000812	0.651	7.41e-05	0.328	0.00689	0.382	0.0393	0.6	0.0254	0.638	0.00123	0.53	0.0146	0.198	0.0225	0.561	0.00384	0.611	0.00279	1.04	0.000177	0.798	0.00943	0.0848	0.601	0.804	5.94e-05	0.661	6.22e-05	0.996	8.68e-05	0.856	0.00112	0.051	0.632	0.0531	0.666	0.0442	0.792	0.0776	0.477
CDC2L5	cell division cycle 2-like 5 (cholinesterase-related cell division controller)	0.331	0.0231	0.625	0.000599	0.632	0.0111	0.348	0.0211	0.494	0.01	0.448	0.00306	0.68	0.000131	0.703	0.015	0.682	0.00274	0.561	0.00161	0.599	0.0473	0.237	0.0841	0.614	0.00198	0.5	0.00452	0.304	0.0808	0.444	0.0293	0.51	0.000134	0.523	0.0119	0.743	0.000857	0.441	0.0425	0.33	0.0182	0.298	0.0155	0.47	0.0608	0.38	0.00757
CUL3	cullin 3	0.495	0.00772	0.599	0.000834	0.135	0.00812	0.573	0.00505	0.48	0.00975	0.612	0.00941	0.614	0.00441	0.188	0.000303	1	0.000176	0.625	0.00503	0.28	0.139	0.126	0.0156	0.761	0.00599	0.21	0.0144	0.138	0.074	0.734	0.0396	0.524	0.00817	0.614	0.000773	0.173	0.043	0.152	0.0159	0.08	0.066	-0.324	0.153	0.354	0.0476	0.429	0.0147
LOC305913		0.457	0.0117	0.207	0.048	0.327	0.00362	0.476	0.00195	0.359	0.0117	0.85	0.00102	0.328	0.00155	0.566	0.00316	0.71	0.000331	0.548	0.00125	0.139	0.00936	0.242	0.0011	0.468	0.000196	0.407	0.000557	0.406	0.00713	0.33	2.69e-06	0.441	8.33e-06	0.452	2.43e-05	0.483	0.000315	0.315	0.0003	0.393	0.0923	0.121	0.0106	0.239	0.0606	0.234	0.0336
DYNC1LI1	dynein cytoplasmic 1 light intermediate chain 1	0.476	0.00462	0.792	0.0277	0.97	0.00215	0.477	0.0695	0.547	0.0231	0.94	2.11e-06	0.912	0.000159	1.22	0.000209	0.744	0.00204	0.907	0.00283	0.795	0.00355	0.502	0.0237	1.03	0.00718	0.906	0.00203	0.517	0.095	0.741	0.00315	0.691	0.0185	1.09	0.000825	1.23	0.00385	0.83	0.013	0.464	0.00154	0.258	0.32	0.251	0.112	0.266	0.102
RGD1306064		0.462	4.54e-05	0.13	0.271	0.298	0.0175	-0.333	0.0366	0.309	0.00994	0.622	1.3e-05	0.42	0.00494	0.413	0.00166	0.516	0.00225	0.265	0.0295	0.349	0.0198	0.329	0.0321	0.479	0.00275	0.469	0.000116	0.307	0.0554	0.39	0.063	0.565	0.00115	0.287	0.0238	0.331	0.00265	0.369	0.0107	0.16	0.0593	0.29	0.043	0.115	0.137	0.309	0.00476
EPS15	epidermal growth factor receptor pathway substrate 15	0.229	0.044	0.324	0.0171	0.313	0.00451	0.245	0.0934	0.224	0.00185	0.444	2.16e-05	0.404	0.00354	0.471	0.00196	0.279	0.0322	0.191	0.199	0.226	0.2	0.127	0.248	0.233	0.0659	0.149	0.335	0.325	0.000281	0.282	0.039	0.16	0.0475	0.196	0.0358	0.282	0.0116	0.25	0.0159	0.216	0.0663	0.0803	0.398	0.158	0.148	0.0332	0.673
RAB5B	RAB5B member RAS oncogene family	0.243	0.0121	-0.143	0.123	0.607	0.00177	0.217	0.253	0.522	0.00844	0.335	0.00535	0.1	0.287	0.588	0.000352	0.282	0.0648	0.671	0.00415	0.403	0.00235	0.26	0.024	-0.14	0.0248	-0.0913	0.105	0.397	0.113	-0.127	0.088	0.471	0.00132	-0.115	0.026	-0.161	0.0118	0.544	0.00817	0.0917	0.196	-0.251	0.238	0.182	0.0281	0.29	0.0618
CITED2	Cbp/p300-interacting transactivator with Glu/Asp-rich carboxy-terminal domain	0.121	0.087	-0.0749	0.384	0.204	0.0428	0.286	0.000216	0.208	0.0258	0.234	0.0123	-0.0851	0.267	-0.128	0.116	0.271	0.000127	0.112	0.24	-0.231	0.072	0.197	0.0116	0.238	0.0637	0.333	0.000812	0.317	0.00099	-0.162	0.0316	0.0995	0.0617	0.149	0.235	0.273	0.00167	0.336	0.00236	0.255	0.0174	-0.0102	0.836	-0.0554	0.563	-0.0724	0.544
STMN1	stathmin 1/oncoprotein 18	-0.00125	0.988	-0.117	0.249	0.0746	0.374	-0.0442	0.667	0.0476	0.654	0.0103	0.893	-0.0457	0.661	0.0721	0.55	-0.0139	0.922	0.124	0.33	0.297	0.00158	0.245	0.00396	0.185	0.0127	0.238	0.0216	0.214	0.127	0.133	0.161	0.211	0.00898	0.466	0.000133	0.28	0.0516	0.0439	0.775	0.0116	0.88	0.0709	0.541	-0.00258	0.985	0.0303	0.812
MIF	macrophage migration inhibitory factor (glycosylation-inhibiting factor)	-0.204	0.000653	-0.039	0.354	-0.12	0.25	-0.273	0.236	-0.234	0.0925	-0.0892	0.0374	-0.123	0.038	-0.295	0.00791	-0.409	0.107	-0.302	0.01	-0.311	0.00203	-0.356	0.000815	-0.104	0.233	-0.155	0.0854	-0.169	0.0807	-0.309	0.000965	-0.279	0.000352	-0.276	0.0116	-0.272	0.0344	-0.202	0.124	0.115	0.0598	-0.0838	0.153	-0.175	0.0858	-0.136	0.0731
GLUL	glutamate-ammonia ligase (glutamine synthetase)	0.426	0.00814	-0.205	0.0237	-0.17	0.0208	-0.257	0.0656	-0.195	0.141	0.473	0.000223	-0.368	0.00475	-0.504	0.000786	-0.295	0.00534	-0.133	0.238	-0.337	0.000108	-0.443	0.000216	-0.26	0.0217	0.183	0.0431	0.521	0.0223	-0.451	0.0012	-0.347	4.73e-05	-0.461	0.00183	-0.258	0.0148	-0.295	0.0263	0.199	0.0695	-0.163	0.0822	-0.334	0.00913	-0.199	0.0125
GPX4	glutathione peroxidase 4 (phospholipid hydroperoxidase)	-0.109	0.0302	-0.136	0.283	-0.151	0.0715	-0.315	0.0197	0.715	0.0845	-0.0576	0.329	-0.129	0.0602	-0.228	0.0375	-0.322	0.0331	-0.162	0.113	-0.259	0.0037	-0.15	0.00592	-0.332	0.00129	-0.321	0.00135	-0.188	0.0593	-0.211	0.000781	-0.124	0.185	-0.459	7.75e-05	-0.341	0.000247	-0.277	0.0584	0.0515	0.313	-0.0188	0.91	-0.0768	0.413	-0.562	0.164
COX5B	cytochrome c oxidase subunit Vb	-0.142	0.0104	-0.127	0.0451	-0.139	0.0166	-0.171	0.0416	-0.12	0.109	-0.17	0.0159	-0.147	0.0529	-0.225	0.00658	-0.212	0.019	-0.0705	0.377	-0.0445	0.0797	-0.118	0.0348	-0.0771	0.189	0.0724	0.201	0.013	0.743	-0.0803	0.15	-0.115	0.0626	-0.0601	0.293	-0.0572	0.25	-0.102	0.113	-0.0282	0.542	-0.0203	0.757	-0.0861	0.158	-0.0416	0.459
FDPS	farnesyl diphosphate synthase (farnesyl pyrophosphate synthetase dimethylallylt	-0.187	0.0135	-0.229	0.0985	-0.388	0.024	-0.31	0.0236	-0.288	0.157	-0.427	0.0127	-0.23	0.095	-0.402	0.0291	-0.172	0.15	-0.148	0.305	-0.348	0.00596	-0.315	0.00303	-0.51	1.86e-05	-0.486	0.000403	-0.406	0.0215	-0.37	0.00835	-0.434	0.000761	-0.462	5.93e-05	-0.431	0.000547	-0.255	0.0415	-0.166	0.207	-0.0127	0.864	-0.0754	0.265	0.138	0.0555
SCD2		0.493	0.00508	0.577	0.056	0.78	0.0223	0.568	0.0145	0.205	0.00568	0.647	0.00341	-0.177	0.0393	0.318	0.00556	0.864	0.00786	0.883	0.000738	0.615	0.00191	0.808	0.00045	0.788	0.0014	0.293	0.00576	0.839	0.00454	0.62	0.0397	0.953	0.000136	0.778	6.54e-05	0.483	0.00745	0.79	0.00131	0.115	0.032	0.16	0.222	0.449	0.013	0.296	0.214
MAP1LC3B	microtubule-associated protein 1 light chain 3 beta	0.358	0.00681	0.307	0.0368	0.427	0.00677	0.251	0.135	0.455	0.000204	0.395	0.0103	0.309	0.0104	0.521	0.00166	0.374	0.0419	0.471	0.00193	-0.16	0.00115	0.222	0.0418	0.593	3.51e-05	0.28	0.0134	0.175	0.116	-0.189	0.0034	-0.203	0.00127	0.636	0.000168	0.328	0.00144	0.464	0.000665	-0.109	0.11	-0.185	0.0345	-0.138	0.159	0.111	0.164
PITPNB	phosphatidylinositol transfer protein beta	-0.0473	0.347	-0.159	0.00114	-0.09	0.0103	-0.123	0.11	-0.118	0.0317	-0.181	0.00308	-0.28	0.000283	-0.164	0.000482	-0.11	0.142	-0.22	0.00448	-0.0745	0.315	-0.000788	0.983	-0.116	0.0719	-0.0903	0.127	-0.235	0.00268	-0.231	0.0148	-0.0471	0.289	-0.128	0.109	-0.229	0.0214	-0.238	0.00149	-0.134	0.0627	-0.121	0.0584	-0.0745	0.00705	0.0131	0.665
RAMP4		0.417	0.000554	0.201	0.0427	0.272	0.00161	0.187	0.0393	0.158	0.156	0.29	0.0105	0.148	0.11	0.278	0.0122	0.277	0.0231	0.361	0.00776	0.28	0.0522	0.333	0.0556	0.223	0.0125	0.314	0.033	0.145	0.236	0.326	0.0191	0.221	0.00509	0.0492	0.631	0.134	0.409	0.154	0.201	-0.128	0.138	-0.197	0.0837	0.045	0.788	0.182	0.164
PRKAR1A	protein kinase cAMP-dependent regulatory type I alpha (tissue specific extin	0.483	0.00136	0.131	0.178	0.339	0.00038	0.179	0.131	0.302	0.0598	0.254	0.0355	-0.0642	0.0929	-0.199	0.000303	0.464	0.0151	0.332	0.0419	0.38	6.68e-05	0.324	0.000314	0.212	0.03	0.25	0.000596	0.17	0.00275	0.255	0.00192	0.447	8.68e-07	0.478	0.00186	0.316	0.00864	0.112	0.0373	-0.186	0.0225	-0.104	0.0602	-0.0529	0.155	0.208	0.0128
CPD	carboxypeptidase D	0.407	0.000596	0.41	0.000373	0.435	0.000742	0.278	0.303	0.509	0.000582	0.624	8.16e-05	0.636	0.000795	0.977	0.000963	0.396	0.142	0.686	0.000109	0.54	6.09e-05	-0.327	0.0839	0.655	0.000651	0.579	6.86e-06	0.53	0.000823	0.666	0.00149	0.487	0.00138	0.811	5.02e-05	0.836	5.86e-05	0.762	1.24e-05	0.217	0.0113	0.226	0.0987	0.542	0.00778	0.119	0.168
VDAC1	voltage-dependent anion channel 1	0.641	0.00163	0.693	0.000611	0.898	0.000271	0.596	0.0206	0.605	0.00271	0.942	7.14e-06	0.793	0.000455	1.2	4.48e-06	0.744	0.00318	0.822	0.002	0.722	0.00027	0.825	9.38e-06	1.16	3.67e-07	0.831	0.000173	0.751	0.000106	0.628	0.000517	0.911	3.55e-06	1.17	7.38e-05	0.924	3.87e-05	0.764	2.76e-06	0.301	0.0325	0.1	0.482	0.299	0.00365	0.148	0.151
EIF2S1	eukaryotic translation initiation factor 2 subunit 1 alpha 35kDa	0.216	0.00946	0.233	0.011	0.436	0.000392	0.178	0.0907	0.237	0.0881	0.582	7.55e-05	0.385	0.000363	0.542	0.000408	0.269	0.0196	0.237	0.0431	0.285	0.00537	0.181	0.0818	0.385	0.00194	0.104	0.229	0.427	0.000107	0.316	0.000261	0.321	0.00359	0.293	0.00511	0.195	0.0875	0.47	4.24e-05	0.367	0.00315	0.153	0.0748	0.106	0.1	0.091	0.263
ANP32B	acidic (leucine-rich) nuclear phosphoprotein 32 family member B	-0.511	0.000429	-0.297	0.0392	-0.412	0.00128	-0.284	0.19	-0.462	0.000613	-0.518	0.00132	-0.438	0.00106	-0.572	0.000656	-0.571	0.0201	-0.388	0.00994	-0.538	0.000288	-0.452	3.51e-05	-0.29	0.00819	-0.152	0.128	-0.204	0.0762	-0.639	9.04e-05	-0.545	1.38e-08	-0.642	4.8e-06	-0.379	0.00471	-0.237	0.0781	-0.0067	0.893	-0.141	0.0935	-0.16	0.067	-0.287	0.063
PIM3	pim-3 oncogene	0.313	0.0241	0.435	0.0387	0.434	0.00563	0.454	0.000504	0.165	0.191	0.215	0.0603	0.0932	0.533	0.474	0.00175	0.305	0.152	-0.163	0.342	0.0989	0.679	0.115	0.601	0.131	0.376	-0.183	0.252	0.0795	0.642	0.393	0.131	0.162	0.415	-0.0148	0.931	-0.0082	0.952	0.0161	0.946	-0.0981	0.401	-0.342	0.0495	0.0407	0.603	-0.149	0.358
OPRS1	opioid receptor sigma 1	-0.512	0.00264	-0.234	0.189	-0.402	0.0319	-0.242	0.184	-0.304	0.00271	-0.365	0.0218	-0.2	0.177	-0.416	0.0228	-0.315	0.112	-0.272	0.0657	-0.401	0.000874	-0.276	0.00105	-0.349	0.0133	-0.176	0.192	-0.0856	0.451	-0.551	0.000399	-0.271	0.0111	-0.458	0.00442	-0.4	0.0225	-0.151	0.0396	0.147	0.354	0.034	0.77	-0.0143	0.905	-0.0723	0.524
RRAGA	Ras-related GTP binding A	0.145	0.016	-0.0323	0.684	0.116	0.0256	0.209	0.0065	0.152	2.83e-05	0.0176	0.699	-0.0223	0.742	0.118	0.031	0.229	0.00301	0.275	0.00135	0.116	0.033	0.16	0.0375	0.0825	0.205	0.0716	0.259	0.0344	0.627	0.0668	0.159	0.115	0.0486	0.161	0.0726	0.0728	0.426	0.0386	0.621	-0.127	0.0316	0.00999	0.866	0.00184	0.957	0.0201	0.738
DGKZ	diacylglycerol kinase zeta 104kDa	-0.119	0.376	-0.233	0.21	-0.211	0.131	-0.0459	0.775	-0.0785	0.595	-0.00999	0.944	-0.000994	0.996	-0.057	0.667	0.00906	0.96	-0.0836	0.371	-0.291	0.00638	-0.244	0.00839	-0.075	0.426	-0.239	0.00389	-0.214	0.0194	-0.192	0.194	-0.31	0.000571	-0.168	0.0646	-0.181	0.0871	-0.172	0.0546	0.109	0.381	0.232	0.283	0.154	0.174	0.055	0.774
TSC22D3	TSC22 domain family member 3	0.521	0.00304	0.579	0.00413	0.311	0.00298	0.655	0.000773	0.36	0.0661	0.563	0.00399	0.595	0.000334	0.425	0.00147	0.815	0.000148	0.668	0.00276	0.738	0.00132	0.797	0.00302	0.898	0.000542	0.533	0.00704	0.248	0.228	0.933	0.000163	1.09	9.36e-07	0.934	0.00054	0.685	0.000244	-0.0883	0.107	0.0422	0.624	-0.154	0.237	0.114	0.113	0.16	0.00872
UBE2B	ubiquitin-conjugating enzyme E2B (RAD6 homolog)	0.913	0.00153	0.602	0.0862	1.31	2.14e-05	0.996	0.00073	1.01	4.69e-05	1.4	5.52e-05	0.862	0.0075	1.59	8.03e-05	1.05	0.000382	0.801	0.0208	0.751	0.0476	0.838	0.0992	1.06	0.00258	0.947	9.83e-05	1.19	0.135	0.376	0.228	1.08	0.013	0.847	0.00491	1.06	3.3e-05	-0.16	0.00274	0.491	0.00493	-0.0605	0.157	0.282	0.0429	0.0518	0.784
EEF1A2	eukaryotic translation elongation factor 1 alpha 2	-0.352	0.0249	-0.198	0.0455	-0.469	0.0118	-0.276	0.00474	-0.123	0.115	-0.515	0.00431	-0.217	0.0291	-0.527	0.00735	-0.204	0.0548	-0.189	0.223	-0.35	0.00252	-0.284	0.0238	-0.414	0.00374	-0.107	0.289	0.15	0.281	-0.474	0.000515	-0.491	0.00224	-0.504	0.00157	-0.243	0.111	0.285	0.238	-0.163	0.235	-0.0137	0.816	-0.0579	0.549	0.0721	0.468
ATP1B1	ATPase Na+/K+ transporting beta 1 polypeptide	0.0991	0.196	-0.0719	0.46	0.101	0.0175	0.22	0.15	0.246	0.0114	0.0263	0.779	0.0284	0.59	0.146	0.0178	0.199	0.203	0.224	0.0159	0.366	8.5e-05	0.268	0.00187	0.259	0.000155	0.26	0.000908	0.296	0.0153	0.232	0.0149	0.334	0.000216	0.549	5.66e-06	0.222	0.000596	0.164	0.179	-0.1	0.267	0.111	0.138	0.0447	0.274	0.0378	0.6
COQ3	coenzyme Q3 homolog methyltransferase (S. cerevisiae) /// coenzyme Q3 homolog	-0.0716	0.258	-0.113	0.14	-0.179	0.0249	-0.238	0.137	-0.0983	0.223	-0.00941	0.899	-0.0721	0.101	-0.227	0.00235	-0.178	0.219	-0.206	0.0383	-0.146	0.0107	-0.148	0.111	-0.235	0.0605	-0.291	0.000377	-0.355	0.015	-0.171	0.0782	-0.158	0.0877	-0.456	0.00407	-0.296	0.0011	-0.327	0.0197	0.0622	0.35	0.0405	0.552	-0.0478	0.444	0.0596	0.529
RALGDS	ral guanine nucleotide dissociation stimulator	-0.0661	0.543	-0.372	0.00397	-0.246	0.0716	-0.395	0.072	-0.408	0.00185	-0.122	0.333	-0.309	0.00162	-0.197	0.1	-0.488	0.0272	-0.466	0.00418	-0.523	0.00113	-0.445	0.0021	-0.168	0.284	-0.0122	0.859	-0.21	0.0595	-0.512	0.0146	-0.395	0.000573	-0.514	0.00339	-0.222	0.0262	-0.205	0.0522	-0.056	0.563	0.0624	0.217	0.0491	0.526	-0.0937	0.433
PSMA4	proteasome (prosome macropain) subunit alpha type 4	-0.0614	0.0397	-0.163	0.00937	-0.15	0.0254	-0.174	0.00898	-0.215	0.0158	-0.118	0.00376	-0.196	0.00695	-0.261	0.00213	-0.211	0.000148	-0.159	0.0754	-0.128	0.0118	-0.0972	0.0573	-0.0229	0.672	-0.0483	0.375	-0.0548	0.444	-0.139	0.0208	-0.0974	0.0415	-0.134	0.0331	-0.164	0.032	-0.16	0.0949	-0.0562	0.183	-0.0327	0.567	-0.111	0.109	-0.0366	0.533
CTH	cystathionase (cystathionine gamma-lyase)	0.127	0.149	-0.0594	0.136	0.31	0.0443	0.305	0.00233	0.32	0.0226	0.0912	0.441	0.0659	0.417	0.279	0.24	0.214	0.00647	0.203	0.151	-0.344	0.0312	-0.318	0.0489	0.388	0.0092	0.0291	0.788	0.163	0.245	-0.281	0.0267	-0.233	0.0787	-0.00961	0.931	0.0253	0.874	-0.0256	0.868	-0.0359	0.746	0.125	0.197	-0.0309	0.874	-0.0912	0.177
CDK5RAP3	CDK5 regulatory subunit associated protein 3	9.78e-05	0.999	-0.231	0.112	-0.165	0.157	-0.298	0.247	-0.254	0.101	-0.0771	0.55	-0.318	0.0229	-0.284	0.0506	-0.419	0.132	-0.385	0.00887	-0.395	0.00151	-0.48	0.000839	-0.342	0.000427	-0.345	0.0224	-0.0876	0.571	-0.231	0.0176	-0.33	0.00561	-0.499	2.44e-05	-0.331	0.0171	-0.209	0.234	-0.0772	0.526	-0.0876	0.489	-0.12	0.138	-0.121	0.205
SMN1	survival of motor neuron 1 telomeric	-0.14	0.169	-0.246	0.0022	-0.208	0.0361	-0.359	0.00877	-0.14	0.225	-0.283	0.021	-0.0907	0.276	-0.328	0.036	-0.36	0.00385	-0.383	0.00169	-0.312	0.00384	-0.0589	0.662	-0.0967	0.414	-0.217	0.0416	-0.201	0.131	-0.235	0.185	-0.109	0.434	-0.187	0.24	-0.251	0.0491	-0.311	0.0237	-0.142	0.138	0.156	0.118	-0.121	0.395	-0.000812	0.993
RAB14	RAB14 member RAS oncogene family	0.269	0.0243	0.369	0.00139	0.411	0.0248	0.609	0.00153	0.429	0.00255	0.468	0.00543	0.28	0.00388	0.611	0.00273	0.644	0.00425	0.281	0.0476	0.284	0.00146	0.319	0.0785	0.598	0.00229	0.413	0.000646	0.533	9.63e-07	0.609	0.000102	0.437	0.00242	0.418	0.00902	0.361	0.00118	0.54	1.09e-05	0.163	0.0289	0.224	0.00476	0.201	0.00136	0.035	0.721
TPO1	developmentally regulated protein TPO1	0.388	0.00249	0.201	0.0248	0.264	0.000825	0.261	0.0818	0.285	0.0459	0.17	0.126	0.168	0.0114	0.358	0.00292	0.396	0.0133	0.217	0.145	0.451	0.00224	0.292	0.0515	0.31	0.00817	0.351	0.0124	0.459	0.00127	0.381	0.00805	0.323	0.00622	0.22	0.0273	0.382	0.0335	0.483	0.000546	-0.218	0.0436	-0.0328	0.538	0.0937	0.17	0.134	0.142
SLC16A1	solute carrier family 16 member 1 (monocarboxylic acid transporter 1)	-0.0368	0.332	-0.154	0.184	0.205	0.0898	0.0956	0.278	0.184	0.0303	0.0401	0.464	0.138	0.132	0.246	0.0758	0.267	0.00654	0.334	0.00388	0.211	0.00186	0.237	0.0311	0.278	0.0283	0.211	0.0217	0.163	0.044	0.18	0.0443	0.385	0.00297	0.398	0.00152	0.261	0.00475	0.165	0.0297	-0.0499	0.613	0.122	0.0601	0.122	0.212	0.171	0.00132
FEZ1	fasciculation and elongation protein zeta 1 (zygin I)	-0.075	0.216	-0.0193	0.839	-0.0461	0.73	0.0845	0.558	-0.127	0.00311	-0.15	0.0624	-0.287	0.00758	-0.0879	0.559	-0.0554	0.65	-0.206	0.00187	-0.255	0.00965	-0.21	0.024	-0.248	0.0025	-0.112	0.0786	-0.137	0.0593	-0.277	0.0571	-0.369	0.000562	-0.315	5.81e-05	-0.25	0.0029	-0.258	0.00479	-0.0753	0.278	-0.268	0.00352	-0.0418	0.613	-0.14	0.152
POM210		-0.183	0.082	0.289	0.36	-0.0771	0.364	-0.1	0.451	-0.212	0.133	-0.106	0.208	-0.0912	0.369	0.326	0.0601	0.282	0.184	-0.217	0.184	-0.368	0.0121	-0.461	0.00236	-0.291	0.00269	-0.377	0.0075	-0.219	0.0173	-0.476	0.0054	-0.248	0.0208	-0.458	0.00114	-0.239	0.00045	-0.187	0.0185	-0.435	0.0256	-0.195	0.522	0.406	0.0806	0.218	0.335
GORASP1	golgi reassembly stacking protein 1 65kDa	-0.161	0.0137	-0.104	0.0104	-0.203	0.00433	-0.187	0.0663	-0.247	0.000896	-0.246	0.00462	-0.139	0.000426	-0.293	0.000509	-0.326	0.00159	-0.325	0.00411	-0.551	0.0004	-0.204	0.00549	-0.183	0.00331	-0.129	0.0755	-0.283	0.113	-0.24	0.0057	-0.555	1.39e-05	-0.378	0.000186	-0.457	0.000892	-0.219	0.0166	-0.0852	0.184	-0.0348	0.239	-0.296	0.0538	-0.139	0.111
SFXN3	sideroflexin 3	-0.157	0.0582	-0.201	0.0675	-0.392	0.0121	-0.315	0.0118	-0.264	0.0311	-0.211	0.0424	-0.255	0.0101	-0.416	0.00841	-0.352	0.0107	-0.0474	0.636	-0.269	0.00942	-0.227	0.000708	-0.258	0.0366	-0.0865	0.492	-0.103	0.249	-0.238	0.0717	-0.282	0.000277	-0.425	0.00388	-0.218	0.104	-0.246	0.0261	-0.0539	0.33	-0.0537	0.399	-0.024	0.668	-0.0365	0.703
RGS3	regulator of G-protein signalling 3	-0.371	0.00478	0.427	0.0227	0.424	0.037	0.27	0.0705	0.397	0.0188	-0.219	0.0642	0.337	0.0443	0.313	0.00488	0.266	0.0767	-0.342	0.0344	0.0988	0.21	0.233	0.41	-0.206	0.191	-0.168	0.318	-0.335	0.0141	-0.553	0.00594	-0.282	0.0369	-0.276	0.0561	-0.18	0.327	0.255	0.128	0.355	0.159	-0.167	0.422	0.1	0.344	0.464	0.0585
PFN2	profilin 2	0.146	0.0143	0.308	0.00434	0.343	0.0246	0.42	0.026	0.145	0.0186	0.251	0.0308	-0.0722	0.213	0.187	0.022	0.254	0.0643	0.215	0.0177	0.306	2.56e-06	0.535	1.01e-05	0.624	0.00111	0.226	0.0018	0.196	0.016	0.145	0.00315	0.506	0.00018	0.359	0.0007	0.263	0.00562	0.428	0.0504	-0.126	0.054	-0.235	0.0558	-0.219	0.135	-0.166	0.253
PTP4A2	protein tyrosine phosphatase type IVA member 2	0.279	0.000206	0.223	0.00807	0.226	0.0126	0.174	0.039	0.193	0.0272	0.309	0.00018	0.257	0.000887	0.341	0.00106	0.29	0.00522	0.269	0.0217	0.29	0.00178	0.317	0.000308	0.337	2.45e-06	0.312	0.00023	0.289	0.0043	0.254	0.00256	0.283	0.000513	0.392	3.48e-06	0.303	0.00205	0.333	0.00138	0.0293	0.518	0.0339	0.64	0.116	0.0771	0.116	0.142
DUSP6	dual specificity phosphatase 6	0.239	0.0175	0.266	0.00852	0.272	0.0754	0.2	0.116	0.375	0.00669	0.281	0.0152	0.408	0.15	0.501	0.0115	0.251	0.0424	0.442	0.000486	0.39	0.00336	0.0866	0.31	0.247	0.00456	0.359	0.0073	0.316	0.000134	0.452	0.000161	0.153	0.182	0.485	0.000915	0.348	0.0327	0.378	0.0191	0.0417	0.641	0.142	0.606	0.229	0.0302	0.16	0.0139
HDGFRP2	hepatoma-derived growth factor, related protein 2	-0.216	0.00771	-0.151	0.206	-0.208	0.066	-0.227	0.248	-0.396	0.00234	-0.318	0.0014	-0.212	0.0397	0.455	0.0801	-0.337	0.102	-0.273	0.0642	-0.517	5.48e-06	-0.419	9.46e-06	-0.376	0.0356	-0.353	0.00046	-0.198	0.031	-0.453	9.13e-05	-0.382	2.29e-05	-0.799	4.64e-05	-0.432	0.000354	0.287	0.209	-0.101	0.0942	-0.0611	0.222	0.18	0.398	-0.109	0.182
GNAI3	guanine nucleotide binding protein (G protein) alpha inhibiting activity polype	0.277	0.00243	0.175	0.0846	0.445	0.0446	0.557	0.033	0.413	0.00601	0.666	0.000842	0.356	0.00426	0.739	0.0196	0.614	0.0124	0.654	0.00342	0.463	0.0206	0.628	0.00367	0.231	0.000204	0.494	0.00244	0.559	0.0202	0.643	0.0232	0.734	0.000289	0.186	0.0147	0.585	7.5e-05	0.282	0.00301	-0.143	0.108	-0.197	0.0958	0.294	0.149	0.111	0.386
HMGB1	high-mobility group box 1	0.572	0.00757	0.365	0.00875	1.03	0.000119	0.996	1.2e-05	1.18	0.000872	0.522	0.0144	0.476	0.000102	1.15	0.000107	1.18	9.87e-06	1.29	0.000422	0.507	1.34e-05	0.532	0.00357	1.02	7.7e-06	1.05	1.89e-07	1.21	0.00077	0.486	0.000251	0.582	0.000747	1.21	6.51e-06	1.1	0.000117	1.27	0.000536	-0.123	0.188	0.111	0.0397	0.117	0.112	0.187	0.0404
SCG2	secretogranin II (chromogranin C)	0.727	0.000812	0.551	0.016	0.509	0.00718	0.684	0.00934	0.545	0.000567	0.449	0.00675	0.369	0.00139	0.579	0.000382	0.97	0.00572	0.511	0.00699	0.43	0.0413	0.539	0.00109	0.719	3.68e-06	0.852	1.58e-05	0.68	0.0002	0.491	0.0348	0.673	8.38e-05	0.797	7.43e-06	0.972	3.65e-08	0.913	2.89e-05	-0.278	0.0804	-0.182	0.228	0.0701	0.507	0.286	0.167
PARD3	par-3 partitioning defective 3 homolog (C. elegans)	0.849	9.14e-05	0.616	0.0502	0.816	0.0164	0.781	0.000689	0.871	0.000694	1.13	9.23e-06	0.742	0.000486	-0.239	0.00269	0.938	0.00211	0.969	0.00532	0.41	0.00641	1.06	0.00111	1.11	0.000438	0.509	0.0268	0.691	0.0109	0.865	0.0115	1.13	0.000285	0.969	0.000907	0.911	0.000974	0.987	0.000852	0.284	0.0373	0.484	0.152	-0.135	0.194	-0.439	0.196
YT521	splicing factor YT521-B	0.241	0.00504	-0.0708	0.339	0.303	0.02	0.252	0.0291	-0.0988	0.0103	0.108	0.229	-0.041	0.653	0.285	0.0366	0.258	0.0268	-0.23	0.0237	0.407	0.464	0.147	0.0392	0.205	0.0687	0.216	0.0275	0.22	0.151	0.458	0.0561	0.17	0.0238	0.282	0.00732	0.334	0.0745	-0.163	0.0258	-0.133	0.114	-0.0844	0.262	0.127	0.181	0.283	0.172
STX8	syntaxin 8	-0.24	0.02	-0.346	0.022	-0.411	0.00379	-0.366	0.0397	-0.256	0.0779	-0.544	0.000996	-0.409	0.00325	-0.549	0.000726	-0.332	0.0403	-0.57	0.0491	-0.296	0.00359	-0.341	0.00137	-0.412	0.000251	-0.43	0.000552	-0.634	0.0174	-0.297	0.0398	-0.451	0.000143	-0.54	0.000533	-0.471	0.000212	-0.643	0.0061	-0.304	0.00478	-0.0627	0.54	-0.138	0.0584	-0.0761	0.421
BTG3	BTG family member 3	0.5	0.00633	0.169	0.329	0.704	0.0259	0.278	0.202	0.525	0.0191	0.6	0.000852	0.19	0.273	0.42	0.13	0.0965	0.648	0.282	0.211	-0.26	0.132	0.134	0.541	0.37	0.00193	0.497	0.00825	0.357	0.0099	0.0547	0.778	0.342	0.0767	0.13	0.282	0.325	0.145	0.332	0.0373	0.0998	0.46	0.0208	0.862	-0.283	0.0585	-0.181	0.395
IRF1	interferon regulatory factor 1	0.523	0.00101	0.347	0.0485	0.567	0.0192	0.402	0.0199	0.378	0.00178	0.517	0.0119	0.271	0.167	0.49	0.00164	0.614	0.000819	0.379	0.00177	0.306	0.204	-0.363	0.0522	0.489	0.0109	-0.256	0.0934	0.259	0.252	0.265	0.221	0.482	0.00512	0.231	0.0809	0.225	0.248	0.371	0.154	-0.147	0.602	-0.076	0.687	-0.411	0.212	0.212	0.00843
LIP1		-0.191	0.00444	-0.156	0.219	-0.168	0.0432	-0.345	0.0399	-0.101	0.188	-0.182	0.0018	-0.194	0.0762	-0.163	0.0758	-0.477	0.0115	-0.158	0.0967	-0.412	0.000916	-0.229	9.57e-05	-0.118	0.251	-0.21	0.0278	-0.129	0.0949	-0.236	0.0216	-0.141	0.0505	-0.397	0.00116	-0.303	0.0117	-0.237	0.0112	0.00861	0.905	-0.0374	0.605	0.00422	0.965	-0.132	0.0656
CAMK2B	calcium/calmodulin-dependent protein kinase (CaM kinase) II beta	-0.11	0.198	-0.189	0.123	0.322	0.00431	0.205	0.344	0.292	0.174	0.235	0.0116	0.264	0.0343	0.492	0.00217	0.202	0.339	0.625	0.0128	0.141	0.0598	0.206	0.123	0.655	5.44e-05	0.622	3.11e-06	0.406	0.0208	-0.101	0.342	0.0556	0.504	0.563	0.000341	0.555	0.000887	0.486	0.00559	0.16	0.0675	0.116	0.292	0.17	0.051	-0.102	0.373
RGD1566076		0.27	0.0935	-0.114	0.595	-0.178	0.12	-0.0793	0.65	-0.0748	0.497	-0.204	0.0713	-0.157	0.4	-0.242	0.0575	-0.26	0.333	0.108	0.428	-0.232	0.00463	-0.236	0.0077	-0.323	0.000215	-0.212	0.0579	-0.215	0.0327	-0.189	0.139	-0.174	0.0514	-0.559	9.2e-06	-0.212	0.0169	-0.28	0.0244	-0.119	0.126	-0.043	0.797	0.1	0.272	-0.178	0.414
RTN1	reticulon 1	0.0905	0.154	-0.141	0.144	0.0605	0.402	0.132	0.317	0.183	0.0537	-0.0333	0.627	-0.0374	0.643	0.116	0.181	0.193	0.213	0.123	0.193	0.335	0.000492	0.249	0.0095	0.0902	0.154	0.199	0.023	0.168	0.0572	0.19	0.0501	0.214	0.00219	0.422	9.54e-05	0.266	0.0695	0.0945	0.312	-0.124	0.0663	0.103	0.214	0.0556	0.553	0.0613	0.493
CALM3	calmodulin 3 (phosphorylase kinase delta)	-0.048	0.496	-0.0264	0.822	0.335	0.00573	0.269	0.0165	0.285	0.0489	-0.156	0.00869	-0.103	0.328	0.304	0.0353	0.181	0.131	0.352	0.0128	0.146	0.0246	0.181	0.049	0.326	0.0103	0.504	9.57e-05	0.584	0.00188	-0.272	0.00883	-0.296	0.00305	0.421	0.00192	0.367	0.00741	0.469	0.0176	-0.108	0.265	-0.0767	0.358	-0.123	0.139	-0.0882	0.18
TSPAN2	tetraspanin 2	0.298	0.0585	0.459	0.00756	0.507	0.00309	0.682	0.0117	0.578	0.000135	0.229	0.19	0.389	0.0147	0.637	0.00071	0.785	0.00298	0.588	0.00324	0.434	0.0124	0.376	0.00154	0.693	0.000642	0.588	0.000175	0.695	0.000111	0.403	0.013	0.165	0.0103	0.542	0.000815	0.602	0.00669	0.745	0.000224	-0.0697	0.0936	-0.0929	0.317	0.131	0.133	0.103	0.48
PLK2	polo-like kinase 2 (Drosophila)	0.192	0.0047	0.0239	0.747	0.13	0.1	0.171	0.0593	0.273	7.62e-05	0.0879	0.326	0.0237	0.711	0.228	0.00766	0.0756	0.334	0.2	0.000985	0.155	0.0926	0.0547	0.328	0.244	0.0428	0.258	0.00598	0.273	0.00205	0.138	0.196	-0.0345	0.484	0.315	0.000176	0.166	0.0314	0.267	0.00447	-0.104	0.251	-0.000168	0.998	0.0977	0.147	-0.0956	0.091
PRKWNK1		0.488	0.0324	-0.365	0.02	0.187	0.00985	-0.295	0.118	0.212	0.000132	0.531	0.0137	0.643	0.00219	0.551	0.00257	0.244	0.0139	0.172	0.00274	0.735	0.0149	0.469	0.0299	0.277	0.0112	0.117	0.265	0.628	0.00856	0.215	0.00926	0.238	0.0168	0.212	0.00227	0.00108	0.0534	0.202	0.0168	0.682	0.0118	0.721	0.0047	0.565	0.0142	0.507	0.000135
TH	tyrosine hydroxylase	0.208	0.136	0.305	0.00106	-0.301	0.0219	0.423	0.004	0.293	0.0538	0.594	0.0225	0.353	0.000267	0.281	0.0118	0.396	0.00522	0.444	0.0058	0.208	0.0346	-0.192	0.00058	0.465	0.0013	0.245	0.0301	0.38	0.0493	0.318	0.0153	0.357	0.00129	0.393	0.0169	0.259	0.102	0.3	0.0816	0.386	0.108	0.263	0.149	0.258	0.187	-0.21	0.233
NOL5		-0.215	0.0138	-0.205	0.00128	-0.307	0.00585	-0.438	0.00858	-0.406	0.00599	-0.215	0.0151	-0.243	0.00138	-0.392	0.00385	-0.415	0.0176	-0.257	0.0232	-0.268	0.00462	-0.346	0.0015	-0.43	0.000205	-0.3	0.00309	-0.142	0.0442	-0.323	0.00206	-0.504	0.000103	-0.419	0.000556	-0.332	0.013	-0.324	0.01	-0.158	0.189	-0.123	0.223	-0.0848	0.211	0.0272	0.686
ZHX1	zinc fingers and homeoboxes 1	0.22	0.0453	0.142	0.182	0.303	0.0164	0.235	0.0936	0.122	0.0939	0.477	0.00236	0.26	0.0401	0.355	0.000593	0.273	0.104	0.188	0.106	0.221	0.0314	0.208	0.00979	0.297	0.00567	0.23	0.000259	0.326	0.000737	0.215	0.0244	0.201	0.00488	0.195	0.0117	0.254	3.94e-05	0.413	0.00028	0.257	0.0643	0.118	0.217	0.16	0.358	0.0375	0.694
RALBP1	ralA binding protein 1	0.222	0.00346	0.172	0.0251	0.221	0.000292	0.143	0.048	0.161	0.0285	0.313	0.00188	0.276	0.000373	0.284	0.00634	0.26	0.00422	0.164	0.0281	0.116	0.0422	0.62	0.0303	0.175	0.00381	-0.101	0.687	0.0653	0.265	0.195	0.0154	0.213	0.00164	0.189	0.00522	0.252	0.000953	0.0881	0.128	0.369	0.0399	0.103	0.0263	0.485	0.168	0.116	0.0094
PRKCB1	Protein kinase C beta 1	0.243	0.0252	0.335	0.00661	0.384	0.0587	0.397	0.138	0.371	0.0005	0.597	0.00215	-0.258	0.00354	0.707	0.00141	0.305	0.22	0.562	4.71e-05	0.4	0.00143	0.296	0.0152	0.591	0.00205	0.178	0.0327	0.459	0.012	0.435	0.0129	0.299	0.0223	0.498	0.00279	0.395	0.0105	0.485	0.00531	-0.211	0.00893	-0.135	0.0659	0.322	0.0753	-0.0916	0.13
FLOT1	flotillin 1	-0.273	0.00251	-0.155	0.0702	-0.26	0.148	-0.149	0.133	-0.251	0.0267	-0.123	0.174	-0.156	0.104	-0.384	0.0547	-0.244	0.0253	-0.403	0.00844	-0.196	0.022	-0.228	0.00202	-0.177	0.00855	-0.0954	0.0878	-0.159	0.00425	-0.164	0.0805	-0.281	4.98e-05	-0.337	5.52e-05	-0.273	0.00279	-0.272	0.00264	0.15	0.0625	-0.00115	0.991	-0.124	0.201	-0.0951	0.312
ADAM15	ADAM metallopeptidase domain 15 (metargidin)	-0.134	0.241	-0.123	0.511	-0.217	0.162	-0.201	0.259	-0.131	0.395	-0.141	0.185	0.032	0.834	-0.215	0.0566	-0.316	0.023	-0.162	0.353	-0.318	0.00716	-0.457	3.71e-05	-0.301	0.0278	-0.289	0.0288	-0.128	0.048	-0.295	0.0395	-0.286	0.000157	-0.612	0.000332	-0.248	0.0107	-0.102	0.2	-0.00746	0.949	0.155	0.353	0.00223	0.987	-0.115	0.446
PPP3CA	protein phosphatase 3 (formerly 2B) catalytic subunit alpha isoform (calcineur	0.432	0.0224	-0.136	0.0393	-0.0989	0.003	0.309	0.0378	0.241	0.015	0.685	0.00163	-0.124	0.0303	0.958	0.00253	0.893	0.0431	0.297	0.014	0.197	0.00287	0.752	0.0232	0.246	0.0116	0.508	0.00336	-0.381	0.00127	-0.962	0.264	0.127	0.0467	0.492	0.000218	0.491	0.00144	0.37	0.0173	-0.218	0.0199	0.127	0.0464	0.217	0.167	0.254	0.147
MLLT3	myeloid/lymphoid or mixed-lineage leukemia (trithorax homolog Drosophila); tran	0.31	0.0252	0.358	0.000999	0.377	0.00105	0.36	0.0663	0.4	0.00816	0.495	0.00604	0.429	2.56e-05	0.596	0.000254	0.284	0.133	0.391	0.0143	0.229	0.196	0.39	0.000257	0.699	0.000283	0.5	6.4e-05	0.413	0.0497	0.263	0.159	0.365	0.00216	0.568	0.000589	0.42	0.000137	0.484	0.0139	0.244	0.0896	0.0704	0.169	0.219	0.00715	-0.0764	0.461
IPMK	inositol polyphosphate multikinase	-0.295	0.00811	-0.117	0.21	-0.141	0.0857	-0.283	0.011	-0.208	0.0559	-0.422	0.0106	-0.241	0.0227	-0.331	0.0223	-0.434	0.00173	-0.373	0.0168	-0.446	0.00212	0.16	0.487	-0.167	0.326	0.127	0.467	-0.199	0.119	-0.514	0.00202	-0.247	0.0133	-0.271	0.0328	-0.16	0.186	-0.124	0.232	-0.126	0.378	-0.124	0.221	-0.23	0.0789	-0.151	0.12
KLF5	Kruppel-like factor 5 (intestinal)	-0.394	0.0511	0.356	0.146	1.19	0.0446	0.257	0.295	0.459	0.411	0.47	0.00331	0.467	0.122	-0.256	0.0139	0.596	0.0448	0.948	0.0427	-0.322	0.00287	-0.242	0.000729	-0.32	0.000755	-0.363	0.000376	-0.242	0.00464	-0.505	0.00142	-0.352	0.000411	-0.661	4.73e-05	-0.323	0.000363	-0.226	0.00115	0.563	0.000568	-0.0917	0.642	-0.156	0.026	0.338	0.155
MAF	v-maf musculoaponeurotic fibrosarcoma oncogene homolog (avian)	0.74	5.72e-05	0.276	0.0488	0.948	0.00594	0.248	0.00281	0.326	0.00156	0.895	2.81e-05	0.257	0.00967	0.586	0.00303	0.362	0.000126	0.368	0.00309	1	0.00093	0.561	0.00135	0.459	3.26e-05	0.167	0.0304	0.433	0.0505	0.305	0.013	0.636	0.000316	0.507	0.000437	0.834	0.0325	0.933	0.000192	0.134	0.0914	0.289	0.262	0.185	0.00619	0.272	0.0414
ARAF	v-raf murine sarcoma 3611 viral oncogene homolog	0.3	0.0126	0.081	0.256	0.399	0.0168	0.24	0.173	0.154	0.0281	0.318	0.0111	-0.142	0.553	0.285	0.00681	0.337	0.109	0.194	0.0152	0.185	0.000209	0.441	0.0518	-0.21	0.00188	-0.163	0.0068	0.19	0.0321	0.112	0.0114	0.195	0.00399	0.174	0.000444	-0.224	0.0151	0.103	0.0805	-0.138	0.0608	0.17	0.0745	0.13	0.0569	0.134	0.117
CSNK2A1	casein kinase 2 alpha 1 polypeptide	0.309	0.0112	0.377	0.00392	0.876	0.00142	0.506	0.0642	0.77	0.00233	0.556	0.000473	0.641	0.000462	0.985	0.000562	0.648	0.00623	0.93	0.000384	0.683	0.00292	0.505	0.00579	0.822	0.00058	0.503	0.00177	0.748	0.0107	0.628	0.00206	0.676	2.34e-05	0.941	0.00322	0.684	0.000341	0.63	0.00765	0.326	0.00748	-0.119	0.0521	0.109	0.159	0.199	0.383
GRIA2	glutamate receptor ionotropic AMPA 2	0.695	0.000725	-0.121	0.0741	0.814	0.0491	0.23	0.208	0.245	0.00418	0.814	0.00249	-0.428	0.0503	0.141	0.0178	0.582	0.0225	0.3	0.0065	0.144	0.0355	0.412	0.0734	0.994	0.000728	0.28	0.00226	0.21	0.00584	-0.223	0.00148	0.587	0.0843	0.797	9.12e-05	0.231	0.0178	0.121	0.0719	-0.338	0.00611	0.0928	0.105	0.383	0.0857	0.436	0.202
MTAP2		0.568	0.00588	0.501	0.074	0.446	0.237	0.706	0.00997	0.723	0.0236	1.06	0.000381	0.674	0.00521	0.678	0.0465	0.921	0.0102	0.871	0.000122	0.705	0.0105	0.159	0.029	0.112	0.0652	0.163	0.029	0.741	0.000778	1.2	0.00031	0.126	0.0215	0.288	0.000437	0.967	0.00242	0.783	0.00143	0.494	0.0263	-0.0966	0.157	0.232	0.181	0.216	0.365
PTPN5	Protein tyrosine phosphatase non-receptor type 5 (striatum-enriched)	-0.159	0.0535	-0.219	0.037	-0.249	0.0293	-0.197	0.102	-0.236	0.0422	-0.237	0.00243	-0.212	0.0247	-0.164	0.145	-0.252	0.0465	-0.159	0.156	-0.41	0.0135	-0.422	0.0381	-0.188	0.169	-0.0687	0.618	0.102	0.528	-0.319	0.0486	-0.397	0.0233	-0.403	0.00563	-0.149	0.35	-0.0626	0.726	-0.0786	0.439	0.00727	0.938	0.085	0.438	-0.0556	0.463
NUP155	nucleoporin 155kDa	0.129	0.231	0.305	0.0101	0.294	0.007	0.318	0.00809	0.202	0.0215	0.337	0.00586	0.335	0.000636	0.348	0.000156	0.433	0.000322	0.278	0.0022	-0.289	0.00604	0.156	0.00937	0.18	0.0179	0.247	0.0111	0.278	0.0542	-0.327	0.0266	-0.523	0.00366	-0.532	0.00282	-0.297	0.0266	0.226	0.0765	0.208	0.0389	0.301	0.00157	0.389	0.0178	0.164	0.203
SHANK1	SH3 and multiple ankyrin repeat domains 1	0.538	0.0258	-0.291	0.0629	-0.328	0.00483	-0.4	0.000258	-0.225	0.00545	-0.218	0.108	-0.392	0.007	-0.465	0.000352	-0.609	0.00104	-0.208	0.00704	0.734	0.0232	-0.27	0.00826	-0.42	0.0208	-0.362	0.0624	-0.413	0.14	-0.729	0.000494	-0.358	0.00495	-0.718	0.000529	-0.5	0.00549	-0.3	0.0037	0.454	0.0382	-0.282	0.0874	-0.337	0.0548	0.247	0.144
MYO5A	myosin VA (heavy chain 12 myoxin)	0.476	0.000265	0.402	0.0208	0.81	0.00168	0.509	0.000185	0.548	0.000795	0.827	4.86e-07	0.773	1.32e-05	1.23	0.000125	0.726	2.11e-05	0.668	0.00187	0.508	0.00917	0.385	0.000128	0.677	0.00105	0.429	0.000126	0.483	0.00151	0.755	0.00081	0.513	0.000498	0.822	3.78e-05	0.762	9.48e-05	0.609	8.34e-06	0.351	0.00123	0.371	0.00695	0.423	0.0131	0.217	0.039
RNF138	ring finger protein 138	0.471	0.00143	0.365	0.0118	0.478	0.000383	0.401	0.105	0.311	0.112	0.424	0.0235	0.28	0.0127	0.233	0.000307	0.725	0.0155	0.33	0.0988	0.182	0.000788	0.426	9.04e-06	0.381	0.000933	0.235	0.000295	0.177	0.0764	0.212	0.00771	0.575	0.000473	0.399	0.0131	0.385	0.00366	0.249	0.0364	-0.0955	0.129	-0.144	0.0982	-0.219	0.0108	0.324	0.0346
NEGR1	neuronal growth regulator 1	0.383	0.0585	0.415	0.000134	0.328	0.0209	0.321	0.0254	0.244	0.00293	0.61	0.0125	0.312	0.00143	0.454	0.0116	0.522	0.00326	0.317	0.00396	0.478	0.0125	-0.403	0.158	0.451	0.00132	0.194	0.312	0.122	0.331	0.637	0.00248	0.295	0.00789	0.508	0.00578	0.2	0.146	0.214	0.039	0.227	0.122	-0.103	0.0951	0.126	0.244	0.201	0.0654
CDW92	CDW92 antigen	0.659	0.0117	0.485	0.00744	0.435	0.0031	0.625	0.00121	0.576	0.000358	0.93	0.00118	0.619	0.00154	1.18	0.00116	0.953	0.000521	0.532	0.0114	0.607	0.0011	0.687	0.0075	0.962	0.00105	0.534	0.00152	0.718	0.000788	0.753	0.000372	0.72	0.000463	0.891	6.81e-05	-0.335	0.0175	0.913	0.000465	0.271	0.0611	0.468	0.159	0.28	0.0145	0.335	0.0408
EPB4.1L3	erythrocyte protein band 4.1-like 3	0.275	0.0876	0.163	0.0757	0.395	0.00222	0.486	0.0043	0.461	0.00134	0.224	0.129	0.135	0.0576	0.465	0.00137	0.674	0.00156	0.556	0.000589	0.234	0.0139	-0.351	0.000332	0.447	1.53e-05	0.623	1.4e-05	0.518	0.00106	0.225	0.0199	-0.442	0.000879	0.52	1.07e-05	0.645	1.09e-05	0.558	0.000867	0.153	0.25	0.181	0.163	0.0703	0.421	0.188	0.0578
INEXA		0.242	0.02	0.257	0.0218	0.441	7.52e-05	-0.441	0.000159	-0.224	0.15	0.533	0.000447	-0.298	0.00116	0.63	2.89e-06	0.539	0.000249	0.42	0.0235	-0.374	0.0053	-0.347	0.00521	-0.45	0.00565	-0.334	0.0294	0.424	0.0622	0.204	0.0012	-0.289	0.0107	0.489	0.000621	0.444	0.000795	0.431	0.00654	0.291	0.000364	-0.0975	0.0939	0.189	0.00302	0.19	0.0297
PTPRA	protein tyrosine phosphatase receptor type A	-0.0449	0.226	-0.0876	0.149	-0.134	0.00469	-0.185	0.215	-0.0649	0.555	-0.144	0.00421	-0.0799	0.132	-0.173	0.000624	-0.173	0.234	-0.0823	0.494	-0.211	0.000448	-0.243	0.00314	-0.169	0.00818	-0.0618	0.324	-0.137	0.0644	-0.127	0.046	-0.27	0.000355	-0.237	0.00383	-0.0598	0.404	-0.0138	0.762	-0.099	0.0601	0.00772	0.867	-0.0389	0.297	0.0123	0.797
PPIG	peptidylprolyl isomerase G (cyclophilin G)	0.542	0.101	0.267	0.0103	0.429	0.00144	0.49	0.0379	0.408	0.0529	1.12	0.000682	-0.338	0.0495	0.442	0.00446	0.446	0.0502	0.356	0.0708	0.227	0.0821	0.552	0.00203	0.338	0.00802	0.134	0.576	0.303	0.00415	0.244	0.00958	0.317	0.0125	0.724	0.00742	-0.287	0.126	0.319	0.0434	0.58	0.0372	-0.138	0.22	0.218	0.347	-0.324	0.174
HSD17B7	hydroxysteroid (17-beta) dehydrogenase 7	0.489	0.0715	0.392	0.0799	0.981	0.00894	0.359	0.0705	0.511	0.0191	0.957	0.000437	0.331	0.13	0.898	0.00764	0.53	0.00307	0.474	0.094	0.124	0.505	0.272	0.114	0.428	0.0111	0.189	0.0956	0.142	0.507	0.217	0.237	0.353	0.0384	0.337	0.0238	0.391	0.000892	0.0954	0.628	0.468	0.0502	-0.061	0.66	-0.0832	0.722	0.171	0.281
ZFP423	zinc finger protein 423	0.313	0.00119	0.358	0.0584	0.458	0.00874	0.461	0.000173	0.415	0.000126	0.775	8.39e-05	0.739	0.000607	0.502	0.00302	0.887	0.000191	0.481	0.000117	0.283	0.00139	0.227	0.123	0.9	0.000155	0.491	8.7e-06	0.549	0.000543	0.277	0.000971	0.331	0.0127	0.455	0.00211	0.495	0.000204	0.767	0.000147	0.362	0.0214	0.198	0.00724	0.179	0.164	0.298	0.182
PRPS2	phosphoribosyl pyrophosphate synthetase 2	0.138	0.0724	0.273	0.246	0.364	0.0964	0.44	0.0971	0.39	0.301	0.784	0.00191	0.482	0.0188	0.284	0.0423	0.513	0.0682	0.129	0.574	0.189	0.00973	0.59	0.0111	0.847	0.00923	0.359	0.168	0.739	0.00268	0.168	0.0391	0.689	0.000715	0.816	0.0121	0.524	0.121	0.401	0.146	0.51	0.00654	0.208	0.268	-0.08	0.674	0.0689	0.403
SLC1A3	solute carrier family 1 (glial high affinity glutamate transporter) member 3	0.452	0.000289	-0.15	1.4e-05	0.565	0.00063	0.615	4.62e-05	0.167	0.0356	0.469	0.000168	0.544	0.000132	0.825	2.67e-05	0.671	2.27e-05	0.702	0.000249	0.253	0.00099	0.196	0.00659	0.179	0.000256	0.212	0.00647	0.574	0.019	0.204	0.349	0.181	0.00434	0.327	0.000549	0.291	0.0037	0.755	0.00174	-0.333	0.0757	0.0986	0.127	0.26	0.0186	0.103	0.0698
NDUFV3L	NADH dehydrogenase (ubiquinone) flavoprotein 3	-0.319	0.000224	-0.198	0.0142	-0.266	0.0455	-0.197	0.149	-0.195	0.206	-0.122	0.132	-0.131	0.129	-0.286	0.0663	-0.421	0.0687	-0.328	0.12	-0.299	0.00209	-0.192	0.00136	-0.294	0.00319	-0.415	0.000249	-0.124	0.0866	-0.292	0.00251	-0.199	0.00138	-0.531	0.000333	-0.619	0.00102	-0.206	0.0419	0.156	0.0287	0.183	0.0647	-0.0638	0.257	-0.132	0.487
KPNB1	karyopherin (importin) beta 1	0.323	0.00882	0.383	0.00361	0.555	0.00109	0.441	0.000605	0.381	0.0602	0.452	0.000892	0.449	1.72e-05	0.697	0.000427	0.473	0.000431	0.561	0.00699	0.492	0.00056	0.358	0.0132	0.455	0.00519	0.276	0.0477	0.475	0.0181	0.461	0.00353	0.349	0.00109	0.377	0.00213	0.407	0.00162	0.517	0.00813	0.128	0.123	0.0653	0.38	0.142	0.0129	0.0319	0.687
SDC3	syndecan 3 (N-syndecan)	0.734	0.00108	1.12	0.014	1.17	0.000937	0.94	0.0326	0.447	0.397	0.85	0.00015	1.01	0.00351	1.3	0.00159	1.16	0.0105	0.37	0.294	0.819	0.0531	0.905	0.0329	0.812	0.0368	1.1	0.000996	0.161	0.487	0.991	0.0204	0.823	0.0175	1.23	0.00216	1.34	0.013	1.28	0.00139	0.205	0.313	-0.31	0.0335	-0.289	0.189	0.22	0.535
CPLX2	complexin 2	0.525	0.0441	0.663	0.00343	0.579	0.0145	0.813	0.000196	0.801	0.00164	0.938	0.000421	0.573	0.00778	0.953	0.00038	0.858	3.33e-06	0.946	0.0124	0.464	0.00274	0.387	0.0878	0.761	0.0112	0.5	0.00976	0.882	0.00143	0.505	0.00485	0.462	0.00181	0.858	0.0295	0.772	0.00893	0.776	0.0118	0.413	0.0282	-0.0907	0.574	0.374	0.0149	0.0451	0.65
CDH2	cadherin 2 type 1 N-cadherin (neuronal)	0.406	1.1e-05	0.367	0.000972	0.504	0.00172	0.436	0.00156	0.419	0.00218	0.592	8.18e-06	0.382	1.65e-05	0.754	0.000192	0.572	0.000405	0.415	0.00229	0.304	0.0146	0.204	0.00988	0.621	0.00291	0.535	0.00802	0.309	0.00194	0.569	9.73e-05	0.308	0.000342	0.624	8.1e-05	0.199	0.0198	0.391	0.000713	0.186	0.00385	0.53	0.188	0.25	0.0181	0.136	0.192
SIAH1A	seven in absentia 1A	0.504	9.25e-05	0.367	0.00126	0.377	0.0377	0.275	0.0551	0.188	0.195	0.766	1.42e-05	0.511	0.000502	0.622	0.00739	0.551	0.00347	0.27	0.0996	0.423	0.0164	0.63	0.000273	0.503	0.0186	0.424	0.00328	-0.11	0.452	0.571	0.00199	0.842	0.00181	0.552	0.00167	0.636	9.73e-05	0.221	0.235	0.263	0.0039	0.143	0.173	0.245	0.0566	0.277	0.00606
LPHN3	latrophilin 3	0.328	0.02	0.305	0.0643	0.705	0.0235	0.653	0.00259	0.428	0.00415	0.703	0.000279	0.54	0.025	1.05	0.000944	0.857	4.71e-05	0.678	0.000584	0.241	0.0866	0.551	0.00331	0.787	0.00117	0.702	0.000573	0.526	0.00461	0.501	0.00238	0.724	0.000725	0.965	0.00128	0.997	2.27e-05	0.564	0.00487	0.374	0.0168	0.0913	0.0952	0.342	0.0988	0.203	0.101
SV2A	synaptic vesicle glycoprotein 2A	-0.243	0.0496	-0.113	0.359	-0.152	0.193	-0.375	0.0938	-0.365	0.00148	-0.144	0.285	0.0327	0.764	-0.152	0.0943	-0.319	0.135	-0.378	0.00352	-0.138	0.0699	-0.16	0.0608	-0.319	0.00362	-0.239	0.000932	-0.412	0.00318	-0.0229	0.815	-0.208	0.0271	-0.397	0.000498	-0.338	0.000742	-0.344	0.00188	0.0988	0.458	0.146	0.168	0.197	0.086	0.257	0.0453
GRIA3	glutamate receptor ionotrophic AMPA 3	0.397	0.0154	0.623	0.00191	1.07	0.000551	0.687	0.00107	0.857	0.00159	0.341	0.0328	0.494	0.00133	1.16	0.000137	0.818	0.000224	1.01	0.000853	0.574	0.0308	0.533	0.0368	1.12	0.000184	0.941	5.57e-05	0.858	0.00826	0.497	0.054	0.535	0.0133	0.868	0.000353	0.986	0.000266	0.727	0.00234	-0.0558	0.526	-0.129	0.24	0.089	0.518	0.131	0.0827
ATP2B2	ATPase Ca++ transporting plasma membrane 2	0.508	0.0054	-0.1	0.0526	1.2	0.00247	0.689	0.0352	1.12	0.00064	0.906	0.000147	0.884	0.00158	1.63	0.000139	0.841	0.0115	1.2	9.26e-05	0.875	0.00108	0.408	0.0342	1.23	0.000348	1	7.33e-06	1.15	0.00031	0.92	0.00169	0.676	0.000531	1.3	5.61e-05	1.23	0.000252	1.42	0.000756	0.398	0.00818	0.453	0.0538	0.43	0.0507	0.152	0.134
ABCC9	ATP-binding cassette sub-family C (CFTR/MRP) member 9	0.521	0.00406	0.284	0.0334	0.637	0.00648	0.604	1.19e-05	0.544	1.05e-05	0.627	0.071	0.247	0.0314	0.499	0.00113	0.801	0.000173	0.585	0.000702	0.753	0.00727	0.618	0.00998	0.511	0.00644	0.319	0.0519	0.625	7.88e-05	0.363	0.0337	0.229	0.00047	0.553	0.000153	0.444	0.00151	0.697	3.56e-05	0.0915	0.721	0.446	0.206	0.498	0.0301	0.197	0.0691
PDLIM5	PDZ and LIM domain 5	0.426	0.0127	0.496	0.0184	0.824	0.00351	0.851	5.85e-05	0.697	0.011	0.695	0.00177	0.358	0.0513	1.16	0.000103	0.774	0.00292	0.871	0.00198	0.484	0.0445	0.547	0.0051	0.652	0.00951	0.331	0.15	0.362	0.04	0.75	0.0071	0.568	0.0084	0.911	0.00285	0.543	0.0427	0.592	0.0185	0.269	0.0952	-0.585	0.0255	0.331	0.0584	-0.0774	0.539
CSPG5	chondroitin sulfate proteoglycan 5 (neuroglycan C)	0.41	0.00122	0.319	0.108	0.804	0.014	0.712	0.0013	0.735	0.00417	0.614	0.000168	0.56	0.00225	1.11	0.000622	0.56	0.0103	0.866	0.000515	0.217	0.139	0.468	0.00986	0.879	0.000165	0.878	7.94e-07	1.18	8.72e-06	0.242	0.0107	0.395	0.00493	0.932	0.000154	0.842	0.00018	0.965	0.000725	0.204	0.0573	0.24	0.0663	0.306	0.0251	-0.152	0.297
PDE4D	phosphodiesterase 4D cAMP-specific (phosphodiesterase E3 dunce homolog Drosoph	0.252	0.121	0.24	0.201	0.317	0.118	0.0742	0.696	0.56	0.0239	0.64	0.0022	0.367	0.0499	0.373	0.0339	0.309	0.0183	0.221	0.512	0.581	0.00131	0.213	0.101	0.588	0.0072	0.184	0.0339	0.209	0.4	0.476	0.00872	0.355	0.00252	0.86	0.0164	-0.0883	0.431	0.2	0.215	0.388	0.029	0.367	0.0225	0.505	0.0695	0.374	0.0153
CACNG2	calcium channel voltage-dependent gamma subunit 2	-0.233	0.0244	-0.257	0.0499	-0.422	0.000448	-0.468	0.0149	-0.351	0.027	-0.348	0.0138	-0.48	0.000633	-0.657	3.68e-05	-0.52	0.0171	-0.334	0.0257	-0.372	0.00738	-0.36	0.0031	-0.302	0.086	-0.482	0.0215	-0.161	0.0566	-0.617	0.00787	-0.466	0.000467	-0.754	0.000179	-0.744	0.0034	-0.368	0.00131	-0.115	0.223	-0.223	0.0519	-0.236	0.0383	-0.0513	0.628
LRRC7	leucine rich repeat containing 7	0.438	0.0621	0.35	0.0218	1.08	0.00873	1.14	0.00012	0.737	0.00272	0.767	0.00274	0.755	0.00913	1.73	0.000463	1.18	5.33e-05	0.896	0.0199	0.437	0.114	0.749	0.00272	0.934	0.00477	0.705	0.0125	0.717	0.00114	0.908	0.0235	0.851	0.00189	1.26	9.77e-05	0.901	0.00031	0.943	0.000205	0.33	0.049	0.46	0.063	0.651	0.023	0.0468	0.744
SLC6A6	solute carrier family 6 (neurotransmitter transporter taurine) member 6	0.415	0.0173	0.69	0.00421	0.556	0.037	0.594	0.088	0.383	0.148	0.785	0.00363	0.272	0.175	0.611	0.0379	0.793	0.0142	-0.501	0.0258	0.498	0.00855	0.659	0.0171	0.741	0.00215	0.739	0.009	0.901	0.00215	0.808	0.000778	1.05	2.96e-05	0.844	0.000114	0.965	0.0002	0.84	0.0101	0.37	0.0468	-0.418	0.0214	0.185	0.367	-0.19	0.243
SEPP1	selenoprotein P plasma 1	0.315	0.0146	0.261	0.0164	0.427	0.000316	0.586	0.000674	0.457	0.000133	0.27	0.00406	0.136	0.0918	0.239	0.088	0.512	0.00479	0.407	0.00454	0.274	0.00859	0.203	0.00461	0.212	0.00143	-0.389	0.0033	0.431	0.000292	0.178	0.0601	0.226	0.00256	0.289	0.00408	0.272	0.0681	0.299	0.00197	-0.137	0.628	-0.125	0.116	-0.189	0.0787	0.357	0.0273
ALDH6A1	aldehyde dehydrogenase 6 family member A1	0.476	0.000803	0.587	0.00196	0.186	0.0543	0.565	0.00233	0.204	0.000698	0.747	0.000108	0.182	0.0179	0.862	0.0193	0.593	0.000993	0.282	0.000581	0.175	0.435	0.364	0.0631	0.831	0.000363	0.662	0.00506	0.377	0.000621	0.182	0.3	0.465	0.0285	0.698	2.24e-05	0.609	0.00705	0.479	0.001	0.271	0.0141	0.209	0.488	-0.0529	0.281	0.599	0.0184
PSME4	proteasome (prosome macropain) activator subunit 4	0.302	0.0114	0.214	0.0152	0.375	4.65e-05	0.41	0.0109	0.186	0.00713	0.861	0.00013	0.429	0.0271	0.3	0.0008	0.481	0.00498	0.288	0.00206	0.331	0.00663	0.377	0.00309	0.541	0.00172	0.286	0.0137	0.15	0.194	0.503	0.0219	0.432	0.0127	0.589	0.000275	0.556	0.00301	0.0703	0.499	0.457	0.00687	-0.148	0.0861	-0.0749	0.0628	0.16	0.288
ITGB1	integrin beta 1 (fibronectin receptor beta polypeptide antigen CD29 includes	0.242	0.0396	0.122	0.149	0.108	0.192	0.161	0.00622	0.247	0.011	0.559	0.000416	0.409	0.00011	0.241	0.0423	0.238	0.0031	0.242	0.00299	0.318	0.0217	0.283	0.197	-0.127	0.0605	0.351	0.0204	-0.212	0.135	0.571	3.22e-05	0.139	0.0119	-0.154	0.0381	-0.251	0.0257	0.359	0.0313	0.316	3.81e-05	0.288	0.000359	0.133	0.0922	0.0763	0.0695
IGFBP5	insulin-like growth factor binding protein 5	0.659	0.00075	0.54	0.00401	0.638	0.0312	0.717	0.0097	0.546	0.0517	1.23	0.000339	0.86	0.000612	1.12	0.0097	0.859	0.00964	0.58	0.0264	0.686	0.0266	0.955	0.00145	1.13	0.00285	0.846	0.00874	0.69	4.4e-05	1.01	0.000911	1.2	0.000687	1.01	8.29e-05	0.629	0.00119	0.666	0.000406	0.46	0.0335	-0.296	0.029	0.256	0.0251	0.214	0.195
COMT	catechol-O-methyltransferase	-0.0358	0.52	-0.139	0.129	-0.142	0.171	-0.194	0.0109	-0.0866	0.561	-0.139	0.0809	-0.267	0.00199	-0.434	0.00513	-0.309	0.00584	-0.246	0.163	-0.352	0.0166	-0.42	1.31e-05	-0.21	0.00249	-0.115	0.156	0.000288	0.997	-0.406	0.00381	-0.508	6.09e-06	-0.462	0.000396	-0.282	0.0637	-0.109	0.243	-0.103	0.116	-0.129	0.0681	-0.292	0.0102	-0.115	0.196
SRC	v-src sarcoma (Schmidt-Ruppin A-2) viral oncogene homolog (avian)	-0.14	0.051	-0.319	0.0121	-0.266	0.0486	-0.293	0.0178	-0.342	0.0127	-0.178	0.0129	-0.176	0.0294	-0.239	0.00613	-0.21	0.00372	-0.294	0.00119	-0.154	0.0416	-0.112	0.218	-0.261	0.00674	-0.328	0.0167	-0.229	0.0319	-0.203	0.00534	-0.185	0.0185	-0.347	0.00126	-0.257	0.00447	-0.146	0.197	-0.0386	0.497	-0.368	0.141	0.135	0.246	0.17	0.146
HNRPA3	heterogeneous nuclear ribonucleoprotein A3	0.297	0.00468	0.237	0.0518	0.189	0.00446	0.182	0.0151	0.227	0.0321	0.26	0.000578	0.326	0.0112	0.162	0.00389	0.261	0.0632	0.288	0.0963	0.197	0.0051	0.365	0.00153	0.452	0.00183	0.139	0.208	0.218	0.0677	0.295	0.00297	0.218	0.000192	0.384	0.00617	0.257	0.0327	0.273	0.0489	-0.526	0.0348	0.067	0.247	0.245	0.0373	0.164	0.165
ARID4B	AT rich interactive domain 4B (RBP1-like) /// AT rich interactive domain 4B (RBP	1.11	7.77e-05	0.78	0.000236	1.09	4.03e-06	0.866	0.000397	0.918	0.000798	1.16	9.72e-07	0.922	3.26e-05	1.26	3.13e-05	1.15	3.73e-05	0.993	5.72e-05	0.761	5.61e-06	0.827	9.04e-05	1.08	0.000309	0.875	7.58e-05	0.844	0.000338	0.606	0.00308	1.12	3.99e-06	1.19	3e-05	0.962	0.000116	0.951	0.000319	-0.152	0.494	0.142	0.186	0.164	0.112	0.284	0.0334
TCF4	transcription factor 4	0.766	0.0466	-0.161	0.0267	0.659	0.0061	0.202	0.172	-0.169	0.00812	1.31	0.00106	-0.268	0.0168	1.4	0.00981	0.771	0.0329	-0.15	0.0822	-0.193	0.0491	0.288	0.00214	0.836	0.00278	-0.287	0.000269	-0.139	0.0295	-1.04	0.176	0.205	0.027	0.338	0.0065	-0.248	3.29e-06	-0.247	0.000892	0.383	0.00732	0.495	0.173	0.445	0.187	0.615	0.0592
RAB10	RAB10 member RAS oncogene family	0.439	0.000544	0.433	0.00747	0.608	0.00057	0.539	0.000816	0.388	0.00526	0.683	4.5e-05	0.519	8.01e-06	0.852	9.34e-05	0.568	0.00179	0.669	0.00133	0.457	0.00729	0.466	0.00195	0.197	0.00135	0.22	0.000343	0.557	0.00131	0.747	0.000508	0.238	0.000149	0.28	4.01e-05	0.402	0.0108	0.625	3.48e-05	0.244	0.0112	0.159	0.0302	0.244	0.00112	0.0791	0.139
ETS1	v-ets erythroblastosis virus E26 oncogene homolog 1 (avian)	0.494	0.00201	0.551	0.00631	0.823	0.000194	0.737	0.00617	0.762	3.21e-05	0.516	0.0134	0.285	0.0116	0.714	0.00528	0.819	0.0042	0.866	2.7e-05	0.431	0.00393	0.518	0.000993	0.919	0.000617	0.423	0.00612	0.666	0.0137	0.588	8.29e-05	0.585	0.000716	0.711	8.18e-05	0.762	5.27e-05	0.897	0.00029	0.0222	0.904	-0.266	0.037	-0.109	0.376	0.0819	0.434
SYNPR	synaptoporin	0.338	0.243	0.521	0.00015	0.437	0.0124	0.547	0.0173	0.417	0.00706	0.584	0.0713	0.65	7.93e-06	0.806	0.000215	0.934	0.000309	0.624	0.000699	0.748	0.00105	0.641	2.69e-05	0.56	4.52e-05	0.397	0.00891	0.215	0.221	0.774	0.00539	0.833	2.6e-06	0.737	1.33e-05	0.568	0.000474	-0.228	0.0551	0.246	0.00748	0.129	0.0453	0.369	0.0235	0.388	0.000217
EIF2C2	Eukaryotic translation initiation factor 2C 2	0.558	0.0184	0.421	0.0258	0.608	0.00429	0.467	0.00957	0.98	0.0109	0.786	0.00385	0.785	7.61e-05	0.859	0.000569	0.743	0.000125	0.803	7.74e-05	0.561	0.00458	0.291	0.107	0.916	0.000177	0.497	0.00381	0.837	0.00422	0.838	0.00192	0.653	0.00302	1.21	0.00091	0.939	0.00136	0.812	0.00389	0.376	0.0524	0.364	0.0137	0.252	0.0762	0.276	0.0216
GNAO	guanine nucleotide binding protein (G protein), alpha activating activity polypeptide O	0.341	0.0244	0.234	0.0452	0.435	0.00545	0.294	0.0162	0.393	0.00419	0.289	0.0254	0.192	0.104	0.555	0.00087	0.404	0.00947	0.448	0.00615	0.272	0.00439	0.179	0.00694	0.198	0.0535	0.138	0.038	-0.155	0.251	0.176	0.0652	0.157	0.0191	-0.394	0.000165	0.233	0.00444	0.195	0.167	0.205	0.498	-0.203	0.448	0.12	0.0512	0.11	0.224
RTN4	reticulon 4	0.198	0.00477	0.149	0.0105	0.0875	0.258	0.177	0.00541	0.21	0.0177	0.403	0.000388	0.311	0.00114	0.263	0.0032	0.209	0.0278	0.172	0.00688	0.226	0.00501	0.232	0.00812	0.315	0.00358	0.298	0.0104	0.241	0.0953	0.288	0.0216	0.277	0.00199	0.357	0.000739	0.289	0.027	0.261	0.0563	0.204	0.0245	0.162	0.0465	0.176	0.0323	0.0312	0.693
BMPR1A	bone morphogenetic protein receptor type IA	0.294	0.00415	0.448	0.00176	0.712	0.0002	0.502	0.011	0.442	0.00118	0.631	5.63e-06	0.465	0.00048	0.966	3.8e-05	0.676	0.000255	0.426	0.000927	0.363	0.0122	0.295	0.000293	0.848	0.000345	0.455	2.93e-06	0.411	0.00351	0.648	0.00075	0.485	6.16e-06	0.761	0.00011	0.526	6.95e-05	0.64	6.84e-05	0.337	0.00062	0.21	0.134	0.254	0.0181	0.174	0.158
CAPN10	calpain 10	-0.339	0.00445	-0.411	0.0022	-0.129	0.0755	-0.277	0.07	-0.163	0.292	-0.456	0.00178	-0.33	0.00886	-0.0899	0.19	-0.234	0.0836	-0.267	0.197	-0.41	0.0064	-0.2	0.0181	-0.046	0.729	-0.118	0.132	-0.328	0.00773	-0.704	0.000721	-0.404	0.00273	-0.172	0.215	-0.151	0.128	-0.375	0.00297	-0.117	0.167	0.0816	0.475	0.0389	0.634	0.043	0.575
ILF3	interleukin enhancer binding factor 3 90kDa	0.132	0.309	0.548	0.061	0.623	0.00196	0.562	0.038	0.448	0.035	0.224	0.146	0.275	0.201	0.458	0.0544	0.172	0.49	0.478	0.0558	-0.106	0.455	0.267	0.159	0.545	0.00775	0.647	0.0409	0.477	0.0302	-0.108	0.42	0.287	0.187	0.344	0.0349	0.316	0.0435	0.535	0.0198	0.495	0.211	-0.274	0.234	-0.165	0.276	-0.389	0.0174
SH3GL3	SH3-domain GRB2-like 3	0.329	0.00669	0.261	0.0824	0.362	0.00236	0.255	0.00623	0.244	0.0273	0.481	0.000716	0.339	0.0352	0.396	0.00195	0.275	0.00244	0.298	0.0407	0.442	0.00565	0.327	0.00895	0.363	0.0377	0.291	0.0111	0.412	0.0185	0.485	0.00909	0.497	9.91e-05	0.317	0.0173	0.379	0.0199	0.31	0.153	0.152	0.0341	0.0776	0.56	0.034	0.606	0.0203	0.722
PDE4DIP	phosphodiesterase 4D interacting protein (myomegalin)	-0.151	0.0786	-0.177	0.0584	-0.109	0.0772	-0.206	0.0158	-0.151	0.00905	0.335	0.0535	-0.188	0.0215	-0.219	0.00299	-0.254	0.0091	-0.219	0.0039	-0.243	0.121	-0.196	0.0192	-0.143	0.0276	0.202	0.00961	-0.123	0.105	-0.353	0.0029	-0.174	0.125	-0.218	0.0478	0.262	0.00877	-0.147	0.0712	0.162	0.44	0.205	0.177	-0.11	0.0449	0.185	0.0674
NTRK3	neurotrophic tyrosine kinase receptor type 3	0.197	0.217	-0.229	0.053	0.384	0.00565	-0.185	0.065	0.219	0.17	0.496	0.00898	0.513	0.00138	0.679	0.000193	0.297	0.129	0.375	0.0364	-0.212	0.0687	-0.364	0.00109	-0.152	0.019	-0.223	0.0018	-0.389	0.025	-0.187	0.116	-0.0952	0.207	-0.245	0.00807	-0.347	0.00188	-0.219	0.108	0.299	0.00633	0.384	0.0165	0.296	0.00647	0.313	0.000439
GRIN2D	glutamate receptor ionotropic N-methyl D-aspartate 2D	-0.223	0.161	-0.273	0.285	-0.152	0.12	-0.0658	0.553	0.697	0.115	0.0868	0.538	0.0822	0.316	-0.106	0.296	-0.313	0.15	0.0152	0.925	-0.238	0.0298	-0.241	0.0201	-0.276	0.0805	-0.123	0.0563	-0.254	0.0154	-0.438	0.0021	-0.219	0.0299	0.703	0.0229	-0.348	0.0062	-0.161	0.184	0.31	0.0834	0.153	0.0279	-0.359	0.376	-0.174	0.582
GABBR2	gamma-aminobutyric acid (GABA) B receptor 2	0.229	0.0569	0.518	0.0256	0.439	0.0298	0.444	0.0113	0.469	0.0285	0.561	0.00208	0.45	0.0084	0.712	0.0149	-0.631	0.00572	0.58	0.00434	0.376	0.00723	0.146	0.188	0.432	0.0187	0.307	0.0236	0.579	0.0025	0.404	0.0751	0.223	0.234	0.376	0.083	0.488	0.0228	0.554	0.00928	0.333	0.0404	0.0352	0.406	0.272	0.228	-0.3	0.197
CASK	calcium/calmodulin-dependent serine protein kinase (MAGUK family)	0.556	0.00285	0.673	0.0276	0.951	0.00599	0.71	0.0265	0.732	0.000127	0.847	4.12e-06	0.998	0.00401	1.35	0.000776	0.91	0.00229	1	0.0158	0.809	0.000714	0.837	0.0811	1.32	0.000713	0.864	0.00239	0.843	0.00987	1.13	0.00709	1.05	0.000121	0.885	0.00599	1.24	0.000586	1.19	0.000151	0.291	0.0684	0.325	0.189	0.395	0.0117	0.2	0.131
DLGH3		0.289	0.00885	0.487	2.53e-05	0.325	0.00138	0.36	0.056	0.483	0.00558	0.546	3.27e-05	0.507	0.0011	0.449	0.00135	0.63	0.000416	0.676	0.000478	0.389	0.00172	0.427	0.0258	0.231	0.00775	0.497	0.00716	0.41	0.00828	0.598	0.0172	0.15	0.0217	0.508	0.00674	0.479	0.00105	0.45	0.00168	0.319	0.0036	0.108	0.451	0.124	0.13	0.269	0.061
GUCY1A2	guanylate cyclase 1 soluble alpha 2	0.782	0.00115	0.548	0.018	1	0.0334	1.15	0.000101	0.94	0.00117	1.12	0.000331	0.901	0.00767	1.18	0.00542	1.74	3.83e-05	1.51	0.000642	0.53	0.19	0.843	0.00629	1.01	0.000349	0.59	0.151	0.738	0.0253	0.981	0.00502	0.659	0.0254	1.15	0.00186	0.725	0.000728	0.964	0.00262	0.339	0.0521	0.353	0.204	0.181	0.577	0.582	0.00694
KALRN	kalirin RhoGEF kinase	0.495	0.000197	0.406	0.0293	0.726	0.00597	0.503	0.0248	0.533	0.00212	0.504	0.000284	0.444	0.00157	0.872	0.000833	0.542	0.000862	0.736	4.4e-06	0.412	0.0106	0.348	0.0265	0.67	0.000214	0.518	0.0015	0.571	0.000237	0.424	0.0133	0.482	9.02e-05	0.805	2.67e-06	0.536	0.0029	0.642	0.000144	0.261	0.167	0.264	0.218	0.146	0.261	0.226	0.0652
AQP4	aquaporin 4	0.293	0.0149	0.192	0.0726	0.691	0.0034	0.996	0.0015	0.799	0.00404	0.521	7.92e-05	0.244	0.0243	0.384	0.016	0.82	0.000943	1.22	0.00466	0.405	0.00435	0.378	0.00632	0.491	0.000979	0.776	0.013	0.349	0.0123	0.525	0.00997	0.561	3.11e-05	0.615	1.02e-05	0.365	0.0309	1.1	0.00336	-0.155	0.0236	0.0514	0.473	-0.307	0.0684	-0.176	0.362
PKIA	protein kinase (cAMP-dependent catalytic) inhibitor alpha	0.446	0.0106	0.259	0.0311	0.498	0.00341	0.299	0.0451	0.261	0.024	0.734	7.3e-05	0.511	0.00327	0.377	0.00384	0.746	0.00293	0.546	0.014	0.336	0.00692	0.42	0.00224	0.461	0.00756	0.264	0.0188	0.467	0.00272	0.943	4.16e-05	0.587	0.00144	0.337	0.00163	0.538	0.000648	0.364	0.0166	0.288	0.0282	0.0259	0.867	-0.12	0.252	0.447	0.0115
PCLO	piccolo (presynaptic cytomatrix protein)	0.836	0.00118	0.845	0.000942	1.1	0.00591	0.579	0.0068	0.868	0.00905	1.58	0.000292	1.41	1.18e-06	1.73	9.28e-05	1.04	0.000164	0.986	0.00255	0.814	0.00542	0.206	0.267	0.763	0.0251	0.719	0.00797	0.657	0.0293	1.13	0.00161	0.727	0.00466	0.984	0.00766	1.18	0.00116	0.647	0.0305	0.719	0.00174	0.568	0.00284	0.629	0.00413	0.458	0.00645
GRIN2A	glutamate receptor ionotropic N-methyl D-aspartate 2A	0.308	0.0645	0.584	0.113	0.525	0.0192	0.492	0.015	0.621	0.000279	0.371	0.115	0.565	0.0187	0.741	0.00449	0.695	1.95e-05	0.651	0.00165	0.318	0.217	-0.142	0.428	0.45	0.0263	0.286	0.0339	0.664	0.000315	0.353	0.12	0.642	0.109	0.504	0.037	0.597	0.0278	0.629	4.63e-05	0.535	0.23	-0.54	0.0687	0.216	0.197	0.203	0.177
TIMP3	TIMP metallopeptidase inhibitor 3 (Sorsby fundus dystrophy pseudoinflammatory)	0.218	0.0275	0.204	0.0166	0.752	0.0265	0.677	0.0307	0.367	0.00188	0.455	0.0036	0.276	0.0166	0.937	0.0128	1.03	0.00301	0.272	0.0897	0.389	0.00446	0.57	0.00866	0.365	0.00426	0.516	0.00918	0.312	0.00248	0.582	0.00602	0.442	0.004	0.816	7.21e-05	0.799	4.75e-05	0.446	0.000528	0.449	0.0626	0.373	0.0895	-0.168	0.0887	0.349	0.0377
GARNL1	GTPase activating Rap/RanGAP domain-like 1	0.708	1.95e-06	0.696	0.000137	0.943	0.00274	0.664	0.0112	0.767	0.000165	1.19	9.95e-07	0.944	7.42e-05	1.36	0.00011	1.05	0.000467	0.915	0.00051	0.858	0.00129	0.37	0.00168	-0.228	0.000692	0.698	0.0118	0.506	0.00939	1.13	0.000277	0.489	0.000309	1.08	0.000104	-0.274	0.00141	0.625	0.00122	0.483	0.000822	-0.228	0.0612	0.418	0.00648	0.249	0.0376
UHMK1	U2AF homology motif (UHM) kinase 1	0.537	0.00205	0.398	0.106	0.732	0.000304	0.454	0.0474	0.446	0.0353	0.836	9.5e-05	0.617	0.00342	0.838	0.00158	0.807	0.00284	0.753	0.0067	0.803	0.0112	0.358	0.114	0.492	0.0415	0.243	0.181	0.337	0.1	0.915	0.00435	0.468	0.0106	0.581	0.0066	0.604	0.00862	0.586	0.000844	0.299	0.0695	-0.561	0.102	0.189	0.122	0.353	0.046
NLGN3	neuroligin 3	0.524	4.28e-05	0.371	0.00787	0.926	0.000324	0.795	2.03e-05	0.604	0.000595	0.878	0.000111	0.42	0.00029	1.05	0.000203	1.17	2.84e-05	0.726	0.000591	0.295	0.0816	0.462	0.00526	0.872	9.09e-06	0.865	3.72e-05	0.853	0.000491	0.34	0.000261	0.483	0.00106	0.924	0.000118	0.869	0.0026	0.587	0.00503	0.286	0.0269	0.0495	0.283	0.263	0.103	0.212	0.0266
NR4A2	nuclear receptor subfamily 4 group A member 2	0.786	0.00625	0.343	0.0482	0.521	0.000879	0.576	0.0213	0.852	0.00633	0.658	0.00559	0.609	0.000999	1.03	0.00721	0.682	0.000612	0.56	0.0249	-0.202	0.55	0.204	0.41	0.652	0.00315	0.661	0.0163	0.502	0.153	-0.205	0.591	0.282	0.17	1.18	1.56e-05	0.651	0.0118	0.185	0.036	0.252	0.292	0.266	0.0241	-0.167	0.198	0.106	0.456
MRPL17	mitochondrial ribosomal protein L17	-0.199	0.016	-0.274	0.0503	-0.0948	0.106	-0.213	0.0787	-0.391	0.0183	0.13	0.512	-0.219	0.0274	-0.18	0.0279	-0.381	0.00366	-0.267	0.0868	-0.23	0.0115	-0.265	5.41e-05	-0.215	0.000903	-0.049	0.315	-0.173	0.338	-0.15	0.00726	-0.274	1.3e-05	-0.305	1.57e-05	-0.24	0.0313	-0.176	0.225	0.231	0.0222	0.0543	0.528	-0.0849	0.122	0.489	0.0403
NF1	neurofibromin 1 (neurofibromatosis von Recklinghausen disease Watson disease)	0.416	0.0206	0.255	0.0197	0.988	0.0107	0.671	0.00403	0.8	0.0424	0.696	0.00136	0.539	0.0306	0.753	0.000632	0.272	0.00547	0.294	0.0365	0.322	0.0138	0.254	0.0323	0.825	0.0224	0.232	0.0426	0.577	0.00779	0.688	0.00394	0.463	0.000473	0.939	0.00141	0.939	0.00168	0.845	0.00562	0.28	0.00611	0.526	0.0496	0.167	0.257	0.176	0.0377
B4GALNT1	beta-1 4-N-acetyl-galactosaminyl transferase 1	-0.133	0.0624	-0.195	0.0837	-0.0672	0.55	-0.13	0.278	-0.168	0.217	-0.0464	0.574	-0.0741	0.43	-0.134	0.172	-0.0303	0.796	-0.105	0.469	-0.355	0.004	-0.41	0.00343	-0.245	0.0425	-0.324	0.0105	-0.23	0.0181	-0.268	0.0157	-0.376	0.00185	-0.305	0.00606	-0.279	0.0868	-0.351	0.00186	0.0862	0.291	0.121	0.241	-0.0669	0.422	0.0995	0.381
PLSCR1	phospholipid scramblase 1	0.336	0.12	0.356	0.0567	0.676	0.000558	0.458	0.0868	0.721	0.139	0.311	0.0397	0.44	0.0216	0.657	0.0194	0.744	0.00659	0.628	0.109	0.312	0.0933	0.694	0.000344	0.679	0.00597	0.331	0.0403	0.416	0.146	0.394	0.0179	0.578	0.000681	0.721	0.000638	0.42	0.00208	0.41	0.288	0.126	0.461	0.19	0.463	0.591	0.0454	0.285	0.102
KCNJ6	potassium inwardly-rectifying channel subfamily J member 6	0.183	0.0328	0.55	0.0458	0.936	0.00855	-0.139	0.632	0.603	0.0119	0.853	0.000412	0.64	0.0078	0.907	0.0204	0.703	0.0437	0.954	0.00106	-0.431	0.0288	0.695	0.000481	-0.308	0.00536	0.386	0.0181	0.471	0.0433	0.754	0.00624	1.01	0.000647	0.843	0.000743	0.768	0.00056	0.528	0.156	0.591	0.0305	0.0894	0.463	0.16	0.513	0.587	0.0948
SLK	STE20-like kinase (yeast)	0.594	2.37e-05	0.426	0.0259	0.907	0.00127	0.371	0.198	0.777	0.00151	0.917	4.73e-08	0.557	0.00193	0.799	0.000911	0.555	0.0446	1.07	0.000165	0.419	0.0309	0.536	0.00698	0.579	0.00313	0.535	0.00795	0.72	0.000763	0.426	0.0068	0.551	0.0322	0.618	0.00285	0.646	0.00371	0.829	0.0003	0.323	0.000874	0.13	0.074	-0.108	0.462	0.184	0.285
PIK4CB	phosphatidylinositol 4-kinase catalytic beta polypeptide	-0.235	0.0052	-0.291	0.00112	-0.16	0.148	-0.67	0.0327	0.699	0.0348	0.769	0.00275	0.149	0.201	0.574	0.048	0.274	0.0218	0.815	0.0151	-0.379	0.00282	-0.289	0.01	0.559	0.000571	0.687	0.0711	-0.22	0.0464	-0.204	0.103	-0.139	0.111	-0.247	0.00658	-0.0985	0.133	-0.442	0.134	0.151	0.0118	0.323	0.000431	0.442	0.1	0.345	0.377
HSF2	heat shock transcription factor 2	0.651	0.00168	0.259	0.129	0.765	0.00103	0.449	0.00896	0.509	0.00412	1.17	4.75e-05	0.622	0.000458	1.13	0.00241	0.767	0.00143	0.787	0.000397	0.423	0.000862	0.76	0.00649	0.869	0.000342	0.576	0.00134	0.62	0.00318	0.524	0.00902	1.16	1.89e-06	0.92	8.79e-05	-0.188	0.00102	0.623	0.00381	0.518	0.000771	0.363	0.0466	0.368	0.0901	0.164	0.0526
INSR	insulin receptor	0.382	0.0505	0.455	0.0102	0.52	0.000486	0.431	0.0026	0.314	0.012	0.417	0.0167	0.397	0.0189	0.803	0.000585	0.74	0.00452	0.306	0.154	0.377	0.0519	0.202	0.364	0.459	0.00617	0.235	0.0445	0.193	0.227	0.464	0.116	0.404	0.0203	0.268	0.107	0.0867	0.69	0.197	0.392	0.0348	0.818	-0.0576	0.702	0.283	0.0417	0.309	0.115
ZFP111	zinc finger protein 111	-0.832	3.8e-05	-0.248	0.125	-0.0618	0.768	-0.225	0.177	-0.343	0.0462	-0.773	7.9e-05	-0.153	0.203	-0.448	0.0396	-0.119	0.462	-0.227	0.318	-0.785	0.000634	-0.231	0.237	-0.227	0.128	-0.26	0.227	0.0213	0.884	-0.588	0.00646	-0.159	0.212	-0.248	0.311	-0.087	0.57	-0.128	0.51	0.0584	0.705	0.0947	0.351	-0.386	0.104	0.106	0.346
RPH3A	rabphilin 3A homolog (mouse)	0.332	0.0492	0.308	0.116	0.585	0.0118	0.488	0.0289	0.448	0.082	0.461	0.0156	0.299	0.111	0.528	0.00216	0.496	0.124	0.636	0.0112	0.169	0.219	0.16	0.171	0.616	0.0108	0.304	0.13	0.416	0.0597	0.0626	0.584	-0.0248	0.872	0.608	0.0059	0.43	0.0515	0.349	0.0845	0.129	0.259	-0.00919	0.96	-0.056	0.718	0.00793	0.969
TRPM7	transient receptor potential cation channel subfamily M member 7	0.193	0.176	0.0313	0.872	0.0649	0.746	0.475	0.137	0.187	0.451	0.345	0.00951	0.253	0.34	0.564	0.00311	0.532	0.0158	0.39	0.124	0.201	0.334	0.479	0.018	0.699	0.00743	0.583	0.0107	0.829	0.00949	0.0389	0.882	0.549	0.00529	0.821	0.00692	0.88	0.000142	0.441	0.195	0.152	0.35	0.221	0.398	0.499	0.00411	0.0568	0.806
ST8SIA3	ST8 alpha-N-acetyl-neuraminide alpha-2 8-sialyltransferase 3	0.225	0.0307	0.388	0.00122	0.383	0.0111	0.359	0.0691	0.486	0.0154	0.477	0.00846	0.551	3.28e-06	0.742	5.65e-06	0.51	0.0163	0.646	0.000513	0.301	0.0427	0.258	0.0593	0.656	0.00229	0.491	0.00964	0.536	0.00162	0.403	0.00308	0.381	0.00635	0.692	0.00174	0.512	0.00918	0.596	0.00323	0.251	0.147	0.163	0.0143	0.359	0.00305	0.151	0.0537
SCN8A	sodium channel voltage gated type VIII alpha	0.459	0.00109	0.543	0.0249	1.01	0.000138	0.679	0.00824	0.777	0.00604	0.912	9.46e-08	0.939	9.3e-05	1.5	8.56e-05	0.864	0.00104	0.89	0.000313	0.68	0.0575	0.439	0.0676	0.695	0.00115	0.608	0.00234	0.92	0.0039	0.71	0.0112	0.582	0.00319	0.9	0.00315	1.15	0.000356	0.847	0.000325	0.453	0.00075	0.396	0.0306	0.49	0.00566	0.185	0.054
NR4A3	nuclear receptor subfamily 4 group A member 3	0.486	0.0217	0.293	0.00784	0.414	0.0499	-0.187	0.0149	0.204	0.000342	0.649	0.00941	0.424	0.000516	0.621	0.00531	0.453	0.00445	0.33	0.0313	-0.643	0.06	-0.312	0.00578	-0.327	0.00745	-0.393	0.0025	-0.407	0.0463	-0.666	0.0878	0.444	0.00129	-0.57	0.0017	-0.415	0.00071	-0.328	0.0965	-0.354	0.0701	0.13	0.209	0.207	0.112	0.296	0.0545
EDG1	endothelial differentiation sphingolipid G-protein-coupled receptor 1	0.677	0.00117	0.31	0.00416	0.408	0.00812	0.413	0.000222	0.246	0.00107	0.805	0.000249	0.339	0.00336	0.854	0.00037	0.595	0.000331	0.57	0.0173	0.462	0.00136	0.303	0.000777	0.352	0.00022	0.152	0.0623	0.231	0.0254	0.555	0.00157	0.432	3.67e-05	0.707	0.000837	0.271	0.00234	0.331	0.000715	-0.204	0.067	-0.104	0.132	0.226	0.0109	0.706	0.00223
ASAH1	N-acylsphingosine amidohydrolase (acid ceramidase) 1	0.894	0.000551	0.435	0.00126	1.04	4.13e-05	0.675	0.00493	0.54	0.0166	1.55	2.61e-07	0.707	0.00383	1.3	5.73e-05	0.933	0.000847	0.907	0.000141	0.645	0.000264	0.509	0.00369	0.856	3.36e-05	0.434	0.035	0.77	0.00409	0.788	7.48e-05	0.857	3.75e-06	0.98	1.95e-06	0.862	0.004	0.862	0.000857	0.654	0.00172	-0.329	0.0873	0.265	0.0223	0.258	0.129
ARF3	ADP-ribosylation factor 3 /// ADP-ribosylation factor 3	0.235	0.01	0.47	0.0774	0.0948	0.0239	-0.274	0.114	0.306	0.0437	-0.1	0.501	-0.245	0.134	0.134	0.0248	0.639	0.0124	0.255	0.0415	0.303	0.000421	0.232	0.00432	-0.234	0.0144	0.184	0.035	-0.335	0.00136	0.133	0.0119	0.223	0.00407	0.371	0.000964	-0.323	0.00259	-0.371	0.00189	-0.243	0.0475	-0.109	0.128	-0.376	0.432	0.531	0.12
CIRBP	cold inducible RNA binding protein	0.586	0.000514	-0.292	0.0019	0.418	0.0333	-0.169	0.252	-0.166	0.0516	1.44	9.72e-06	-0.275	0.00299	1.08	0.000632	0.507	0.00955	-0.104	0.157	1.01	0.0014	0.723	0.000199	0.741	0.000325	0.28	0.0218	-0.156	0.0394	1.28	4.91e-06	1.14	8.41e-05	0.809	0.00454	0.559	0.017	-0.248	0.0036	0.849	0.00134	0.569	0.105	0.666	0.00736	0.434	0.0211
PRKCC		0.0493	0.514	-0.151	0.117	-0.302	0.00451	-0.192	0.0866	0.0666	0.558	-0.447	0.000697	-0.314	0.00207	-0.323	0.00566	-0.0994	0.344	-0.128	0.00467	-0.305	0.0342	-0.322	0.0047	-0.251	0.00119	-0.206	0.0164	-0.112	0.218	-0.603	0.0071	-0.28	0.00606	-0.46	1.58e-06	-0.355	0.00446	-0.163	0.207	-0.496	0.000177	-0.162	0.127	-0.0208	0.843	0.129	0.29
DCBLD2	discoidin CUB and LCCL domain containing 2	0.716	0.00291	0.445	0.223	1.08	0.00236	0.763	0.00281	0.577	0.0876	0.948	0.000665	0.59	0.0188	1.29	0.000187	0.692	0.000417	0.945	0.0591	0.702	0.0603	0.523	0.0628	1.12	0.0139	0.671	0.0195	1.06	0.0677	0.563	0.057	0.715	0.00791	1.07	0.000388	0.82	0.0267	1.04	0.0242	0.232	0.269	0.145	0.474	0.213	0.163	-0.0708	0.621
NFYB	nuclear transcription factor Y beta	0.262	0.00843	0.0741	0.404	0.316	0.059	0.173	0.0167	0.202	0.0418	0.129	0.206	0.194	0.182	0.253	0.136	0.251	0.00584	0.143	0.265	0.345	0.00165	0.276	0.00523	0.321	0.0426	0.148	0.062	0.247	0.0118	0.156	0.114	0.439	0.00666	0.24	0.0176	0.118	0.186	0.153	0.244	-0.132	0.0201	0.12	0.449	-0.0694	0.543	0.0781	0.286
ZBTB10	zinc finger and BTB domain containing 10	0.281	0.0283	0.851	0.00128	0.652	0.0269	0.707	0.015	0.521	0.00712	1.15	0.00198	0.652	0.0434	0.848	0.00107	0.532	0.0151	-0.438	0.00636	0.538	0.0189	0.75	0.00768	0.647	0.000277	0.518	0.0294	0.244	0.0792	0.805	0.00423	0.916	0.000219	0.646	0.00562	0.352	0.0431	0.484	0.0178	0.865	0.0153	-0.279	0.16	0.195	0.23	0.0644	0.724
EPHA7	EPH receptor A7	0.298	0.101	0.213	0.176	0.258	0.0053	0.441	0.0243	0.33	0.0148	0.497	0.00316	0.607	0.00724	0.655	0.0102	0.546	0.0715	0.608	0.000472	0.305	0.204	0.457	0.00903	0.514	0.00548	0.701	4.07e-05	0.337	0.0353	0.392	0.061	0.482	0.000324	0.393	0.0362	0.808	2.73e-05	0.553	0.00268	0.35	0.122	0.395	0.0614	0.397	0.0519	0.114	0.356
RASGRP1	RAS guanyl releasing protein 1 (calcium and DAG-regulated)	0.525	0.00112	0.523	0.00775	0.509	0.0338	0.828	0.000212	0.502	0.0728	-0.48	0.0113	0.315	0.337	0.412	0.0218	0.806	0.00341	0.351	0.0354	0.56	0.125	0.364	0.317	0.638	0.00696	0.324	0.311	0.318	0.378	0.315	0.213	0.21	0.412	0.294	0.18	0.331	0.37	0.323	0.535	-0.22	0.11	-0.467	0.0543	-0.24	0.266	0.121	0.405
KCNC3	potassium voltage-gated channel Shaw-related subfamily member 3	-0.399	0.127	-0.713	0.00563	-0.352	0.179	0.3	0.169	0.188	0.00169	0.524	0.0483	0.677	0.0214	0.583	0.046	0.484	0.056	1.05	3.75e-06	0.637	0.00563	0.641	0.0128	0.68	0.00444	-0.293	0.00329	0.663	0.0308	0.687	0.0083	0.681	0.00386	-0.283	0.0137	0.841	0.00022	0.612	0.0076	0.59	0.04	-0.374	0.0411	0.552	0.13	-0.265	0.151
PPP3R1	protein phosphatase 3 (formerly 2B) regulatory subunit B 19kDa alpha isoform	0.21	0.00511	0.487	0.00223	0.332	0.0111	0.376	0.0421	0.255	0.00401	0.992	7.25e-05	0.167	0.0374	0.99	0.00204	0.8	0.0141	0.229	0.0156	0.237	0.00163	0.193	0.000951	0.722	0.0198	0.781	0.00348	0.85	0.00693	0.248	0.00639	0.247	0.00306	-0.599	0.00544	0.666	0.017	0.847	0.000977	-0.163	0.0258	0.0802	0.261	0.563	0.0403	0.424	0.102
CNTN4	contactin 4	0.252	0.076	0.137	0.371	0.391	0.0112	0.0726	0.606	0.159	0.0668	0.56	0.00215	0.369	0.0425	0.681	0.00356	0.578	0.00317	0.444	0.0142	0.405	0.0122	0.428	0.000257	0.345	0.00281	0.255	0.00862	0.194	0.000573	0.468	0.0181	0.658	6.41e-05	0.434	0.0126	0.349	0.0067	0.365	0.0116	0.308	0.055	0.231	0.147	0.29	0.0657	0.506	0.00161
TRPC3	transient receptor potential cation channel subfamily C member 3	-0.304	0.00539	-0.389	0.0122	-0.278	0.0651	-0.196	0.0023	-0.314	0.123	-0.345	0.0136	-0.307	0.0305	-0.373	0.026	-0.166	0.0243	-0.319	0.261	-0.215	0.221	-0.25	0.0225	-0.266	0.088	-0.196	0.207	-0.103	0.389	-0.164	0.208	-0.303	0.0153	-0.327	0.0197	-0.376	0.0367	-0.266	0.114	-0.0404	0.742	0.0817	0.501	-0.0954	0.257	0.0303	0.551
KHSRP	KH-type splicing regulatory protein (FUSE binding protein 2)	0.681	0.000214	0.836	0.00058	1.09	0.000219	0.626	0.00158	0.463	0.0192	1.04	1.57e-06	0.94	2.38e-05	1.43	5.02e-05	0.908	0.000876	0.82	0.00106	0.949	5.77e-06	0.956	0.000279	1.06	6.21e-06	0.723	4.92e-08	0.536	0.0166	0.958	4.85e-05	1.06	4.08e-06	1.32	1.03e-06	0.894	3.16e-07	0.751	9.56e-05	0.363	0.00803	0.552	0.0259	0.336	0.00273	0.283	0.0534
PDE1A	phosphodiesterase 1A calmodulin-dependent	0.39	0.0471	0.452	0.000404	0.483	0.00592	0.299	0.0204	0.563	4.2e-05	0.427	0.00424	0.581	2.95e-06	0.641	0.00495	0.534	0.000281	0.622	0.000152	0.381	0.0479	0.315	0.109	0.662	0.00866	0.571	0.00179	0.588	0.00072	0.239	0.266	0.296	0.128	0.429	0.0256	0.566	0.0584	0.752	0.00063	0.272	0.114	0.129	0.0337	0.158	0.185	0.234	0.0035
SMAD1	SMAD family member 1	0.273	0.0924	0.213	0.0397	0.552	0.00232	0.407	0.000146	0.185	0.0248	0.538	0.00091	0.633	0.00595	0.59	0.00294	0.43	0.00329	0.361	0.00379	0.19	0.138	0.367	0.0215	0.316	0.000456	0.285	0.00062	0.394	0.00179	0.442	0.0554	0.187	0.0075	0.67	0.000425	0.214	0.0464	0.356	0.00563	0.266	0.0818	0.289	0.00728	-0.52	0.0482	0.507	0.0142
CDKN1B	cyclin-dependent kinase inhibitor 1B (p27 Kip1)	0.129	0.132	0.237	0.0394	0.434	0.00556	0.281	0.125	0.325	0.0488	0.339	0.00328	0.222	0.0759	0.385	0.014	0.33	0.0915	0.359	0.0156	0.228	0.0782	0.237	0.00873	0.565	0.00148	0.454	0.000888	0.544	0.0554	0.133	0.387	0.29	0.00662	0.297	0.0326	0.284	0.0359	0.364	0.0955	0.21	0.00443	0.148	0.242	-0.0491	0.515	0.144	0.00582
APAF1	apoptotic peptidase activating factor 1	0.57	0.000245	0.451	0.00367	0.893	0.000331	0.954	0.000859	0.683	0.0166	1.01	5.98e-05	1	2.5e-05	1.07	0.00239	0.91	4.51e-05	0.841	0.00724	0.497	0.00982	0.591	0.0105	1.13	0.00351	0.544	0.00972	0.787	0.00923	0.808	0.00944	0.264	0.00447	0.878	0.021	0.735	0.00823	0.889	0.0371	0.436	0.00719	0.552	0.0042	0.178	0.298	0.0538	0.571
KCND2	potassium voltage-gated channel Shal-related subfamily member 2	0.244	0.00933	0.242	0.0218	0.298	5.68e-05	0.436	0.0227	0.241	0.0337	0.278	0.0139	0.267	4.22e-05	0.382	0.000151	0.543	0.0119	0.436	0.00363	0.26	0.00839	0.142	0.0536	0.294	0.000291	0.563	5.67e-05	0.28	0.0503	0.336	0.00282	0.256	0.000443	0.405	0.000258	0.447	0.000342	0.361	0.0112	0.189	0.00155	0.16	0.0378	0.179	0.0226	0.106	0.258
DNM1L	dynamin 1-like	0.252	0.00131	0.251	0.000281	0.196	0.0666	0.277	0.0726	0.226	0.00422	0.456	0.000116	0.314	0.000478	0.398	0.00047	0.352	0.00102	0.364	0.000155	0.328	0.00146	0.261	0.0147	0.462	0.00204	0.235	0.00851	0.22	0.00549	0.488	0.0067	0.327	0.000747	0.378	0.0013	-0.379	0.000856	0.295	0.0002	0.177	0.0286	0.063	0.288	0.239	0.00159	0.239	0.0044
CHM	choroideremia (Rab escort protein 1)	1.03	0.000112	0.975	0.00104	0.513	0.153	0.968	3.96e-05	0.752	0.000249	1.24	0.000121	1.03	0.000388	1.08	0.000942	1.17	4.1e-05	1.17	1.66e-06	0.745	0.00139	0.918	1.66e-05	1.18	0.00155	0.896	0.00367	0.649	0.000827	1.03	0.000601	1.09	4.79e-07	1.15	4.24e-05	1.19	0.000303	1.01	0.00119	0.209	0.0463	0.0555	0.744	0.571	0.0342	0.198	0.161
SP1	Sp1 transcription factor	0.321	0.0359	0.547	0.00339	0.381	0.00134	0.625	0.000913	0.698	0.00177	0.647	0.000916	0.505	0.00136	0.571	0.00474	0.708	0.000638	0.668	0.0239	0.362	0.019	0.549	0.0123	0.634	0.00268	0.53	0.00452	0.824	0.0166	0.387	0.0658	0.641	0.000575	0.705	0.000536	0.49	0.0152	0.58	0.00227	0.325	0.00168	0.17	0.117	-0.471	0.00415	-0.153	0.365
PDCL	phosducin-like	1.03	4.65e-05	0.91	0.00578	1.06	0.00326	0.657	0.022	0.785	0.0156	1.43	0.000736	1.23	0.00441	1.46	0.00133	0.973	0.00137	1.03	0.000181	0.903	0.00161	0.754	0.000339	1.16	6.82e-06	0.987	0.000295	0.674	0.00627	0.81	0.00252	1.34	7.29e-05	1.36	0.00088	1.02	0.00421	0.858	0.0168	0.4	0.129	0.318	0.329	0.407	0.112	0.316	0.161
BACE1	beta-site APP-cleaving enzyme 1	0.289	0.0755	0.242	0.0125	0.485	0.052	0.508	0.00419	0.448	0.0014	0.439	0.0061	0.576	0.00185	0.772	0.00291	0.391	0.00818	0.502	0.00129	0.284	0.0172	-0.275	0.000567	0.763	0.00849	0.471	0.0041	0.495	0.00937	0.511	0.00673	0.532	0.00269	0.876	0.000461	0.67	0.00242	0.6	0.00898	0.349	0.036	0.334	0.0371	0.43	0.0068	0.103	0.113
STK17B	serine/threonine kinase 17b (apoptosis-inducing)	0.346	0.0409	0.524	0.0338	0.503	0.00208	0.198	0.233	0.279	0.158	0.511	0.0173	0.612	0.0134	0.513	0.00439	0.365	0.0509	0.585	0.0116	0.584	0.015	0.571	0.0357	0.445	0.0458	0.288	0.0456	0.446	0.00716	0.629	0.013	0.406	0.166	0.679	0.0204	0.548	0.018	0.433	0.012	0.244	0.151	0.0889	0.573	0.0825	0.639	0.168	0.365
FUT9	fucosyltransferase 9 (alpha (1 3) fucosyltransferase)	0.327	0.172	0.612	0.0157	0.736	0.0239	0.894	0.00138	0.552	0.00692	0.417	0.137	0.554	0.0422	1.07	0.00138	1.4	0.000203	0.824	0.00154	0.617	0.00288	0.457	0.0566	0.944	0.00237	0.357	0.0172	0.315	0.152	0.831	0.000461	0.687	0.000712	0.861	0.000133	0.642	0.0121	0.69	0.00131	0.0901	0.522	-0.0578	0.778	0.33	0.171	0.511	0.0103
WNT5A	wingless-type MMTV integration site family member 5A	0.498	0.0082	0.473	0.00245	0.522	0.104	0.484	0.0881	0.219	0.098	0.71	0.00395	0.564	0.00317	0.706	0.117	0.377	0.0851	0.482	0.0472	0.549	0.00334	0.463	0.102	0.529	0.00402	0.28	0.144	-0.106	0.4	0.392	0.105	0.71	0.00421	0.548	0.089	0.206	0.297	-0.212	0.0158	0.212	0.265	-0.328	0.0691	0.184	0.558	-0.107	0.6
ACVR1	activin A receptor type I	0.443	0.00417	0.65	0.00633	0.589	0.00113	0.959	0.0011	0.898	6.26e-05	0.675	0.000597	0.841	0.000103	1.14	1.91e-05	1.02	3.91e-06	0.87	0.00113	0.368	0.296	0.884	0.000335	0.884	0.00106	1.11	2.51e-06	0.701	0.0145	0.372	0.041	0.99	0.000132	0.967	0.000194	1.1	5.73e-05	0.797	0.000896	0.232	0.0111	0.107	0.126	0.555	0.000524	-0.0374	0.686
SNX16	sorting nexin 16	0.368	0.00108	0.221	0.122	0.227	0.00732	0.326	0.135	0.254	0.0571	0.396	0.00954	0.134	0.23	0.432	0.00774	0.495	0.0344	0.338	0.0539	0.407	2.45e-06	0.405	9.31e-05	0.348	0.00262	0.177	0.272	-0.136	0.486	0.464	0.00273	0.557	8.57e-05	0.441	0.00727	0.235	0.107	0.289	0.312	-0.0927	0.398	-0.0868	0.283	0.0877	0.331	0.222	0.0271
ZFP238	zinc finger protein 238	0.887	7.94e-05	0.476	0.0315	1.04	0.000657	0.626	0.00163	1.05	0.000786	1.48	7.79e-05	0.632	0.00692	1.25	5.57e-05	0.912	1.68e-05	0.976	0.00655	0.269	0.288	0.691	0.00164	0.821	0.00501	0.706	0.00263	0.666	0.000516	0.456	0.0411	0.683	0.00391	0.919	0.00355	0.845	0.00812	0.793	0.000986	0.598	0.00595	0.156	0.307	0.209	0.0642	0.286	0.0376
TAGLN3	transgelin 3	-0.0745	0.0546	-0.135	0.0939	-0.167	0.0355	-0.131	0.0021	0.496	0.03	-0.0849	0.0416	-0.12	0.111	-0.215	0.0224	-0.131	0.0345	-0.202	0.00752	0.318	0.675	-0.0327	0.52	-0.124	0.0259	-0.0953	0.516	-0.0597	0.621	-0.0512	0.371	0.323	0.129	0.402	0.16	0.00577	0.329	-0.087	0.11	-0.0269	0.636	0.015	0.838	-0.0477	0.395	0.0209	0.815
CSNK1A1	casein kinase 1 alpha 1	0.43	1.39e-05	0.624	0.00116	0.8	0.000295	0.916	0.0151	0.726	0.0124	0.622	3.82e-06	0.766	1.88e-05	0.594	0.000238	0.377	0.0029	1.08	0.0011	0.537	0.000963	0.699	0.000101	0.382	3.08e-05	-0.179	0.000155	0.513	0.0529	0.491	0.00056	0.558	7.08e-05	0.933	9.54e-07	0.605	0.000203	0.502	0.0449	0.388	0.00022	0.142	0.0516	0.341	0.00414	0.433	0.00681
SNAP29	synaptosomal-associated protein 29kDa	-0.151	0.00179	-0.205	0.00165	0.725	0.00187	-0.243	0.00068	0.709	0.00266	0.769	0.000301	-0.253	0.000153	-0.362	0.000724	0.765	0.000639	1.05	0.000915	-0.297	0.00165	0.485	0.00138	0.841	0.00321	0.735	0.000299	0.62	0.0188	-0.408	0.000812	0.642	0.00516	0.862	0.00137	-0.28	7.41e-05	0.808	0.00162	0.428	0.000937	-0.366	0.144	-0.178	0.0154	0.26	0.21
AKAP6	A kinase (PRKA) anchor protein 6	-0.0595	0.232	0.292	0.0601	0.486	0.0296	0.527	0.00426	0.285	0.00542	0.411	0.00153	0.471	0.00608	0.666	0.00822	0.765	0.000153	0.274	0.024	0.288	0.0377	0.36	0.0151	0.308	0.0144	0.368	0.00195	0.157	0.15	0.346	0.0202	0.432	0.0028	0.289	0.0101	0.416	0.000372	0.373	0.0562	0.297	0.00309	0.179	0.168	0.18	0.325	0.238	0.0702
RIMS1	regulating synaptic membrane exocytosis 1	0.937	0.000543	0.54	0.0107	0.688	0.0332	0.834	0.00155	0.717	0.00266	1.18	0.000512	0.646	0.00248	1.17	0.00373	1.08	0.000554	0.685	0.00584	0.867	0.00131	0.888	1.82e-05	1.01	0.00517	0.614	0.00122	0.824	0.0051	0.834	0.00152	0.759	3.78e-05	0.977	0.000294	1.02	1.48e-06	0.934	0.00115	0.247	0.113	0.106	0.484	0.482	0.0645	0.248	0.144
KCNMA1	potassium large conductance calcium-activated channel subfamily M alpha member	0.348	0.02	0.732	5.32e-05	0.933	0.00343	0.785	0.00117	0.633	0.00127	0.531	0.000796	0.944	0.000306	0.829	0.000716	0.914	0.000325	0.817	0.0106	0.641	0.0147	0.341	0.0874	1.19	0.00134	0.479	0.033	0.554	0.000536	0.545	0.0156	0.559	0.00281	0.79	0.000926	0.827	0.00342	0.481	0.000268	0.461	0.0021	-0.185	0.048	0.161	0.0577	0.395	0.0205
CSPG3	chondroitin sulfate proteoglycan 3 (neurocan)	0.969	2.32e-05	1.12	0.00143	1.16	4.01e-05	1.09	1.02e-05	1.06	0.00271	1.4	0.000267	1.34	5.67e-07	1.48	2.27e-05	1.58	0.000163	1.44	1.07e-05	0.772	0.00301	0.898	0.000947	1.5	0.000125	1.09	0.00556	1.13	0.000546	1.09	0.00113	1.27	8.83e-05	1.73	9.68e-06	1.46	0.000109	1.49	0.000337	0.434	0.0461	0.224	0.13	0.313	0.00179	0.491	0.0242
WDR7	WD repeat domain 7	-0.174	0.133	0.248	0.362	0.37	0.255	0.753	0.0746	0.266	0.409	0.754	0.000582	0.48	0.0847	0.691	0.0248	1.08	0.01	0.349	0.11	0.249	0.203	0.465	0.00427	0.906	0.011	0.484	0.00525	0.636	0.0127	0.428	0.0127	0.775	0.0045	0.93	0.00042	0.421	0.0801	0.692	0.0111	0.339	0.0169	0.151	0.236	0.342	0.192	0.329	0.197
TRPV5	transient receptor potential cation channel subfamily V member 5	0.231	0.0103	0.202	0.0271	0.25	0.0729	0.364	0.0454	0.276	0.00485	0.425	0.00308	0.292	0.00351	0.382	0.0145	0.511	0.0111	0.361	0.00248	0.154	0.00623	0.304	0.000397	0.276	0.00418	0.103	0.253	0.156	0.115	0.31	0.0078	0.324	0.000266	0.355	0.00252	0.269	0.0113	0.196	0.14	0.194	0.106	-0.0944	0.266	-0.054	0.0879	0.147	0.0426
CNTN3	contactin 3 (plasmacytoma associated)	0.64	0.0428	0.713	0.0373	0.904	0.0701	0.897	0.00185	0.572	0.00716	0.97	0.00392	0.913	0.0034	1.44	0.000324	1.35	0.000249	0.627	0.0239	0.8	0.00235	0.676	0.000523	1	5.36e-05	0.585	0.00265	0.771	0.00423	1.02	0.00235	0.916	3.86e-07	1.16	2.11e-05	0.903	5.43e-05	0.95	0.00248	0.33	0.237	0.2	0.195	0.539	0.0716	0.455	0.0161
ERBB4	v-erb-a erythroblastic leukemia viral oncogene homolog 4 (avian)	0.596	0.0061	0.883	0.00876	0.946	0.00588	0.932	0.018	0.676	0.0111	1.12	0.000226	0.692	0.0335	1.66	0.000418	0.92	0.00335	0.784	0.00074	0.79	0.0637	0.548	0.0742	0.832	0.00322	0.568	0.0143	0.774	0.00189	0.966	0.00222	0.491	0.0917	1.19	0.000574	1.02	0.000185	1.06	0.00215	0.525	0.00324	-0.19	0.375	0.716	0.0144	-0.0116	0.984
TRPC5	transient receptor potential cation channel subfamily C member 5	0.618	0.00258	0.707	0.00338	0.767	0.00142	0.598	0.0157	0.757	0.0074	0.749	0.00104	1.09	6.86e-06	1.08	5.11e-05	0.877	0.000894	1.02	0.000329	0.438	0.0493	0.515	0.00312	0.892	0.00155	0.861	0.0163	0.427	0.0744	0.634	0.0232	0.669	0.000434	0.856	0.0458	0.918	0.0028	0.479	0.0315	0.13	0.157	0.385	0.00241	0.311	0.0215	0.279	0.0111
PFKFB2	6-phosphofructo-2-kinase/fructose-2 6-biphosphatase 2	0.526	0.000752	0.381	0.013	0.565	0.00493	0.564	0.000639	0.549	0.112	0.477	0.00119	-0.119	0.0437	0.551	0.00189	0.483	0.0047	0.67	0.062	0.606	0.0485	0.634	0.000709	0.943	0.00179	0.738	0.0064	0.905	0.0155	-0.299	0.00787	0.481	0.00381	0.675	0.000495	0.611	0.000192	0.553	0.00187	0.17	0.0586	-0.33	0.0294	-0.267	0.0685	-0.0309	0.38
ADNP	activity-dependent neuroprotector	0.673	0.000287	0.665	0.00941	0.126	0.000352	0.774	0.038	0.686	0.0314	0.99	0.0012	1.07	0.00183	0.989	0.00539	1.07	0.00416	1.03	0.0089	0.223	0.00342	0.173	0.024	1.17	0.000117	0.858	0.00114	0.833	0.00284	0.685	0.00392	0.236	0.00077	0.324	0.00108	1.1	0.000798	0.857	0.0031	-0.203	0.0222	-0.134	0.0912	0.533	0.0219	0.291	0.236
NAB1	NGFI-A binding protein 1 (EGR1 binding protein 1)	0.6	9.63e-06	0.376	0.0017	0.435	0.000813	0.567	0.00202	0.375	0.068	0.695	1.4e-05	0.583	7.1e-05	0.683	1.23e-05	0.86	2.6e-05	0.386	0.0323	0.408	0.00218	0.453	0.003	0.49	0.00108	0.476	0.000865	0.526	0.0726	0.557	0.000542	0.533	4.56e-06	0.536	0.000155	0.609	4.74e-05	0.442	0.0562	0.0946	0.0737	0.207	0.0156	0.248	0.00217	0.293	0.031
OPCML	opioid binding protein/cell adhesion molecule-like	0.416	0.00093	0.271	0.0703	0.691	0.000875	0.281	0.118	0.172	0.0574	0.471	0.00097	0.291	0.0573	0.259	0.000285	0.455	0.00735	0.598	0.0511	0.326	0.0125	0.446	0.0401	0.781	0.00203	0.232	0.19	0.269	0.0248	0.421	0.00213	0.474	0.000271	0.511	0.00185	0.436	0.0396	0.584	0.00564	-0.0917	0.0786	0.406	0.282	0.189	0.00317	0.152	0.122
CHD8	chromodomain helicase DNA binding protein 8	-0.178	0.0194	-0.285	0.00329	0.593	0.0146	0.627	0.0109	-0.226	0.0118	0.573	0.0307	0.343	0.27	0.671	0.0592	0.671	0.0544	0.646	0.18	0.613	0.0813	-0.228	0.0579	-0.291	0.00274	-0.219	0.0464	0.55	0.111	-0.253	0.0809	-0.288	0.013	-0.414	0.000296	-0.298	0.00981	0.831	0.0132	0.116	0.0647	0.203	0.147	0.172	0.0169	-0.0312	0.571
PICALM	phosphatidylinositol binding clathrin assembly protein	0.23	0.00302	0.243	0.0589	0.546	0.00144	0.367	0.103	0.0962	0.266	0.835	6.8e-05	0.399	0.00762	0.911	0.00536	0.673	0.0028	0.397	0.105	0.13	0.0535	0.488	0.00376	0.15	0.00211	0.189	0.342	0.164	0.239	0.578	0.00228	0.548	0.00479	0.774	0.00318	0.39	0.00392	0.222	0.0598	-0.297	0.00139	0.157	0.275	0.366	0.1	0.307	0.0925
GAD2	glutamate decarboxylase 2 (pancreatic islets and brain 65kDa)	0.357	0.0419	0.628	2.63e-05	0.797	0.00197	0.802	1.24e-05	0.863	0.00106	0.496	0.0217	1.05	4.07e-06	1.16	0.000712	1.13	6.08e-06	0.956	0.000856	0.606	0.00122	0.089	0.636	0.938	9.66e-05	0.613	0.00161	0.689	0.000155	0.743	0.00105	0.63	0.00107	0.91	0.0111	0.967	0.000607	0.886	0.00295	0.139	0.469	0.42	0.00259	0.361	0.0111	0.327	0.0011
ATF2	activating transcription factor 2	0.55	0.00025	0.519	0.00753	0.656	0.00321	0.568	0.0116	-0.247	0.0206	0.902	7.68e-06	0.692	1.84e-05	0.942	0.000198	0.467	0.0227	0.793	0.00297	0.493	0.00376	0.203	0.0742	0.504	0.0425	0.585	0.00722	0.512	0.0242	-0.504	0.0261	-0.359	0.00138	0.479	0.0173	0.365	0.0925	0.623	0.0164	0.352	0.00038	0.908	0.0288	0.286	0.00489	-0.405	0.0272
PTPN12	protein tyrosine phosphatase non-receptor type 12	0.287	0.0666	0.282	0.105	0.396	0.0079	0.368	0.0173	1.06	0.0078	0.507	0.00041	0.437	0.0488	0.778	0.000683	0.544	0.0225	0.826	9.89e-05	0.368	0.000215	0.315	0.234	1.04	6.69e-05	0.673	0.00941	0.41	0.0179	0.561	0.0212	0.404	0.0695	0.835	0.00014	0.824	0.000778	0.478	0.0164	0.22	0.125	0.155	0.472	0.382	0.00536	0.175	0.319
AKT3	v-akt murine thymoma viral oncogene homolog 3 (protein kinase B gamma)	0.166	0.0139	0.193	0.0283	0.276	0.0338	0.412	0.0108	0.278	0.0211	0.188	0.0413	0.259	0.0243	0.289	0.00186	0.392	0.0194	0.387	0.000215	0.161	0.174	0.178	0.0241	0.203	0.0799	0.0821	0.423	0.125	0.444	0.269	0.0386	0.151	0.0795	0.0885	0.303	0.111	0.423	0.122	0.398	0.0229	0.811	0.0665	0.505	0.0127	0.904	-0.0194	0.829
BCAT1	branched chain aminotransferase 1 cytosolic	0.206	0.00204	0.209	0.0361	0.151	0.0236	0.271	0.0862	0.251	0.0288	0.33	0.000307	0.206	0.0174	0.286	0.00145	-0.704	0.0751	0.286	0.0355	0.266	0.011	0.142	0.0574	0.606	7.82e-05	0.39	0.00424	0.324	0.00814	-1.01	0.102	0.143	0.0374	0.346	0.00209	0.4	0.00166	0.202	0.0203	0.123	0.044	0.214	0.555	0.135	0.00746	0.0994	0.0344
UBE2D2	ubiquitin-conjugating enzyme E2D 2 (UBC4/5 homolog yeast)	0.304	0.00524	0.397	0.00165	0.403	0.000595	0.177	0.046	0.244	0.305	0.596	8.06e-05	0.619	5.93e-07	0.535	2e-05	0.25	0.0765	0.533	0.019	0.169	0.21	0.386	0.0323	0.473	0.00422	0.491	0.00449	0.473	0.0526	-0.413	0.00393	0.307	0.0371	0.384	0.0275	0.579	0.01	0.727	0.00293	0.292	0.000525	0.222	0.00434	-0.149	0.0684	-0.134	0.0257
DCX	doublecortex; lissencephaly X-linked (doublecortin)	0.829	0.00614	0.51	0.0169	1.13	0.00164	0.696	0.0197	-0.323	0.0407	1.6	1.18e-05	0.851	0.00207	1.58	0.00105	1.05	0.00665	-0.302	0.127	0.602	0.073	0.7	4.24e-05	0.719	0.008	0.238	0.313	-0.386	0.00406	0.99	0.0194	0.844	0.00137	0.96	0.0142	0.262	0.253	0.315	0.228	0.774	0.00499	0.341	0.13	0.447	0.0721	0.359	0.152
CDK5R1	cyclin-dependent kinase 5 regulatory subunit 1 (p35)	0.789	0.0152	0.727	0.00613	0.687	0.0167	0.467	0.112	0.358	0.389	0.8	0.00157	0.394	0.193	0.935	0.0117	0.573	0.0403	0.678	0.00547	0.422	0.214	0.665	0.037	0.599	0.0397	0.44	0.11	0.37	0.156	0.341	0.357	0.605	0.00125	0.795	0.000108	0.649	0.0176	0.716	0.0339	0.0113	0.967	-0.333	0.216	0.248	0.228	0.107	0.588
ST3GAL3	ST3 beta-galactoside alpha-2 3-sialyltransferase 3	-0.0499	0.355	0.0708	0.26	0.2	0.585	-0.161	0.209	-0.0184	0.8	-0.118	0.0695	-0.114	0.101	-0.0358	0.704	-0.0842	0.487	0.0213	0.787	-0.323	0.00123	-0.228	0.000688	-0.327	0.0149	-0.262	0.263	-0.0633	0.297	-0.346	0.000836	-0.37	7.15e-06	-0.534	0.000657	-0.175	0.0565	-0.0656	0.374	-0.0682	0.144	-0.185	0.00837	-0.196	0.598	0.0772	0.13
TMOD2	tropomodulin 2 (neuronal)	0.303	0.000731	0.393	0.0194	0.613	0.00111	0.153	0.137	0.327	0.194	0.377	0.000138	0.655	3.46e-05	0.788	0.00153	0.268	0.0148	0.7	0.0052	0.425	0.00294	0.129	0.00871	0.671	0.000279	0.484	0.00656	0.492	0.0643	0.48	0.00524	0.446	0.00462	0.596	3.2e-05	0.627	0.00537	0.519	0.038	0.251	0.0089	0.263	0.00815	-0.242	0.146	0.204	0.111
GS3		-0.0161	0.942	0.402	0.00341	0.381	0.0191	0.625	0.000889	0.44	0.0213	-0.0711	0.742	0.482	0.000813	0.624	0.00862	0.635	0.00175	0.208	0.378	-0.0838	0.504	0.154	0.0942	0.22	0.242	0.59	0.00532	0.567	0.0219	-0.16	0.419	0.294	0.00284	0.0687	0.643	0.355	0.0701	0.404	0.029	-0.055	0.779	0.0791	0.432	0.242	0.116	0.00978	0.904
SYCP3	Synaptonemal complex protein 3	0.787	0.000559	0.568	0.0154	0.647	0.00394	0.985	0.00417	0.489	0.00221	0.535	0.0119	0.518	0.00327	0.856	0.000676	1.12	0.0013	0.6	0.000516	0.141	0.576	0.575	0.00826	0.434	0.0139	-0.157	0.281	-0.317	0.00273	0.312	0.133	0.548	0.00137	-0.327	0.0366	0.406	0.0219	0.65	0.0163	-0.252	0.153	0.109	0.58	0.209	0.135	0.131	0.416
TPM3	tropomyosin 3	0.198	2.62e-05	0.121	0.0332	0.37	0.00248	0.101	0.0628	-0.153	0.00441	0.354	3.18e-06	0.336	0.00696	-0.303	0.000125	0.172	0.00408	0.314	0.0052	0.232	0.00328	0.173	0.0224	0.582	1.72e-05	0.142	0.0166	-0.24	0.024	0.12	0.0267	0.205	0.00474	-0.267	0.000286	-0.283	0.00249	-0.423	0.00351	0.649	0.00141	0.209	0.0295	0.0913	0.397	0.0701	0.179
CREBBP	CREB binding protein (Rubinstein-Taybi syndrome)	0.358	0.000336	0.47	0.00377	0.487	0.00205	0.369	0.13	0.416	0.0358	0.691	3.3e-05	0.824	0.000102	0.837	7.62e-07	0.275	0.0618	0.785	0.00169	0.422	0.00303	0.473	0.00301	0.404	0.0188	0.242	0.0416	0.699	0.00463	0.618	0.000385	0.395	0.000143	0.421	0.00138	0.842	0.000971	0.452	0.00347	0.332	0.00947	0.354	0.0293	0.35	0.00214	0.133	0.0717
STX6	syntaxin 6	0.182	0.00058	0.163	0.14	0.322	0.00503	0.529	0.00634	0.224	0.265	0.522	0.000257	0.341	0.0266	0.561	0.00136	0.529	0.0453	0.464	0.0224	0.363	0.18	0.161	0.0301	0.576	0.000276	0.457	0.00662	0.45	0.0141	0.168	0.108	0.101	0.138	0.351	0.0437	0.47	0.00594	0.464	0.0105	0.458	0.00852	-0.0481	0.206	0.239	0.0218	0.144	0.0728
GOLPH3	golgi phosphoprotein 3 (coat-protein)	1.23	0.00173	1.28	0.000756	1.46	0.00184	1.05	0.0104	0.961	1.13e-05	1.82	6.21e-06	1.75	9.81e-05	1.95	2.31e-05	1.5	9.65e-05	1.38	0.000869	1.19	8.49e-06	1.18	0.000173	1.16	7.2e-05	1.31	0.00746	0.912	0.00287	1.11	3.23e-05	1.28	0.000122	1.07	8.57e-05	1.44	3.09e-05	1.17	0.00515	0.585	0.00961	0.466	0.0672	0.49	0.0401	0.455	0.0956
DCK	deoxycytidine kinase	0.404	0.0455	0.649	0.027	0.705	0.104	0.507	0.00703	0.698	0.00781	0.957	0.00126	0.8	0.000561	0.952	0.00105	1.2	0.012	0.908	0.0207	0.946	0.00201	0.583	0.0734	0.893	0.00101	0.652	0.00288	0.911	0.00482	0.959	0.000574	0.724	0.00387	0.916	0.000403	1.06	0.000199	0.721	0.004	0.553	0.0158	0.151	0.458	0.247	0.43	0.694	0.0682
CDTW1		-0.17	0.00522	-0.189	0.0576	-0.105	0.0794	-0.177	0.0955	-0.124	0.0231	0.0162	0.435	-0.0841	0.215	-0.191	0.0109	-0.199	0.112	-0.231	0.000401	0.0217	0.747	-0.115	0.0184	-0.0654	0.464	-0.0637	0.363	-0.15	0.068	-0.0407	0.689	-0.136	0.0718	-0.159	0.0337	-0.292	0.00106	-0.121	0.132	0.186	0.0141	0.105	0.253	-0.0863	0.135	-0.0219	0.822
FGF14	fibroblast growth factor 14	0.275	0.106	0.33	0.237	0.462	0.0987	0.545	0.0518	0.415	0.0308	0.351	0.00485	0.245	0.218	0.537	0.0142	0.563	0.0223	0.563	0.052	0.796	0.00164	0.508	0.0441	0.435	0.00464	0.405	0.0321	0.515	0.0548	0.785	0.00245	0.714	0.000488	0.784	4.25e-05	0.434	0.109	0.489	0.00992	0.253	0.0394	-0.085	0.549	0.317	0.0895	0.124	0.408
HPCAL4	hippocalcin like 4	0.241	0.0364	0.212	0.174	0.455	2.15e-05	0.403	0.000801	0.424	0.000631	0.124	0.233	0.168	0.145	0.38	0.0015	0.479	0.00137	0.278	0.0184	-0.391	0.011	0.515	0.014	-0.548	0.00759	0.254	0.0506	0.215	0.0142	-0.362	0.0372	-0.366	0.181	0.2	0.141	0.279	0.105	0.31	0.00487	-0.154	0.34	-0.283	0.203	-0.0747	0.291	0.0755	0.344
RAB5A	RAB5A member RAS oncogene family	0.216	0.024	0.422	0.0012	0.283	0.0632	0.161	0.262	0.237	0.0961	0.349	0.00717	0.471	0.00162	0.349	0.0259	0.304	0.0308	0.321	0.0335	-0.449	0.00313	0.452	0.001	0.595	0.000261	0.264	0.0161	0.411	0.123	0.128	0.1	0.447	0.000243	0.538	0.000219	-0.318	0.0251	0.399	0.0238	-0.255	0.000556	-0.272	0.00773	0.139	0.0431	0.143	0.135
LIN7C	lin-7 homolog C (C. elegans)	0.369	0.032	0.36	0.134	0.461	0.034	0.384	0.0848	0.837	0.00069	0.739	0.000521	0.452	0.00729	0.532	0.113	0.695	0.00509	0.711	0.00711	0.713	0.0277	0.53	0.011	0.637	0.00178	0.406	0.00101	0.18	0.59	0.623	0.00122	0.582	0.00714	0.596	0.00033	0.727	0.00267	0.24	0.271	0.37	0.0324	0.0912	0.586	0.071	0.789	0.311	0.00175
RAP2B	RAP2B member of RAS oncogene family	0.45	0.000565	0.3	0.0274	0.536	0.00107	0.328	0.0131	0.444	0.0256	0.394	0.0022	0.169	0.0189	0.551	0.00146	0.297	0.0333	0.315	0.0967	0.104	0.442	0.278	0.00632	0.509	0.00831	0.446	0.000518	0.361	0.078	0.142	0.277	0.425	0.000836	0.548	0.00109	0.419	0.00126	0.413	0.0291	0.472	0.121	0.325	0.112	0.245	0.419	-0.364	0.197
SV2B	synaptic vesicle glycoprotein 2B	0.706	0.00153	0.436	0.00182	0.463	0.000169	0.277	0.0716	0.419	0.0182	0.682	0.000223	0.586	0.00137	0.791	3.51e-06	0.472	0.0218	0.59	0.00927	0.424	0.0216	0.293	0.205	0.522	0.00693	0.494	0.0019	0.537	0.00403	0.49	0.0251	0.388	0.0493	0.64	0.00784	0.598	0.00702	0.475	0.0205	0.305	0.00452	0.15	0.235	0.329	0.000539	0.196	0.138
ADK	adenosine kinase	0.328	0.0348	0.313	0.139	0.138	0.0549	0.16	0.248	0.109	0.474	0.283	0.00249	0.658	0.000782	0.507	0.00644	0.304	0.0637	0.496	0.00672	0.255	0.0055	0.432	0.000955	0.229	3.41e-05	0.463	0.00418	0.459	0.00354	0.38	0.000737	0.169	0.000803	0.312	9.55e-06	0.363	0.000622	0.656	0.000386	0.466	0.0228	0.345	0.0463	0.0956	0.0795	0.157	0.03
MBD3	methyl-CpG binding domain protein 3	-0.132	0.294	-0.0804	0.387	-0.237	0.338	-0.377	0.158	-0.0687	0.377	-0.0591	0.599	-0.262	0.0542	-0.384	0.149	-0.347	0.188	-0.215	0.162	-0.413	0.00792	-0.213	0.181	-0.238	0.0183	-0.299	0.0608	-0.436	0.000205	-0.21	0.119	-0.185	0.153	-0.333	0.000642	-0.254	0.0217	-0.295	0.00428	0.115	0.347	-0.182	0.15	-0.148	0.0873	-0.0559	0.527
GJA1	gap junction protein alpha 1 43kDa (connexin 43)	1.06	0.00168	1.06	0.000724	0.917	0.0386	0.395	0.0841	1.09	0.000934	1.49	0.00104	0.621	0.0226	1.04	0.042	0.851	0.00556	1.1	5.24e-06	1.11	0.00883	0.813	0.00133	0.135	0.0253	0.162	0.00495	0.166	0.04	0.0624	0.0568	0.874	2.46e-05	0.24	0.0147	0.771	0.0485	0.854	0.00662	0.432	0.0864	-0.438	0.0573	0.17	0.194	0.456	0.0781
PAFAH1B2	platelet-activating factor acetylhydrolase isoform Ib beta subunit 30kDa	0.417	0.00045	0.315	0.0212	0.413	0.00448	0.42	0.00528	0.313	0.0257	0.333	0.00334	0.277	0.0248	0.595	0.0011	0.46	0.00873	0.41	0.00503	0.404	0.00145	0.436	9.48e-05	0.401	0.000239	0.41	0.000842	0.219	0.0314	0.411	0.000291	0.51	6.51e-06	0.474	0.000185	0.384	0.000708	0.286	0.0109	-0.0842	0.401	0.0499	0.498	0.182	0.0567	0.195	0.00586
GDA	guanine deaminase	0.141	0.0571	0.129	0.0395	0.194	0.000726	0.183	0.00238	0.168	0.0819	0.137	0.0515	0.136	0.0274	0.292	0.000111	0.23	0.000752	0.268	0.00091	0.259	0.00199	0.0954	0.112	0.283	0.000177	0.208	0.0433	0.165	0.0894	0.334	0.000581	0.232	0.00487	0.369	0.00139	0.334	0.00305	0.229	0.000668	-0.00335	0.952	0.00795	0.886	0.0983	0.0438	0.0471	0.326
LPHN2	latrophilin 2	0.347	0.00487	0.22	0.00465	0.474	0.0296	0.567	0.000379	0.419	0.00359	0.759	0.00103	0.483	0.000169	0.618	0.0019	0.613	0.000507	0.757	0.00924	0.393	0.0674	0.243	0.00242	0.633	8.58e-05	-0.228	0.00421	0.606	0.00948	0.676	0.02	0.398	0.000175	0.451	0.00141	-0.273	0.00886	0.406	0.00359	0.648	0.00271	0.489	0.00134	0.149	0.0943	0.416	0.0542
SYT4	synaptotagmin IV	0.342	0.0181	0.491	0.011	0.679	0.000691	0.465	0.00161	0.103	0.6	0.911	6.86e-05	0.708	0.00162	0.921	0.000266	0.641	0.000618	0.535	0.0412	0.297	0.0455	0.526	0.00374	0.78	0.00379	0.579	0.00803	0.628	0.0136	0.662	0.00413	0.609	0.000282	0.831	0.000154	0.619	0.012	0.601	0.00176	0.569	0.00299	-0.235	0.0216	0.241	0.0326	0.176	0.0948
CALCRL	calcitonin receptor-like	0.591	0.00279	0.302	0.0385	0.761	0.00248	0.58	0.00826	0.507	0.0128	1.16	0.00025	0.429	0.0242	0.796	0.0134	0.406	0.0312	0.63	0.0102	0.541	0.00236	0.373	0.212	0.561	0.0115	0.176	0.279	0.347	0.108	0.729	0.00348	0.502	0.00125	0.406	0.0267	0.386	0.0533	0.351	0.127	0.566	0.00565	0.18	0.337	0.137	0.691	-0.173	0.202
PAK2	p21 (CDKN1A)-activated kinase 2	0.397	0.0124	0.438	0.00416	0.339	0.15	0.523	0.00807	0.66	0.000386	0.726	0.000194	0.601	0.00116	0.742	0.0146	0.681	0.00274	0.541	0.00261	0.324	0.0241	0.189	0.0695	0.543	0.00198	0.546	0.00478	0.481	0.0141	0.642	0.00121	0.394	0.00133	0.425	0.0166	0.386	0.126	0.574	0.000678	0.329	0.00598	0.163	0.197	0.404	0.0219	0.158	0.195
CNR1	cannabinoid receptor 1 (brain)	0.361	0.011	0.55	0.0036	0.51	0.0074	0.274	0.262	0.339	0.0574	0.705	0.000546	0.701	1.72e-05	0.736	0.000111	0.52	0.0303	0.613	0.00167	0.343	0.0697	0.241	0.125	0.802	0.00303	0.558	0.0218	0.661	0.0118	0.334	0.0649	0.401	0.00332	0.867	0.00145	0.737	0.00883	0.678	0.00696	0.344	0.00777	0.151	0.0982	0.226	0.0487	0.245	0.0213
NFIA	nuclear factor I/A	0.42	0.00967	0.192	0.335	0.456	0.00327	0.238	0.0748	0.32	0.102	1.09	2.01e-06	0.455	0.0446	0.373	0.00145	0.531	0.0292	0.574	0.0437	0.372	0.0627	0.356	0.00133	0.672	0.000345	0.513	0.00345	0.44	0.0153	0.214	0.052	0.432	0.00269	0.713	0.00195	0.761	0.00395	0.621	0.0523	0.672	0.000266	0.276	0.152	0.175	0.0269	0.293	0.152
NRAS	neuroblastoma RAS viral (v-ras) oncogene homolog	0.69	1.84e-06	0.435	0.00307	0.787	0.00044	0.579	0.000105	0.519	0.000897	0.779	8.87e-05	0.354	0.0497	0.99	8.88e-06	0.637	3.61e-05	0.671	0.00213	0.466	0.00716	0.564	3.12e-05	0.99	0.000637	0.735	0.000261	0.513	0.00581	0.536	0.00979	0.682	0.000952	0.798	0.000417	0.742	4.97e-05	0.627	0.0039	0.0886	0.322	-0.0807	0.625	0.203	0.0283	0.0578	0.377
SLC1A2	solute carrier family 1 (glial high affinity glutamate transporter) member 2	-0.471	0.0337	0.355	0.0154	0.481	0.0111	0.441	0.0441	0.741	7.38e-05	0.695	0.00109	0.587	0.0176	0.885	0.00159	0.575	0.0124	0.627	0.0008	0.835	0.000886	0.561	0.0428	0.765	0.00666	0.578	0.0146	0.639	0.00159	0.382	0.00197	0.583	0.00186	0.722	0.00186	-0.304	0.00861	0.821	0.00121	0.573	0.0362	-0.406	0.0176	0.403	0.0249	0.188	0.202
RRAGB	Ras-related GTP binding B	0.314	0.0231	-0.229	0.0922	-0.307	0.0184	-0.445	0.00737	0.201	0.035	0.146	0.2	-0.297	0.0204	-0.262	0.0584	-0.359	0.0204	-0.429	0.0213	-0.0988	0.255	-0.179	0.025	-0.329	0.00123	-0.344	7.87e-05	-0.244	0.0652	-0.29	0.016	0.138	0.0146	-0.364	0.00293	-0.238	0.000458	-0.287	0.055	-0.247	0.00265	0.0633	0.357	0.191	0.169	0.222	0.0294
SNAP91	synaptosomal-associated protein 91kDa homolog (mouse)	0.59	0.0463	-0.14	0.125	0.871	0.0342	-0.202	0.25	0.14	0.108	0.81	0.00766	-0.0981	0.433	0.748	0.0439	-0.182	0.301	0.114	0.146	0.195	0.00716	0.127	0.0755	0.671	0.0208	0.269	0.00907	0.176	0.0369	-0.648	0.25	0.133	0.0345	0.342	0.00187	0.262	0.00334	-0.655	0.232	0.19	0.091	0.0844	0.204	0.146	0.494	0.0645	0.304
SLC6A11	solute carrier family 6 (neurotransmitter transporter GABA) member 11	0.691	0.0125	0.179	0.451	0.601	0.0121	0.388	0.203	0.43	0.287	1.02	0.00557	0.333	0.0823	0.563	0.0438	0.53	0.0398	-0.146	0.528	0.847	0.000794	0.592	0.00353	0.721	0.0115	0.411	0.0619	0.409	0.115	0.447	0.0526	0.727	0.00161	0.982	0.00138	0.291	0.536	0.308	0.398	0.333	0.11	0.154	0.458	-0.0384	0.74	0.142	0.594
SSR3	signal sequence receptor gamma (translocon-associated protein gamma)	0.644	0.00199	0.209	0.0151	0.309	0.000694	0.359	0.123	0.25	5.76e-05	0.635	0.0018	0.138	0.033	0.376	1.76e-05	0.414	0.0106	0.295	0.00152	0.274	0.000929	1.01	0.000168	1.01	0.000278	0.639	0.00214	0.202	0.0246	0.295	0.00104	0.229	0.00196	0.32	8.02e-05	0.192	0.00788	0.219	0.00554	-0.19	0.0702	-0.0711	0.137	0.067	0.151	0.238	0.0305
MYO1B	myosin IB	0.202	0.158	0.134	0.127	0.458	0.0109	0.285	0.195	0.765	0.00297	0.467	0.00207	0.314	0.0191	0.662	0.0214	0.494	0.0334	0.771	0.000674	0.505	0.00624	0.293	0.038	0.875	0.0022	0.494	0.000654	0.78	0.0399	0.638	0.00155	0.433	0.0039	0.638	6.45e-05	0.592	0.00775	0.612	0.000611	0.39	0.0164	0.0515	0.738	0.204	0.265	0.21	0.179
ARL5A	ADP-ribosylation factor-like 5A	0.665	0.00742	0.497	0.046	0.83	0.0137	0.81	0.00141	0.641	0.0022	0.764	0.00296	0.819	0.000117	1.16	0.00184	0.832	0.000491	0.876	0.00293	0.78	0.000452	0.454	0.0207	0.783	0.0018	0.874	0.000581	0.765	0.0418	0.811	0.00107	0.601	0.000498	1.01	5.24e-05	0.806	0.0148	1.14	3.12e-05	0.0989	0.519	0.322	0.0836	0.334	0.0655	0.0217	0.885
CNKSR2	connector enhancer of kinase suppressor of Ras 2	0.328	0.02	0.322	0.00789	0.391	0.0187	0.401	0.0233	0.529	0.00891	0.398	0.0696	0.664	0.000656	0.734	0.000411	0.58	0.00502	0.815	0.00157	0.29	0.0561	0.224	0.0147	0.468	0.0221	0.399	0.000224	0.66	0.000877	0.376	0.0012	0.264	0.000244	0.541	0.00557	0.649	0.000246	0.723	0.000541	0.147	0.391	0.342	0.0268	0.394	0.0375	0.178	0.0701
CTNNB1	catenin (cadherin-associated protein) beta 1 88kDa	1.46	2.42e-05	1.22	0.00049	1.22	4.21e-05	1.06	0.000114	1.12	1.97e-06	1.98	2.44e-08	1.74	3.65e-05	1.97	6.49e-06	1.71	1.06e-05	1.74	5.78e-05	1.46	2.97e-05	1.41	1.99e-06	1.65	5.18e-08	1.42	2.86e-06	1.03	2.28e-05	1.7	5.25e-09	1.75	4.18e-11	1.84	4.52e-06	1.66	1.72e-06	1.41	3.81e-05	0.517	0.00505	0.519	0.0316	0.752	0.000438	0.655	0.0016
KCNJ3	potassium inwardly-rectifying channel subfamily J member 3	0.383	0.0137	0.419	0.0207	0.228	0.0163	0.411	0.029	0.241	0.0855	0.64	0.000153	0.587	0.000909	0.437	0.00014	0.486	0.00622	0.708	0.000788	0.448	0.00132	0.473	0.0745	0.6	0.000719	0.533	0.00228	0.61	0.0126	0.213	0.398	0.487	0.0115	0.534	0.0011	0.448	0.015	0.616	0.00365	0.555	0.00247	0.347	0.0342	0.208	0.011	0.128	0.163
CAMK4	calcium/calmodulin-dependent protein kinase IV	0.522	1.14e-05	0.817	6.25e-05	0.749	0.00306	0.926	3.36e-05	0.87	0.00968	0.986	1.45e-06	0.803	0.000138	1.26	3.66e-05	1.07	2.89e-05	0.941	7.91e-05	0.623	0.00376	0.577	0.0157	1.05	0.00371	0.409	0.0633	0.802	0.0081	0.883	0.000304	0.703	0.000933	1.1	0.000233	0.584	0.0237	0.946	0.00133	0.465	0.000371	0.18	0.047	0.507	0.000378	0.301	0.163
CAST	calpastatin	0.485	0.00139	0.348	0.000619	0.591	0.0334	0.399	0.00419	0.418	0.00153	0.674	5.29e-06	0.452	0.0022	0.302	0.00827	0.652	3.86e-05	0.517	0.00671	0.197	0.0456	0.506	0.0272	0.836	0.00147	0.468	0.0168	0.666	0.00647	0.31	0.00623	0.337	0.0128	0.845	0.000258	0.244	0.0036	0.596	0.000612	-0.319	0.000456	0.143	0.141	0.236	0.116	0.208	0.097
SLC4A4	solute carrier family 4 sodium bicarbonate cotransporter member 4	0.629	0.0013	0.664	6.29e-05	0.813	0.00168	0.763	0.00141	0.825	0.000192	1.25	1.46e-06	1.12	0.000245	1.21	2.24e-05	0.893	0.00225	1.25	0.000223	0.728	0.000197	0.609	0.0124	1.06	0.000278	0.483	0.0149	0.75	0.000741	1.01	0.000457	1	0.000155	1.1	7.4e-05	0.89	0.00103	1.05	0.000105	0.625	0.000948	0.455	0.0276	0.398	0.0095	0.13	0.301
GPRK2L		0.621	0.00524	0.42	0.0516	0.671	0.0103	0.204	0.0897	0.518	0.00824	0.814	0.00168	0.407	0.0245	0.976	0.00523	0.797	0.000527	0.555	0.0156	0.334	0.0708	0.328	0.00547	1.1	5.31e-06	0.618	0.00555	0.186	0.198	0.255	0.123	0.533	0.00191	0.855	0.000449	0.639	0.00302	0.428	0.0101	-0.225	0.144	-0.269	0.348	0.305	0.124	0.593	0.000809
NUCKS		0.257	0.00485	0.31	0.0254	0.564	0.0013	0.321	0.00671	0.41	0.106	0.648	3.89e-06	0.495	0.000344	0.662	5.22e-05	0.315	0.00643	0.644	0.016	0.318	0.00914	0.3	0.00154	0.575	0.00205	-0.256	0.00895	0.632	0.0267	0.396	0.00596	0.28	0.00865	0.509	0.00262	0.48	0.012	0.437	0.0461	0.39	0.00171	0.185	0.027	0.0984	0.198	-0.00582	0.906
GRM7	glutamate receptor metabotropic 7	0.592	0.000491	0.24	0.121	0.595	0.00153	0.262	0.121	0.431	0.00261	0.986	0.000256	0.305	0.0671	0.954	0.000174	0.587	0.000124	0.733	0.00111	0.471	0.00296	0.375	0.0223	0.731	0.000308	0.597	0.00135	0.537	0.00265	0.502	0.000155	0.543	0.000176	0.664	0.00122	0.652	0.000798	0.59	0.000217	0.394	0.0198	0.0647	0.689	0.359	0.013	0.324	0.0229
PPAT	phosphoribosyl pyrophosphate amidotransferase	0.395	0.0372	0.529	0.000842	0.451	0.0272	0.586	0.0043	0.749	0.00768	0.547	0.00925	0.475	0.00181	0.635	0.00429	0.87	0.00137	0.576	0.00501	0.306	0.0307	0.599	0.00309	0.765	0.000402	0.779	0.000343	0.648	0.00234	0.533	0.00818	0.652	0.00041	0.738	0.000707	0.965	5.03e-05	0.808	0.006	0.152	0.201	-0.0531	0.631	0.184	0.0712	0.285	0.0846
CLCN4-2	chloride channel 4-2	0.471	0.000927	0.255	0.00639	0.896	0.00502	0.436	0.0104	0.818	0.00117	0.48	0.000383	0.492	0.000119	1.03	0.000235	0.654	0.00112	0.884	0.000517	0.495	0.000523	0.195	0.000467	0.892	0.00321	0.871	6.36e-06	0.932	0.00105	0.355	0.000582	0.253	0.00283	0.954	3.09e-05	0.873	0.00103	0.854	1.74e-05	-0.0272	0.666	0.166	0.0578	0.133	0.347	0.218	0.0421
GJA9		0.386	0.000256	0.329	0.0343	0.393	0.0132	0.168	0.156	0.181	0.316	0.566	0.000674	0.576	0.000309	0.545	0.0027	0.446	0.00416	0.343	0.0246	0.285	0.00278	0.462	0.000319	0.508	0.00486	0.216	0.0619	0.181	0.33	0.581	0.0042	0.676	3.99e-05	0.722	0.00126	0.338	0.0208	0.287	0.142	0.179	0.125	0.247	0.105	0.153	0.103	0.279	0.00774
GABRG1	gamma-aminobutyric acid (GABA) A receptor gamma 1	0.713	2.65e-05	0.513	0.0278	0.413	0.122	0.54	0.047	0.167	0.297	0.837	0.0168	0.687	0.0011	0.832	0.00797	0.756	0.000125	0.739	0.0142	0.235	0.493	0.436	0.185	0.748	0.00202	0.401	0.061	0.363	0.131	0.319	0.458	0.677	0.00483	0.661	0.00889	0.464	0.0848	0.617	0.0319	0.124	0.608	0.174	0.182	0.419	0.0471	0.216	0.227
CSNK1E	casein kinase 1 epsilon	0.681	0.0024	0.738	0.00192	0.966	0.00151	0.678	0.0196	0.963	0.000408	0.879	0.000703	0.856	0.0015	1.26	0.000168	0.765	0.0252	1.1	0.00617	0.649	0.00181	0.785	7.41e-06	0.95	0.00164	1.09	0.000101	0.884	0.00428	0.807	0.000335	0.723	0.00425	1.2	4.17e-06	0.7	0.000837	0.796	0.00401	0.198	0.262	0.234	0.399	0.298	0.0731	0.328	0.0602
GABRB2	gamma-aminobutyric acid (GABA) A receptor beta 2	0.602	0.0242	0.652	0.113	0.536	0.068	0.412	0.246	0.0655	0.958	0.675	0.00893	0.581	0.0303	0.661	0.0551	0.48	0.319	-0.269	0.325	0.821	0.000384	0.841	0.0151	0.984	0.0392	0.421	0.0339	0.319	0.206	0.729	0.00517	0.576	0.0975	0.899	0.0046	0.725	0.0103	0.605	0.0675	0.073	0.757	-0.0708	0.839	0.124	0.586	0.0684	0.899
UTRN	utrophin	0.403	0.096	0.56	0.00989	-0.269	0.103	0.508	0.00251	0.525	0.041	0.399	0.0857	0.635	0.00983	1.37	0.000498	0.613	0.00797	0.617	0.0931	0.737	0.0019	0.352	0.12	0.768	0.021	0.475	0.0692	0.417	0.00454	0.561	0.0581	0.438	0.0317	0.628	0.00767	0.728	0.0094	-0.365	0.0546	0.23	0.371	0.0754	0.625	0.54	0.0262	0.105	0.55
KIT	v-kit Hardy-Zuckerman 4 feline sarcoma viral oncogene homolog	0.685	0.00662	0.426	0.0266	0.647	0.016	0.385	0.0234	0.638	0.00257	0.827	0.00819	0.692	0.000614	0.856	0.00136	0.632	0.000314	0.849	0.00013	0.0297	0.921	0.503	0.00203	0.371	0.0106	0.411	0.0437	0.311	0.185	0.271	0.409	0.517	0.00139	0.558	0.000108	0.415	0.00804	0.377	0.0611	0.142	0.256	0.266	0.109	0.209	0.291	0.246	0.0804
ATXN3	ataxin 3	0.294	0.278	0.315	0.0169	1.13	0.0046	0.917	0.00932	0.678	0.00376	0.244	0.388	0.166	0.261	0.92	0.0146	1.16	0.000414	0.285	0.37	-0.134	0.558	1.22	0.000332	0.66	0.0134	0.447	0.0654	0.645	0.0194	0.0288	0.91	0.664	0.03	0.653	0.0507	0.476	0.0897	0.586	0.00918	-0.05	0.776	-0.15	0.221	-0.213	0.231	0.239	0.295
HSPA2	heat shock 70kDa protein 2	0.295	0.31	0.717	0.00982	-0.293	0.00248	-0.338	0.0602	-0.248	0.158	0.747	0.02	-0.649	0.00749	-0.55	0.00165	0.73	0.0377	-0.554	0.0107	-0.482	0.0095	-0.561	0.00807	-0.699	0.00399	-0.648	0.00366	-0.682	0.00975	-0.569	0.0126	-0.829	0.000987	-0.672	0.00314	0.593	0.0125	-0.567	0.0189	0.452	0.00999	-0.409	0.0258	-0.257	0.0315	0.228	0.142
KCNAB1	potassium voltage-gated channel shaker-related subfamily beta member 1	0.523	0.000245	0.377	0.0289	-0.404	0.308	0.181	0.188	0.658	0.0366	0.573	0.00347	0.668	0.0186	0.376	0.00355	0.676	0.000244	0.414	0.0479	0.156	0.27	-0.0943	0.313	0.599	0.0102	0.642	0.00149	0.57	0.045	-0.99	0.0509	0.329	0.00917	0.59	0.00184	0.865	0.00293	0.423	0.0272	-0.235	0.159	-0.214	0.0859	0.18	0.29	0.559	0.000674
CABP1	calcium binding protein 1 (calbrain)	-0.587	0.0374	-0.95	0.0227	-0.774	0.0218	-0.512	0.149	-0.429	0.00875	0.362	0.0755	-0.379	0.118	-0.697	0.0645	-0.842	0.0328	-0.457	0.135	-0.359	0.386	-0.596	0.0182	0.763	0.00163	-0.346	0.172	-0.252	0.157	-0.537	0.214	-0.469	0.0407	0.813	0.0602	-0.561	0.066	-0.348	0.335	0.155	0.437	0.571	0.0207	-0.473	0.0678	-0.352	0.162
PODXL	podocalyxin-like	-0.338	0.0285	0.338	0.0585	-0.232	0.153	-0.234	0.0549	-0.382	0.0141	-0.277	0.0911	-0.269	0.04	-0.513	0.0166	-0.383	0.00801	-0.463	0.00755	-0.397	0.00878	0.476	0.168	-0.156	0.182	0.245	0.202	-0.154	0.355	-0.649	0.00231	-0.336	0.0273	-0.161	0.0745	-0.344	0.0207	-0.189	0.0929	0.439	0.232	-0.188	0.192	-0.281	0.00434	-0.149	0.0172
RBM16	RNA binding motif protein 16	-0.191	0.0161	-0.192	0.00306	-0.104	0.132	-0.0969	0.234	-0.166	0.00442	-0.268	0.00271	-0.354	0.000242	-0.234	0.00938	-0.241	0.0194	-0.194	0.00355	-0.122	0.181	-0.244	5.05e-05	-0.162	0.0324	-0.257	0.000544	-0.182	0.0436	-0.185	0.0771	-0.299	0.000153	-0.328	0.000693	-0.308	0.000891	-0.377	0.000211	-0.0773	0.19	-0.162	0.0463	-0.13	0.068	-0.144	0.0016
GABRB3	gamma-aminobutyric acid (GABA) A receptor beta 3	0.667	0.00196	0.474	0.037	-0.305	0.00482	-0.303	0.0673	0.283	0.00977	0.458	0.00484	0.152	0.224	0.532	0.0118	0.634	0.0307	0.607	0.0159	0.575	0.000327	0.453	0.00793	0.584	0.00246	0.304	0.00735	0.192	0.0157	0.542	0.0103	0.662	0.000431	0.557	0.000561	0.516	0.0106	0.234	0.0746	-0.209	0.304	-0.322	0.0655	0.214	0.082	0.284	0.117
GABRA4	gamma-aminobutyric acid (GABA) A receptor alpha 4	0.447	0.0787	0.568	0.00199	0.829	0.00201	0.662	0.00278	0.625	0.0236	0.526	0.0651	0.566	0.00403	0.79	0.0014	0.948	2.79e-05	0.686	0.0187	0.488	0.088	0.433	0.0845	0.875	0.000353	0.623	0.00222	0.808	0.00211	0.555	0.00825	0.566	0.0409	0.8	0.00579	0.842	0.00664	0.705	0.00299	0.0788	0.658	-0.00263	0.987	-0.0388	0.802	0.285	0.018
LMBRD1	LMBR1 domain containing 1	0.388	0.00275	0.111	0.146	0.161	0.182	0.195	0.173	0.25	0.0343	0.581	0.000242	0.397	0.0162	0.382	0.00149	0.27	0.0638	-0.06	0.139	0.486	9.18e-05	0.29	0.0173	0.332	0.0127	0.123	0.335	0.16	0.107	0.585	2.88e-05	0.522	0.000553	0.271	0.0332	0.271	0.042	0.295	0.0514	0.193	0.0208	0.286	0.0767	0.336	0.0341	0.0749	0.259
CALM1	calmodulin 1 (phosphorylase kinase delta)	0.0576	0.574	-0.189	0.0913	-0.104	0.199	0.167	0.353	0.145	0.268	-0.146	0.0874	-0.157	0.193	-0.0621	0.596	0.0659	0.661	0.208	0.127	0.318	0.000198	0.175	0.0196	0.228	0.00236	0.369	0.00674	0.391	0.0314	0.149	0.207	0.195	0.0219	0.405	0.000101	0.323	0.0105	0.185	0.299	-0.204	0.0946	0.0725	0.434	-0.0591	0.402	-0.104	0.462
YWHAZ	tyrosine 3-monooxygenase/tryptophan 5-monooxygenase activation protein zeta pol	0.19	0.0308	0.153	0.379	0.116	0.116	0.263	0.0178	0.315	0.0033	0.0472	0.56	0.149	0.377	0.149	0.169	0.262	0.0935	0.356	0.0054	0.309	0.00485	0.241	0.0515	0.281	0.00382	0.42	0.00186	0.441	0.00218	0.104	0.282	0.226	0.0162	0.458	5.01e-05	0.403	0.0144	0.335	0.0175	-0.143	0.153	0.0272	0.748	0.0327	0.74	0.416	0.0105
RAB6A	RAB6A member RAS oncogene family	0.683	0.00052	0.633	0.00245	1.07	0.000899	0.795	0.000423	0.67	0.00242	1.26	0.000123	0.752	0.00259	1.6	0.000602	1.21	0.000136	0.842	0.0039	0.208	0.00259	0.977	0.000107	1.13	5.9e-05	0.987	0.000322	0.948	0.00335	0.381	5.11e-06	1.2	1.67e-06	1.11	0.00022	1.05	0.000612	0.982	4.55e-05	0.575	0.0124	0.124	0.386	0.533	0.0172	0.416	0.0267
PMPCB	peptidase (mitochondrial processing) beta	-0.14	0.0184	-0.161	0.0547	-0.122	0.00736	-0.235	0.015	-0.132	0.127	0.464	0.0387	-0.206	0.0114	-0.228	0.012	-0.57	0.0121	-0.169	0.053	-0.198	0.0656	-0.0731	0.135	-0.0575	0.208	-0.122	0.44	-0.189	0.465	-0.232	0.0328	-0.213	0.00293	-0.276	0.000167	-0.135	0.0176	-0.237	0.209	0.502	0.00807	-0.0446	0.311	-0.105	0.186	-0.32	0.131
RHOB	ras homolog gene family member B	0.207	0.0449	-0.0338	0.686	0.191	0.0156	0.279	0.237	0.181	0.0291	-0.0674	0.517	-0.114	0.175	0.153	0.0974	0.255	0.281	0.194	0.0586	0.258	0.00178	0.242	0.00118	0.223	0.00847	0.205	0.0332	0.25	0.0017	0.268	0.00104	0.271	0.000689	0.376	0.00514	0.252	0.00492	0.0556	0.37	-0.274	0.0135	-0.0801	0.347	-0.0383	0.653	-0.0244	0.566
CORO1A	coronin actin binding protein 1A	-0.104	0.0494	-0.0741	0.336	-0.208	0.0342	-0.198	0.00605	-0.232	0.048	-0.14	0.0273	-0.247	0.00579	-0.35	0.00137	-0.308	0.0002	-0.263	0.0123	-0.219	0.00108	-0.316	0.00321	-0.3	0.00125	-0.325	8.02e-06	-0.11	0.269	-0.238	0.00221	-0.313	3.99e-05	-0.438	4.27e-06	-0.421	0.000169	-0.323	0.0118	-0.0358	0.338	-0.173	0.00811	-0.142	0.117	-0.109	0.0758
CS	citrate synthase	0.234	0.0147	0.129	0.0642	0.168	0.00326	0.326	0.00212	0.14	0.0474	0.162	0.136	0.167	0.135	0.214	0.0145	0.272	0.021	0.136	0.0793	0.236	4.02e-05	0.129	0.0129	0.162	0.00103	0.317	0.0101	0.23	0.187	0.34	6.87e-07	0.235	0.000132	0.26	0.00125	0.246	0.00574	0.365	0.0577	-0.0721	0.218	-0.0409	0.512	0.16	0.156	0.134	0.0468
SECP43	tRNA selenocysteine associated protein	-0.27	0.00173	-0.232	0.00705	-0.196	0.0337	-0.28	0.122	-0.187	0.0422	-0.0983	0.0471	-0.162	0.0137	-0.341	0.000601	-0.386	0.0536	-0.286	0.00881	-0.229	0.0209	-0.184	0.0416	0.00951	0.92	-0.165	0.106	0.0511	0.534	-0.273	0.0255	-0.263	0.0153	-0.253	0.0479	-0.231	0.0898	-0.209	0.0126	0.171	0.0626	0.07	0.26	-0.145	0.0824	-0.106	0.116
IGBP1	immunoglobulin (CD79A) binding protein 1	-0.322	0.00426	-0.089	0.398	-0.261	0.0131	-0.123	0.343	-0.321	0.00182	-0.3	0.0263	-0.0951	0.418	-0.476	0.0024	-0.301	0.0473	-0.267	0.024	-0.342	0.00251	-0.222	0.000169	-0.159	0.014	-0.0623	0.491	0.00527	0.958	-0.332	0.000514	-0.283	0.000153	-0.295	0.00112	-0.244	0.0219	-0.0772	0.461	0.0212	0.846	-0.00602	0.954	-0.215	0.0618	-0.178	0.026
PSMD1	proteasome (prosome macropain) 26S subunit non-ATPase 1	-0.0592	0.489	-0.0802	0.262	-0.221	0.00814	-0.29	0.038	-0.247	0.0184	0.0135	0.864	-0.029	0.67	-0.205	0.00959	-0.274	0.0719	-0.167	0.191	-0.311	0.000162	-0.271	0.000131	-0.383	0.00196	-0.231	0.00188	-0.116	0.385	-0.29	0.000897	-0.34	8.32e-07	-0.606	8.14e-05	-0.415	1.96e-05	-0.185	0.0578	0.0727	0.235	0.0512	0.36	0.0164	0.697	0.0163	0.838
RAB8A	RAB8A member RAS oncogene family	-0.237	0.133	-0.26	0.0372	-0.112	0.376	-0.224	0.266	-0.398	0.00198	-0.0481	0.777	-0.253	0.0232	-0.266	0.0939	-0.305	0.15	-0.382	0.00918	-0.497	0.000366	-0.305	0.00661	-0.41	0.00802	-0.261	0.0274	-0.337	0.0645	-0.489	0.000169	-0.33	0.0046	-0.646	4.09e-05	-0.506	2.14e-05	-0.444	0.0228	0.189	0.126	0.00705	0.95	-0.154	0.265	-0.081	0.512
H2AFY	H2A histone family member Y	0.316	0.0196	0.345	0.0176	0.444	0.00568	0.453	0.0227	0.512	0.0409	0.798	0.000272	0.481	0.00356	0.835	0.00148	0.493	0.0309	0.627	0.00589	0.213	0.0669	0.214	0.0463	0.516	3.23e-05	0.675	0.000182	0.614	0.0885	0.37	0.0116	0.472	0.000868	0.467	0.00203	0.651	4.65e-05	0.55	0.161	0.482	0.00494	0.136	0.195	0.392	0.0184	0.0396	0.714
CYB5B	cytochrome b5 type B (outer mitochondrial membrane)	0.45	0.00453	0.603	0.000632	0.424	0.101	0.434	0.00873	0.599	0.00192	0.592	0.0497	0.359	0.00637	0.743	0.046	0.742	0.000121	0.506	0.0479	0.514	0.00132	0.412	0.141	0.418	0.0848	0.336	0.0862	0.0385	0.781	0.719	0.0209	0.488	0.0244	0.406	0.158	0.572	0.0272	0.351	0.0268	0.142	0.546	-0.244	0.0277	0.319	0.23	0.307	0.0241
MTPN	myotrophin	0.295	0.00118	0.159	0.0116	0.44	0.00423	0.257	0.0112	0.281	0.000506	0.824	0.0017	0.22	0.00334	0.526	0.00155	0.325	0.00058	0.282	0.00558	0.236	0.00115	0.425	0.000571	0.485	0.000258	0.469	7.13e-07	0.447	0.0027	0.288	0.00546	0.454	0.00017	0.46	0.000222	0.324	0.00056	0.508	0.00493	-0.413	0.0265	0.364	0.0156	0.101	0.145	0.203	0.0871
RGD1307234		0.742	0.00634	0.468	0.0729	0.561	0.0504	0.904	0.012	0.872	0.0181	0.961	0.0141	0.709	0.00214	1.07	0.00676	1.28	0.000862	1	0.0216	-0.361	0.0167	0.509	0.0247	0.648	0.00122	0.687	0.0305	0.461	0.00876	0.968	8.73e-06	0.917	0.00439	1.09	0.000856	0.877	0.000108	0.465	0.148	-0.402	0.0295	0.24	0.179	0.513	0.115	0.377	0.178
ALCAM	activated leukocyte cell adhesion molecule	0.362	0.00604	0.362	0.00505	0.566	0.000878	0.538	0.000359	0.502	0.00231	0.314	0.00618	0.26	0.00614	0.697	0.000486	0.553	0.00185	0.547	0.00201	0.431	6.71e-06	0.469	3.42e-05	0.572	3.9e-06	0.576	1.85e-05	0.588	0.000203	0.577	5.08e-05	0.457	5.03e-06	0.764	1.56e-05	0.657	1.58e-05	0.547	0.00013	0.0855	0.0803	-0.102	0.231	0.254	0.0168	0.14	0.506
FAIM	Fas apoptotic inhibitory molecule	-0.258	0.00304	-0.205	0.186	-0.2	0.00924	-0.166	0.0293	-0.227	0.00995	-0.292	0.00255	-0.303	0.0333	-0.357	0.00146	-0.324	0.0104	-0.267	0.0172	-0.502	2.33e-05	-0.434	0.00243	-0.413	0.0045	-0.281	0.00333	-0.205	0.0216	-0.611	7.02e-05	-0.512	0.000258	-0.678	0.000196	-0.368	1.87e-05	-0.275	0.00933	-0.0341	0.485	-0.0972	0.36	-0.157	0.0137	-0.158	0.113
ATP2B1	ATPase Ca++ transporting plasma membrane 1	0.652	0.0056	-0.111	0.107	0.216	0.00343	0.153	0.0112	0.27	0.0183	0.318	0.00325	-0.143	0.0445	0.302	0.00448	0.385	0.0254	0.322	0.0178	0.375	0.0117	0.294	0.0303	0.414	0.00137	0.402	0.00571	0.427	0.0133	0.403	0.00814	0.363	0.00586	0.401	8.26e-05	0.416	0.00362	0.421	0.0355	0.0828	0.158	0.0354	0.407	0.226	0.0391	0.283	0.158
DLGAP1	discs large (Drosophila) homolog-associated protein 1	0.356	0.0122	0.248	0.182	0.396	0.0299	0.677	0.0162	0.325	0.0497	0.575	0.00283	0.268	0.0193	0.635	0.0358	0.6	0.0217	0.473	0.0323	-0.262	0.0511	-0.192	0.128	0.405	0.00181	0.183	0.204	-0.174	0.13	-0.363	0.0186	-0.304	0.0272	0.22	0.057	0.391	0.0487	0.198	0.231	0.219	0.0423	0.206	0.623	0.0991	0.246	0.167	0.0967
CDKN2C	cyclin-dependent kinase inhibitor 2C (p18 inhibits CDK4)	0.431	0.00851	0.317	0.0121	0.499	0.0369	0.279	0.0188	0.466	0.0011	0.551	0.00708	0.429	0.000423	0.346	0.18	0.255	0.107	0.292	0.0185	0.277	0.0638	0.264	0.0564	0.551	0.0014	0.323	0.00945	0.354	0.145	0.145	0.252	0.162	0.263	0.631	0.0133	0.306	0.0577	0.309	0.0484	0.121	0.206	0.112	0.188	-0.154	0.342	-0.0241	0.833
PPP2R2B	protein phosphatase 2 (formerly 2A) regulatory subunit B (PR 52) beta isoform	0.0937	0.13	0.0234	0.759	0.0713	0.196	0.317	0.00119	0.17	0.0272	0.154	0.0215	0.118	0.0895	0.153	0.00567	0.293	0.00847	0.307	0.000312	0.24	0.00458	0.182	0.000708	0.21	0.00553	0.217	0.048	0.287	0.00763	0.235	0.0215	0.143	0.0186	0.354	6.17e-05	0.197	0.0462	0.224	0.0285	0.0608	0.244	0.0951	0.147	0.0817	0.131	-0.0235	0.708
RAP1B	RAP1B member of RAS oncogene family	0.0591	0.382	0.133	0.382	0.0475	0.383	0.142	0.349	0.386	0.24	-0.112	0.0599	-0.137	0.0499	0.296	0.234	0.114	0.466	-0.0824	0.29	0.216	0.00878	0.163	0.0302	0.173	0.000256	0.134	0.0179	0.0714	0.79	0.223	0.525	0.145	0.00857	0.234	0.000524	0.0924	0.298	-0.0207	0.73	-0.171	0.0514	-0.153	0.0327	0.229	0.204	-0.0277	0.648
NR2F2	nuclear receptor subfamily 2 group F member 2	0.572	0.0193	0.232	0.0524	0.786	0.00571	0.498	0.0124	0.331	0.033	0.597	0.0236	0.5	0.000748	0.678	0.0116	0.423	0.0537	0.593	0.0143	0.259	0.318	0.439	0.269	0.53	0.0416	0.439	0.0855	0.624	0.0707	0.276	0.159	0.349	0.0212	0.487	0.0637	0.599	0.0215	0.44	0.0487	0.425	0.00594	0.268	0.00958	-0.108	0.544	-0.174	0.505
MAPK12	mitogen-activated protein kinase 12	-0.145	0.35	-0.261	0.125	-0.225	0.264	-0.0494	0.773	-0.284	0.0478	-0.334	0.0632	-0.451	0.00433	-0.414	0.0931	-0.247	0.158	-0.428	1.32e-05	-0.484	0.0082	-0.609	0.00105	-0.453	0.000328	-0.425	0.00257	-0.345	0.0772	-0.415	0.0187	-0.256	0.0586	-0.644	6.53e-05	-0.492	0.0157	-0.571	0.0138	-0.189	0.336	-0.19	0.0949	-0.189	0.287	-0.198	0.216
TNS		0.554	0.00165	0.755	0.000106	1.15	0.0149	-0.319	0.0365	0.629	0.0143	0.626	0.00523	0.788	0.0134	1.21	0.000804	-0.312	0.058	0.61	0.065	0.264	0.276	-0.311	0.0217	0.896	0.000748	0.239	0.307	0.608	0.0405	0.644	0.0322	0.476	0.0204	0.878	0.00467	0.741	0.0221	0.831	0.013	-0.185	0.151	-0.069	0.668	0.295	0.321	0.119	0.563
LOC498404		0.244	0.0282	0.223	0.0051	0.272	0.00192	0.283	0.00171	0.361	0.00136	0.283	0.0166	0.208	0.000499	0.488	0.000223	0.56	0.000401	0.306	0.0106	0.0525	0.324	0.323	0.000291	0.505	1.87e-05	0.448	3.07e-06	0.48	0.0124	0.186	0.0888	0.444	2.59e-05	0.525	0.000405	0.383	4.85e-06	0.437	0.00791	0.076	0.189	-0.163	0.424	0.164	0.0154	0.194	0.029
PPARGC1A	peroxisome proliferator-activated receptor gamma coactivator 1 alpha	0.587	1.25e-05	0.457	0.0018	0.876	0.000432	0.573	0.00223	0.631	0.00111	0.616	1.37e-06	0.616	2.01e-06	1.05	0.000273	0.722	6.43e-05	0.762	0.00127	0.463	0.00196	0.248	0.0809	0.851	2.7e-05	0.705	0.000747	0.898	0.000509	0.473	0.00349	0.452	0.000859	0.685	1.83e-05	0.68	0.0091	0.861	3.36e-05	0.0291	0.659	0.159	0.0096	0.169	0.087	0.15	0.0789
GNAQ	Guanine nucleotide binding protein (G protein) q polypeptide	0.532	0.000596	0.174	0.013	0.273	0.045	0.223	0.0254	0.12	0.0242	0.802	0.000111	0.321	0.0135	0.642	0.000888	0.312	0.00985	0.273	0.00179	0.564	0.00918	0.207	0.000221	0.207	0.00453	0.0534	0.157	-0.375	0.115	-0.309	0.00387	0.581	0.000252	0.656	0.000286	0.128	0.0714	0.0524	0.488	-0.182	0.0517	-0.317	0.0306	0.369	0.0122	0.28	0.0987
PIK3R2	phosphoinositide-3-kinase regulatory subunit 2 (p85 beta)	-0.0678	0.257	-0.367	0.0102	-0.159	0.25	-0.355	0.0592	-0.251	0.102	-0.215	0.00416	-0.329	0.00261	-0.294	0.0251	-0.254	0.0321	-0.184	0.292	-0.46	0.00164	-0.38	0.00364	-0.305	0.0107	-0.174	0.0144	-0.242	0.0204	-0.381	0.169	-0.384	0.000169	-0.447	0.000768	-0.452	0.0931	-0.24	0.0189	-0.167	0.0421	0.0381	0.591	-0.135	0.375	0.235	0.211
APC	adenomatosis polyposis coli	0.272	0.00109	0.245	0.03	0.363	0.00416	0.197	0.0832	0.174	0.0755	0.433	0.000642	0.372	0.00611	0.603	4.27e-05	0.378	0.0051	0.368	0.0311	0.0685	0.555	0.0728	0.42	0.273	0.00964	0.333	0.00366	0.347	0.0996	0.242	0.0611	0.196	0.00736	0.239	0.0106	0.387	0.0031	0.344	0.0454	0.161	0.0882	0.128	0.174	0.241	0.0121	0.181	0.0257
RAB27B	RAB27B member RAS oncogene family	0.494	0.00156	0.465	0.0321	0.762	0.0167	0.504	0.0491	0.616	0.0541	1.28	1.88e-06	1.17	0.000222	0.804	0.0153	0.646	0.00876	0.931	0.00016	0.339	0.181	0.578	0.0615	0.504	0.0627	0.554	0.0869	0.474	0.0938	0.779	0.0103	0.67	0.00423	0.619	0.0251	0.96	0.000723	0.493	0.0447	0.791	0.000208	0.71	0.00514	0.0418	0.558	0.142	0.272
NGEF	neuronal guanine nucleotide exchange factor	0.465	0.0165	0.3	0.022	0.435	0.0201	-0.352	0.0323	-0.206	0.137	0.574	0.000412	0.578	0.000438	0.494	0.0035	0.351	0.00184	0.303	0.0674	0.313	0.274	-0.208	0.0689	-0.129	0.0485	0.324	0.0662	0.392	0.0065	0.225	0.425	-0.234	0.0457	-0.475	4.42e-05	0.367	0.0321	0.392	0.0163	0.11	0.484	0.278	0.03	0.0591	0.633	0.148	0.0755
EXOC5	exocyst complex component 5	0.338	0.00181	0.35	0.000376	0.617	1.9e-05	0.351	0.0238	0.339	0.00019	0.548	0.00028	0.345	0.00487	0.855	7.25e-05	0.413	0.00088	0.443	0.000123	0.344	0.00993	0.245	0.0425	0.679	0.00527	0.402	0.00925	0.439	0.018	0.331	0.0235	0.428	0.00282	0.634	0.00179	0.511	0.00527	0.363	0.0687	0.21	0.0203	-0.00427	0.964	0.238	0.0207	0.305	0.0382
MGEA5	meningioma expressed antigen 5 (hyaluronidase)	0.6	0.00603	0.265	0.0898	0.294	0.233	0.221	0.0549	0.0919	0.199	0.93	0.00328	0.323	0.0367	0.493	0.0225	0.505	0.0153	0.35	0.064	0.58	0.00028	0.498	0.000321	0.478	0.00143	0.516	0.0072	0.121	0.396	0.712	0.000388	0.704	8.6e-06	0.495	0.00859	0.75	0.00566	-0.475	0.138	0.747	0.0171	0.111	0.39	0.369	0.0235	0.289	0.0348
SLC33A1	solute carrier family 33 (acetyl-CoA transporter) member 1	0.572	0.0025	0.342	0.0428	0.464	0.00451	0.392	0.045	0.348	0.117	0.685	0.000314	0.434	0.011	0.423	0.00167	0.522	0.0155	0.364	0.0646	0.177	0.0147	0.35	0.022	0.695	0.00441	0.587	0.00124	0.905	0.000353	0.31	0.00897	0.375	0.0018	0.515	0.00234	0.425	0.000588	0.87	0.000122	0.295	0.00454	-0.254	0.408	0.144	0.441	0.129	0.0657
GLRB	glycine receptor beta	0.798	0.000367	0.751	0.000881	1.26	0.000144	1.15	3.64e-05	0.881	4.23e-05	1.08	4.86e-05	0.843	0.00138	1.41	4.41e-05	1.33	0.000126	0.959	0.000234	0.883	1.98e-05	0.96	6.01e-05	1.46	8.42e-06	1.4	1.13e-05	1.29	4.65e-05	0.867	5.57e-05	1.11	1.53e-05	1.52	9.87e-08	1.61	6.97e-07	1.62	0.000195	0.284	0.0357	0.0918	0.625	0.151	0.232	0.184	0.168
TMEFF1	transmembrane protein with EGF-like and two follistatin-like domains 1	0.778	9.22e-05	0.714	0.000387	0.914	0.000238	0.757	0.000221	0.752	2.32e-05	1.11	4.76e-05	0.881	4.59e-06	1.31	1.91e-05	1.05	4.45e-05	0.985	0.000139	0.542	0.0031	0.921	3.27e-07	1.1	0.000102	0.8	0.000253	0.688	0.000846	0.97	5.23e-05	1.05	1.06e-05	1.21	4.02e-05	1.09	4.94e-08	0.813	0.000239	0.334	0.0124	0.167	0.106	0.4	0.00418	0.298	0.0273
STX7	syntaxin 7	0.201	0.00576	-0.357	0.427	0.243	0.00359	0.15	0.0972	0.177	0.00736	0.205	0.00813	0.0772	0.19	0.274	0.00115	0.275	0.0468	0.219	0.0103	0.233	0.00256	0.181	0.00898	0.531	0.0561	0.15	0.041	0.179	0.0162	0.241	0.00755	0.172	0.0138	0.392	0.000173	0.172	0.0588	0.244	0.000289	-0.0344	0.779	0.404	0.175	0.261	0.401	0.124	0.216
AES	amino-terminal enhancer of split	-0.208	0.0059	-0.0736	0.307	-0.0804	0.235	-0.319	0.144	-0.19	0.154	0.457	0.114	-0.175	0.0119	-0.412	0.285	-0.386	0.157	-0.175	0.215	-0.287	0.000396	-0.264	0.00283	-0.211	0.0154	-0.22	0.00159	-0.346	0.0167	-0.365	0.000127	-0.333	0.000207	-0.341	0.000422	-0.295	0.00907	0.73	0.0103	0.172	0.0507	-0.102	0.179	-0.226	0.501	0.163	0.0158
UNR		0.269	0.000135	0.275	0.00734	0.283	6.85e-05	0.38	0.00245	0.253	3.67e-05	0.255	0.000451	0.303	9.91e-05	0.316	0.00034	0.387	0.00112	0.25	0.000331	0.261	0.000335	0.324	9.42e-05	0.625	5.36e-06	0.305	0.000803	0.349	0.000325	0.161	0.0059	0.318	0.000127	0.313	0.000274	0.287	0.00142	0.317	0.00093	-0.0878	0.0799	-0.0443	0.368	0.0778	0.327	0.106	0.0588
HNRPU	heterogeneous nuclear ribonucleoprotein U (scaffold attachment factor A)	0.271	0.031	0.107	0.334	0.157	0.00216	0.229	0.0072	0.331	0.00125	0.234	0.0228	0.184	0.0611	0.372	0.00086	0.357	0.00726	0.366	0.000187	0.205	0.00176	0.281	0.00041	0.349	3.55e-05	0.51	1.08e-06	0.4	0.00243	0.13	0.000284	0.329	6.29e-05	0.464	5.75e-06	0.43	0.000161	0.414	0.00122	-0.143	0.291	-0.0915	0.157	0.121	0.18	0.16	0.044
PTP4A1	protein tyrosine phosphatase type IVA member 1	0.239	0.00596	0.0235	0.7	0.174	0.000437	0.23	0.0459	0.199	0.14	0.0876	0.239	0.0174	0.778	0.195	0.025	0.37	0.0115	0.207	0.0499	0.194	9.2e-05	0.168	0.0013	0.175	0.000449	0.155	0.00279	0.107	0.334	0.211	0.0132	0.248	3.2e-05	0.318	3.95e-06	0.215	0.00595	0.0992	0.256	-0.151	0.0428	-0.00613	0.898	0.0215	0.737	0.14	0.0931
STAT3	signal transducer and activator of transcription 3 (acute-phase response factor)	0.446	0.000693	0.27	0.0997	0.275	0.164	0.344	0.133	0.385	0.0203	0.651	0.00184	0.361	0.0198	0.197	0.193	0.408	0.0768	0.448	0.0156	0.739	0.0013	0.502	0.00501	0.67	0.0043	0.333	0.00127	0.126	0.304	0.586	0.00121	0.585	0.00187	0.733	7.95e-05	0.41	0.00947	0.124	0.285	0.205	0.127	0.164	0.225	0.108	0.441	0.076	0.0761
PTMA	prothymosin alpha (gene sequence 28)	0.148	0.0843	0.129	0.302	0.325	0.00155	0.374	0.000641	0.213	0.213	0.192	0.0033	0.121	0.181	0.342	0.00405	0.355	0.0123	0.341	0.0642	0.228	0.0054	0.281	0.0016	0.333	0.000846	0.445	5.26e-05	0.506	0.0121	0.108	0.122	0.203	0.00463	0.382	0.000835	0.357	0.00561	0.43	0.0319	0.0441	0.585	-0.00856	0.922	0.0171	0.782	-0.0185	0.835
CALM2	calmodulin 2 (phosphorylase kinase delta)	0.21	0.0875	0.0499	0.515	0.215	0.119	0.0741	0.586	0.0546	0.653	0.138	0.253	0.0155	0.888	0.362	0.00365	0.204	0.185	0.136	0.254	0.345	0.00227	0.242	0.011	0.149	0.115	0.304	0.00566	0.184	0.118	0.112	0.147	0.165	0.0202	0.438	0.000745	0.313	0.0678	0.212	0.0739	-0.0713	0.421	-0.0344	0.758	0.147	0.182	0.13	0.18
LOC686404		0.21	0.0875	0.0499	0.515	0.215	0.119	0.0741	0.586	0.0546	0.653	0.138	0.253	0.0155	0.888	0.362	0.00365	0.204	0.185	0.136	0.254	0.345	0.00227	0.242	0.011	0.149	0.115	0.304	0.00566	0.184	0.118	0.112	0.147	0.165	0.0202	0.438	0.000745	0.313	0.0678	0.212	0.0739	-0.0713	0.421	-0.0344	0.758	0.147	0.182	0.13	0.18
ADD3	adducin 3 (gamma)	0.261	0.0101	0.306	0.0911	0.468	0.00749	0.166	0.204	0.39	0.0487	0.539	5.73e-06	0.385	0.0108	0.605	0.00114	0.397	0.0095	0.566	0.00616	0.376	0.0658	0.0591	0.689	0.648	0.000929	0.342	0.051	0.5	0.025	0.415	0.0463	0.104	0.487	0.566	0.0444	0.363	0.0598	0.449	0.0721	0.277	0.0122	0.0796	0.318	0.137	0.141	0.232	0.00157
MTDH	CDNA FLJ41088 fis clone ASTRO2002459 /// Metadherin	0.369	0.00945	0.178	0.032	0.263	0.0929	-0.363	0.0765	0.399	0.0665	0.347	0.00446	0.304	0.00309	0.285	0.0255	-0.0929	0.543	0.249	0.0429	0.206	0.0364	0.253	0.0144	0.472	0.00147	0.11	0.246	0.168	0.136	0.219	0.0559	0.232	0.0109	0.438	0.0926	-0.474	0.0859	0.241	0.0813	0.171	0.239	0.126	0.097	0.301	0.476	-0.366	0.218
GSK3B	glycogen synthase kinase 3 beta	0.304	0.00164	0.168	0.162	0.778	0.000521	0.272	0.273	0.472	0.0616	0.544	0.000783	0.399	0.00092	0.873	0.000244	0.403	0.115	0.636	0.00589	0.226	0.00272	0.274	0.0186	0.682	0.000485	0.37	0.0211	0.496	0.0335	0.268	0.00127	0.349	0.003	0.622	0.00018	0.394	0.00376	0.57	0.0136	0.24	0.038	0.231	0.00123	0.0948	0.298	0.131	0.151
HPRT		0.731	0.000938	0.626	0.00145	0.213	0.00132	0.561	0.0189	0.176	0.0109	1.27	0.000119	1.03	0.000157	1.14	6.69e-05	0.786	7.16e-05	0.8	0.00163	0.327	0.000265	0.858	3.59e-05	0.169	0.000102	0.263	0.00709	0.592	0.00126	0.912	0.000535	1.09	1.76e-05	0.265	5.78e-05	0.274	6.08e-05	0.735	0.00236	0.261	0.0193	-0.325	0.011	0.467	0.00865	0.422	0.0169
CRYGC	crystallin gamma C	0.291	0.0168	0.291	0.0407	0.268	0.0547	-0.154	0.223	0.122	0.166	0.377	0.00549	0.388	0.0101	0.493	0.0091	0.367	0.0091	0.35	0.00475	0.318	0.00723	0.398	0.000758	0.226	0.0107	0.243	0.000331	-0.196	0.0186	0.28	0.0346	0.527	1.36e-05	0.321	3.71e-05	0.318	0.000785	0.0309	0.349	0.332	0.0313	0.0968	0.39	0.225	0.0296	0.292	0.0239
PTPRD	protein tyrosine phosphatase receptor type D	0.526	0.00125	0.333	0.00515	0.428	0.00846	0.558	0.0189	-0.267	0.0863	0.758	0.000143	0.507	7.67e-05	0.729	0.000222	0.536	0.00226	-0.637	0.0394	0.454	0.00484	0.429	0.0144	0.775	0.00103	0.287	0.102	0.79	0.00832	-0.374	0.00252	0.441	0.00383	0.601	0.00602	0.392	0.0108	0.948	0.000537	0.231	0.00555	0.174	0.0771	0.301	0.000354	0.242	0.0284
PJA2	praja 2 RING-H2 motif containing	0.157	0.0023	0.0756	0.0936	0.3	0.000888	0.225	0.00159	0.278	1.56e-05	0.205	0.0198	0.176	0.00438	0.395	0.00114	0.198	0.00342	0.334	0.000523	0.291	5.92e-05	0.178	0.00262	0.294	0.00283	0.273	0.00168	0.224	9.55e-05	0.279	5.88e-05	0.337	0.000419	0.403	5.69e-06	0.329	3.34e-05	0.255	0.000602	-0.125	0.0261	0.151	0.0255	0.119	0.162	0.0689	0.308
ABI2	abl interactor 2	0.32	0.00892	0.176	0.118	0.376	0.000192	0.41	0.0083	0.157	0.0536	-0.0755	0.369	0.0438	0.525	0.41	0.00059	0.324	0.0285	0.33	0.00665	0.276	0.000614	0.178	0.00387	0.164	0.0011	0.269	0.00167	0.292	0.0168	0.175	0.00529	0.183	0.0012	0.316	2.49e-05	0.301	0.00139	0.274	0.0784	-0.23	0.000251	-0.159	0.204	0.0347	0.566	-0.0858	0.436
XAB2	XPA binding protein 2	-0.236	0.0146	-0.222	0.0391	-0.185	0.183	-0.327	0.189	-0.148	0.368	-0.0118	0.888	-0.0736	0.502	-0.355	0.0488	-0.319	0.209	-0.148	0.293	-0.501	0.000158	-0.428	0.00326	-0.307	0.000417	-0.178	0.0285	-0.145	0.339	-0.31	0.00478	-0.365	0.00298	-0.378	0.000163	-0.194	0.0527	-0.0546	0.763	0.224	0.0882	0.149	0.246	-0.17	0.131	0.00814	0.942
PMF31	PMF32 protein	0.18	0.139	0.247	0.00674	0.525	0.00055	0.532	0.005	0.466	0.0107	0.301	0.0456	0.24	0.00536	0.561	0.00107	0.567	0.00165	0.693	0.000795	0.36	0.00388	0.3	9.39e-05	0.343	0.000456	0.428	0.000243	0.534	0.00357	0.251	0.0895	0.281	0.00199	0.43	0.000513	0.332	0.00376	0.46	0.0018	0.121	0.0428	-0.00781	0.9	0.0362	0.593	0.0352	0.722
CRABP2	cellular retinoic acid binding protein 2	-1.01	0.0309	0.427	0.0377	0.901	0.00547	0.555	0.000647	0.3	0.126	0.587	0.00336	0.463	0.00178	0.702	0.0079	0.451	0.0124	0.549	0.0112	0.134	0.299	0.239	0.182	0.815	0.00102	0.792	0.00291	0.63	0.0112	0.149	0.189	0.379	0.00122	0.711	0.00368	0.538	0.00664	0.583	0.0148	0.405	0.0328	-0.262	0.604	-1.31	6.96e-06	-0.105	0.362
SPATA7	spermatogenesis associated 7	-0.191	0.0611	-0.189	0.113	-0.298	0.00362	-0.254	0.00782	-0.231	0.0681	-0.198	0.0246	-0.306	0.00419	-0.434	0.00218	-0.304	0.0022	-0.288	0.0398	-0.323	0.028	-0.273	0.156	-0.0945	0.128	-0.111	0.158	-0.0972	0.66	-0.389	0.0162	-0.406	0.0358	-0.373	8.99e-06	-0.244	0.0218	-0.582	0.0106	0.0745	0.611	-0.117	0.274	-0.135	0.249	-0.0505	0.239
ERO1L	ERO1-like (S. cerevisiae)	0.693	0.104	0.611	0.00415	0.618	0.00819	0.459	0.0759	0.555	0.0165	0.727	0.0567	0.0894	0.73	0.868	0.0181	0.645	0.00257	0.675	0.0122	0.625	0.0103	0.314	0.395	1.19	5.73e-05	0.29	0.238	0.437	0.132	0.639	0.0581	0.391	0.224	0.952	0.0141	0.457	0.0821	0.601	0.0337	0.0341	0.904	-0.522	0.0754	0.25	0.231	0.186	0.398
NUPL1	nucleoporin like 1	0.704	2.49e-05	0.284	0.0611	0.603	0.00369	0.757	0.000288	0.681	0.0026	0.636	0.000876	0.522	0.000491	0.924	0.000438	0.872	0.000309	1.05	3.42e-05	0.658	0.00548	0.634	0.00334	0.938	0.000358	0.433	0.00293	-0.0865	0.00951	0.606	0.00182	0.451	0.000233	1.04	0.000882	0.707	6.91e-05	0.202	0.00105	0.331	0.0123	0.316	0.0348	0.243	0.0666	0.236	0.234
KCNC2	Potassium voltage-gated channel Shaw-related subfamily member 2	0.221	0.033	0.42	0.0586	0.769	0.00251	0.798	0.0312	1.04	0.000112	0.624	0.016	0.604	0.0358	0.928	0.0104	1.22	0.00113	0.75	0.000661	0.761	0.0232	0.333	0.255	0.506	0.00169	0.345	0.00098	0.64	0.000246	0.74	0.0158	0.294	0.0324	0.865	0.0194	0.592	0.0036	0.542	0.00122	-0.293	0.0244	-0.403	0.0973	0.409	0.249	0.421	0.0892
ASRGL1	asparaginase like 1	0.526	0.0237	0.55	0.00683	-0.216	0.131	-0.238	0.0217	-0.18	0.0147	0.555	0.00683	-0.315	0.00904	-0.29	0.056	-0.209	0.0418	-0.202	0.0197	-0.273	0.0279	-0.282	0.000278	-0.333	0.0096	-0.185	0.00857	-0.132	0.145	-0.361	0.0149	-0.317	0.000496	-0.419	0.00441	-0.199	0.014	-0.168	0.0942	0.125	0.196	-0.357	0.0425	-0.133	0.332	0.0879	0.561
UGCG	UDP-glucose ceramide glucosyltransferase	0.357	0.0477	0.135	0.368	0.61	0.0043	0.677	0.0361	0.258	0.0029	0.363	0.056	0.0166	0.916	0.632	0.0308	0.659	0.0195	0.303	0.123	0.112	0.184	0.451	0.00109	0.661	0.00242	0.259	0.116	0.0742	0.673	0.185	0.414	0.359	0.0268	0.558	0.0337	0.146	0.236	0.0866	0.663	0.00622	0.955	-0.118	0.372	0.0224	0.899	-0.018	0.934
SLC9A3R2	solute carrier family 9 (sodium/hydrogen exchanger) member 3 regulator 2	-0.211	0.0309	0.327	0.00221	-0.265	0.0209	-0.241	0.0281	-0.261	0.0141	0.276	0.0395	-0.264	0.0103	-0.36	0.0157	-0.304	0.0166	-0.298	0.0133	-0.51	0.000396	-0.293	0.00324	-0.364	0.000146	-0.136	0.0469	0.252	0.147	-0.697	0.000261	-0.367	0.00013	-0.459	3.13e-05	-0.39	0.000778	0.197	0.115	0.0337	0.824	-0.0432	0.829	-0.0955	0.34	0.24	0.224
HMMR	hyaluronan-mediated motility receptor (RHAMM)	0.238	0.339	0.281	0.0537	0.542	0.0125	0.766	0.00556	0.547	0.0142	0.493	0.0381	0.331	0.00824	0.454	0.0219	0.95	0.0029	0.601	0.00712	0.275	0.231	0.648	8.24e-05	0.716	0.000209	0.329	0.0349	0.512	0.117	0.337	0.165	0.646	0.000627	0.665	0.00338	0.544	0.00281	0.392	0.0529	0.633	0.032	0.0496	0.61	0.211	0.401	0.184	0.377
THRB	thyroid hormone receptor beta (erythroblastic leukemia viral (v-erb-a) oncogene	0.393	0.0432	0.558	0.049	0.931	0.0129	0.481	0.0515	0.652	0.0123	0.881	0.000383	-0.203	0.0348	0.957	0.0178	0.921	0.00868	0.748	0.012	0.502	0.026	0.787	0.00191	0.67	0.0047	0.264	0.0611	0.955	0.00142	0.908	0.000632	0.481	0.00279	0.719	0.00093	0.542	0.026	1.12	2.89e-05	0.489	0.0162	-0.014	0.358	0.0821	0.54	0.44	0.0795
MYR8		-0.13	0.0354	-0.139	0.236	-0.106	0.108	-0.332	0.0147	-0.185	0.0508	-0.222	0.00559	-0.34	0.00793	-0.196	0.018	-0.456	0.00412	-0.246	0.0156	-0.284	0.0319	-0.287	0.000142	-0.308	0.00224	-0.237	0.000983	-0.296	0.00302	-0.245	0.0386	-0.395	2.04e-05	-0.36	0.00102	-0.366	0.000228	-0.206	0.0147	-0.0917	0.0219	-0.201	0.0544	-0.0894	0.223	0.569	0.0435
CBL27		0.564	0.0352	0.477	0.00954	0.953	0.0132	0.491	0.197	0.897	0.00224	0.619	0.013	1.06	0.00124	1.23	0.0012	0.601	0.0888	0.867	8.69e-05	0.608	0.204	0.425	0.114	0.383	0.158	0.562	0.0892	0.508	0.0508	0.728	0.0121	0.364	0.0555	0.116	0.431	0.817	0.00544	0.719	0.0238	0.0549	0.774	0.581	0.0275	0.28	0.257	0.11	0.67
STXBP1	syntaxin binding protein 1	0.198	0.0349	0.269	0.00879	0.484	0.000611	0.415	0.00128	0.101	0.217	0.367	0.007	0.461	0.0176	0.552	0.0002	0.336	0.0434	0.366	0.0261	0.195	0.0264	0.114	0.0583	0.402	0.00116	0.396	0.000249	0.541	0.0262	0.349	0.00454	0.151	0.0236	0.348	0.00347	0.212	0.0359	0.467	0.0526	0.23	0.0467	0.18	0.286	0.0848	0.229	0.032	0.497
NR1D2	nuclear receptor subfamily 1 group D member 2	0.292	0.0374	0.235	0.114	0.247	0.0246	0.723	0.0127	0.792	0.0423	0.897	0.000845	0.413	0.0236	0.35	0.0267	0.528	0.0131	0.717	0.00169	0.36	0.00148	0.204	0.01	0.299	0.00952	0.558	0.00114	0.143	0.153	0.549	0.000444	0.338	0.000425	0.277	0.0375	0.53	1.51e-05	0.289	0.092	0.571	0.0439	0.204	0.134	0.722	0.0993	0.193	0.119
LSAMP	limbic system-associated membrane protein	0.282	0.00179	0.194	0.0717	0.393	0.00257	0.134	0.309	0.196	0.171	0.37	0.000965	0.352	0.00034	0.529	0.0012	0.186	0.2	0.378	0.00198	0.156	0.0836	0.179	0.00859	0.399	0.00159	0.316	0.00477	0.251	0.0227	0.171	0.0784	0.214	0.00187	0.476	0.0041	0.342	0.0102	0.275	0.00845	0.531	0.0755	0.157	0.0372	0.625	0.052	0.0522	0.416
TAOK1	TAO kinase 1	0.469	0.00517	0.515	0.00116	0.666	0.0214	0.583	0.0274	0.518	0.0138	0.769	6.91e-05	0.773	0.00253	0.714	0.0019	0.644	0.00521	0.901	0.00541	0.708	0.0113	0.379	0.0309	0.848	0.00414	0.642	0.00314	0.562	0.0315	0.735	0.00473	0.395	0.0889	0.928	0.000411	0.958	0.00233	0.545	0.051	0.3	0.0406	0.259	0.184	0.0486	0.783	0.0607	0.663
ZNF14	zinc finger protein 14	1.16	0.000716	1.44	0.00278	0.942	0.0113	0.832	0.00544	0.926	0.000475	1.29	5.12e-05	1.39	0.000169	1.81	0.000759	1.07	6.92e-05	1.2	0.000393	0.723	2.78e-05	1.08	0.00244	0.57	0.0108	0.734	0.00231	0.697	0.00248	1.02	0.0188	1.06	0.0108	0.922	0.00132	0.865	0.00444	0.982	0.0179	0.132	0.501	-0.0536	0.819	0.867	0.0112	0.235	0.184
KCNIP4	Kv channel interacting protein 4	-0.146	0.179	0.577	0.0101	0.744	0.00494	0.172	0.421	0.595	0.00717	0.543	0.0193	-0.296	0.000143	0.801	0.00349	0.299	0.174	0.585	0.00242	0.57	0.000319	-0.294	0.000887	0.711	0.00411	0.749	0.000998	0.509	0.0178	0.417	0.0576	-0.246	0.00828	0.499	0.0049	0.643	0.00201	0.518	0.00897	0.379	0.04	-0.0674	0.413	0.0578	0.708	0.127	0.281
GRIN3A	glutamate receptor ionotropic N-methyl-D-aspartate 3A	0.433	0.0138	0.393	0.0994	1.07	0.000189	0.642	0.0141	0.693	0.0073	0.553	0.0899	0.798	0.0161	1.41	0.00231	0.649	0.00388	0.963	0.00305	0.613	0.00205	0.783	0.000588	1.08	0.0171	0.824	0.000756	0.55	0.0118	0.676	0.00159	0.883	0.000776	0.982	0.00291	1.03	0.000387	0.698	0.000114	0.12	0.657	0.404	0.17	0.334	0.151	0.00702	0.959
ATP2B4	ATPase Ca++ transporting plasma membrane 4	0.272	0.515	0.843	0.0278	1.17	0.000161	0.917	0.00267	0.446	0.274	0.533	0.0647	0.793	0.023	1.31	0.000169	0.926	0.0277	0.533	0.0763	0.523	0.0514	0.333	0.301	0.867	0.00168	0.626	0.0154	0.615	0.00816	0.338	0.192	0.257	0.22	0.805	0.000785	0.538	0.158	0.659	0.0146	0.261	0.491	-0.0498	0.864	0.143	0.391	0.00935	0.983
ANUBL1	AN1 ubiquitin-like homolog (Xenopus laevis)	0.785	8.09e-05	0.709	0.00513	0.866	0.00091	1.11	2.69e-07	0.949	1.93e-07	0.72	0.000859	0.645	0.00484	1.01	0.00126	1.15	0.000539	0.663	0.00787	0.123	0.271	0.692	0.00193	0.582	0.00304	0.792	0.00528	1.28	0.00218	0.355	0.466	0.602	0.00371	0.741	0.000295	0.622	0.0144	1.07	0.000718	-0.0649	0.634	0.197	0.353	0.143	0.273	0.252	0.275
ANK3	ankyrin 3 node of Ranvier (ankyrin G)	0.252	0.00221	0.622	0.000519	0.285	0.00579	-0.257	0.00734	0.25	0.00059	0.335	2.46e-05	0.963	0.000316	1.23	1.05e-05	0.736	0.00174	0.77	0.00368	0.352	0.00113	0.305	0.00126	0.599	0.00124	0.381	0.000742	0.175	0.00841	0.556	0.001	0.565	0.00027	0.384	0.000219	0.552	8.91e-05	0.561	0.00788	0.499	0.00726	0.342	0.0569	0.442	0.00781	0.228	0.115
KIF1B	kinesin family member 1B	0.244	0.0633	0.398	0.00829	0.269	0.00123	-0.776	0.0163	0.491	0.0205	0.7	0.00209	0.62	0.000524	0.994	0.00333	0.541	0.0101	0.727	0.000996	0.645	0.00226	-0.154	0.0489	0.381	0.00393	-0.172	0.00581	0.548	0.0262	0.651	0.00276	0.418	0.0117	0.551	0.000875	0.518	0.039	0.724	0.0149	0.456	0.0163	0.276	0.0652	-0.106	0.11	0.224	0.00313
NFASC	neurofascin homolog (chicken)	0.442	0.0451	0.274	0.148	0.369	0.275	0.536	0.0809	0.807	0.0182	0.581	0.0371	0.218	0.304	0.678	0.0949	0.275	0.241	0.809	0.00411	0.568	0.00872	0.438	0.0724	0.412	0.0621	0.396	0.0204	1.06	0.000919	0.358	0.177	0.272	0.378	0.825	0.00396	0.594	0.00942	1.01	0.0065	0.139	0.402	-0.161	0.408	0.31	0.171	-0.261	0.36
HYOU1	hypoxia up-regulated 1	0.352	0.0459	0.824	0.000412	1.5	0.000604	0.533	0.0179	0.684	0.00742	0.725	0.000872	0.871	0.000573	1.73	0.000249	0.84	0.00019	0.81	0.000351	0.369	0.0834	0.511	0.026	0.601	0.0315	0.658	0.00942	0.606	0.0163	0.285	0.225	0.4	0.049	0.713	0.00404	0.812	0.00853	0.719	0.00955	0.317	0.0326	-0.162	0.325	0.238	0.218	0.246	0.0479
DNM3	dynamin 3	0.559	0.00918	0.543	0.0404	1.43	0.000104	0.956	0.000385	0.767	7.09e-05	0.881	9.41e-05	0.876	3.83e-05	1.21	0.00772	0.924	1.2e-05	0.902	0.00123	0.643	0.0001	0.318	0.129	1.12	5.2e-06	0.481	0.000356	0.388	0.0334	0.61	0.00139	0.487	0.00188	1.08	3.18e-07	0.849	0.00185	0.67	0.00551	0.323	0.0615	0.333	0.0591	-0.223	0.249	0.426	0.0048
MAOA	monoamine oxidase A	0.45	0.000173	0.428	0.000416	0.417	0.000612	0.581	0.00025	0.406	0.00292	0.518	9.33e-05	0.504	0.000319	0.722	0.000165	0.589	0.00052	0.323	0.000575	0.425	0.00429	0.317	0.0141	0.59	0.000107	0.445	0.00263	0.549	0.0138	0.728	0.000148	0.508	0.000426	0.554	0.00242	0.598	0.00328	0.617	0.00458	0.276	0.00201	-0.196	0.017	0.225	0.0152	0.0999	0.449
HSPA9A		0.317	0.00105	0.417	0.0026	0.45	0.000693	0.429	0.00384	0.362	0.01	0.625	7.58e-05	0.465	0.000909	0.606	7.32e-05	0.613	0.000583	0.468	0.00327	0.312	0.00333	0.389	0.0372	0.214	0.000578	0.421	0.000417	0.499	0.00413	0.384	0.0138	0.37	0.0079	0.457	0.00133	0.398	0.00449	0.666	0.000255	0.308	0.00345	0.196	0.0185	0.156	0.0231	0.185	0.0786
PCYT1B	phosphate cytidylyltransferase 1 choline beta	0.633	6.13e-05	0.593	0.00387	0.719	0.00145	0.438	0.00387	0.499	0.0283	0.795	8.69e-06	0.722	6.7e-05	0.966	0.000906	0.711	0.0126	0.471	0.0482	0.476	0.0705	0.332	0.104	0.766	0.00174	0.472	0.0889	0.504	0.0058	0.599	0.011	0.303	0.133	0.566	0.0255	0.446	0.129	0.575	0.00944	0.161	0.0326	0.128	0.0641	0.246	0.151	0.274	0.187
DUSP4	dual specificity phosphatase 4	0.35	0.0134	0.286	0.0143	0.746	0.00276	0.456	0.00301	0.479	0.00593	0.495	0.00388	0.497	2.7e-05	0.955	0.00164	0.569	0.000244	0.703	0.00388	0.31	0.0772	0.482	0.0397	0.724	0.00381	0.435	0.026	0.404	0.0673	0.386	0.0209	0.512	0.00364	0.558	0.0916	0.512	0.00394	0.475	0.0112	0.578	0.0197	0.211	0.015	0.209	0.155	0.112	0.117
PRKACB	protein kinase cAMP-dependent catalytic beta	0.265	0.03	0.42	0.0625	1.18	0.000603	0.622	0.007	0.382	0.00724	0.561	0.00399	0.343	0.0315	1.24	0.000569	0.542	0.00207	0.776	0.0201	0.318	0.00222	0.272	0.000434	1.08	0.000281	0.331	0.000149	0.281	0.00261	0.602	0.000191	0.33	6.71e-06	0.426	8.83e-05	0.286	0.00145	1.29	0.000361	-0.288	0.0353	-0.26	0.0618	-0.115	0.0839	-0.212	0.293
KITL		0.3	0.177	0.662	0.00143	0.741	0.018	0.673	2.4e-05	0.55	0.000309	0.765	0.00374	0.738	0.00201	0.483	0.00856	0.776	0.000403	0.538	0.000425	0.636	0.00907	0.662	0.005	0.867	0.000203	0.506	0.0088	0.657	0.000491	0.739	0.0129	0.763	0.00065	0.748	0.000516	0.596	0.00125	0.485	0.00426	0.464	0.0314	-0.183	0.0115	0.326	0.235	-0.0783	0.331
SEC11L3		-0.043	0.412	0.0198	0.827	-0.0998	0.141	-0.0928	0.26	-0.118	0.119	-0.193	0.00593	-0.202	0.0278	-0.285	0.00456	-0.112	0.202	-0.108	0.229	-0.232	0.0375	-0.272	0.00026	-0.179	0.0521	-0.106	0.05	-0.104	0.0174	-0.143	0.171	-0.221	0.00128	-0.369	0.00246	-0.204	0.00732	-0.167	0.000664	-0.15	0.0578	-0.222	0.00316	-0.185	0.00126	-0.0195	0.725
TFPT	TCF3 (E2A) fusion partner (in childhood Leukemia)	0.42	0.111	-0.446	0.0892	-0.157	0.103	-0.224	0.114	-0.233	0.0453	-0.159	0.0343	-0.171	0.00892	-0.278	0.00445	-0.298	0.039	-0.162	0.119	-0.346	0.0151	-0.424	0.0194	-0.233	0.0047	-0.212	0.0361	-0.179	0.0687	-0.461	0.003	-0.424	0.00194	-0.426	0.00117	-0.22	0.136	-0.22	0.031	0.177	0.572	-0.207	0.00622	-0.121	0.179	-0.0746	0.216
ATRX	alpha thalassemia/mental retardation syndrome X-linked (RAD54 homolog S. cerevi	0.529	0.0016	0.842	0.000253	0.89	0.000578	0.94	1.41e-06	0.868	0.0073	1.01	2.62e-05	1.2	3.51e-05	1.31	3.38e-05	0.484	2.98e-06	1.05	0.00115	0.814	0.00293	0.729	0.00393	1.08	0.000217	-0.444	0.00682	0.903	0.00542	0.637	0.000354	0.415	0.00303	1.26	0.000164	1.14	0.000799	0.867	0.000452	0.483	0.001	0.165	0.00198	0.419	0.00233	0.222	0.0465
ELOVL6	ELOVL family member 6 elongation of long chain fatty acids (FEN1/Elo2 SUR4/Elo	0.391	0.0067	0.324	0.0222	0.359	0.0983	0.312	0.00428	0.413	0.0638	0.516	0.00212	0.307	0.00994	0.442	0.0353	0.355	0.00426	0.374	0.0519	0.328	0.0115	0.339	0.0637	0.606	0.00139	0.384	0.0134	0.608	0.0154	0.182	0.134	0.41	0.000548	0.481	0.00232	0.394	0.000347	0.515	0.0386	0.125	0.265	-0.252	0.152	0.179	0.427	0.232	0.0826
CAMK2N1	calcium/calmodulin-dependent protein kinase II inhibitor 1	-0.146	0.637	0.348	0.152	0.49	0.000745	0.454	0.000233	0.391	0.000648	0.11	0.544	0.158	0.0385	0.54	0.00176	0.487	0.00115	0.353	0.000356	0.345	0.0296	0.188	0.0244	0.389	0.0011	0.395	0.000275	0.46	0.00117	0.541	0.0365	0.234	0.032	0.414	0.00338	0.399	0.000111	0.324	0.00147	0.148	0.34	-0.0633	0.642	0.288	0.281	0.279	0.205
APLP2	amyloid beta (A4) precursor-like protein 2	0.429	0.0272	0.365	0.00425	0.577	0.0136	0.758	0.00235	0.197	0.0613	0.415	0.0104	0.329	0.0423	0.739	0.00209	0.868	0.000675	0.6	0.00752	0.209	0.00377	0.466	0.0905	0.627	0.00494	0.423	0.0109	0.365	0.00624	0.371	0.0698	0.401	0.00796	0.247	0.00337	0.222	0.0145	0.592	0.00771	-0.288	0.102	-0.127	0.223	0.163	0.196	0.747	0.0566
ACTR3	ARP3 actin-related protein 3 homolog (yeast)	0.296	0.001	0.153	0.0199	0.248	0.000485	0.154	0.0297	0.191	0.0689	0.598	0.000494	0.172	0.00824	0.257	0.00046	0.35	0.000316	0.27	0.0101	-0.32	0.000508	0.25	0.002	0.548	0.000106	0.158	0.00089	0.222	0.0642	-0.396	3.44e-05	0.235	0.00074	0.26	0.000153	0.225	0.000608	0.252	0.0323	0.252	0.000731	0.166	0.246	-0.0629	0.549	0.196	0.00744
CD48	CD48 molecule /// CD48 molecule	0.421	0.0211	0.37	0.00613	0.697	0.00541	0.532	0.025	0.781	0.000108	0.263	0.162	0.218	0.0384	0.646	0.00606	0.613	0.011	0.666	0.000177	0.406	0.0755	0.262	0.148	0.516	0.00561	0.312	0.0478	0.802	0.00795	0.321	0.182	0.451	0.0116	0.417	0.0205	0.392	0.0222	0.886	0.00548	-0.158	0.256	-0.152	0.0368	-0.0507	0.398	0.0818	0.358
SFPQ	splicing factor proline/glutamine-rich (polypyrimidine tract binding protein ass	0.961	0.00032	0.426	0.178	0.28	0.0043	1.02	0.000279	1.15	0.0166	1.14	0.000658	-0.382	0.0106	0.553	0.000243	1.16	0.00224	1.23	0.0112	0.599	0.086	1.14	0.00644	1.67	0.00014	1.04	0.00226	-0.222	0.0496	0.331	0.00955	1.22	0.0134	1.25	0.00583	0.256	0.00381	-0.123	0.252	0.178	0.268	-0.247	0.0467	0.272	0.00658	0.299	0.0181
RPA2	replication protein A2 32kDa	-0.152	0.178	-0.27	0.0122	-0.194	0.0884	-0.303	0.0271	-0.352	0.00537	0.13	0.186	0.0314	0.583	-0.274	0.0705	-0.343	0.0051	-0.234	0.00109	-0.193	0.133	-0.449	0.0377	0.0463	0.653	-0.109	0.238	-0.267	0.00911	-0.191	0.219	-0.348	0.0664	-0.408	0.00201	-0.0817	0.315	-0.124	0.274	0.282	0.0058	0.301	0.00108	-0.0799	0.402	-0.0397	0.776
DOCK9	dedicator of cytokinesis 9	0.261	0.00283	-0.387	0.199	0.432	0.00829	0.23	0.017	0.178	0.00105	0.242	0.0123	0.227	0.00515	0.554	0.00377	0.322	0.00298	0.399	7.85e-05	0.179	0.0796	0.122	0.164	0.244	0.127	0.136	0.0702	0.261	0.00662	0.156	0.125	0.175	0.0526	0.199	0.105	0.135	0.128	0.237	0.00404	0.315	0.036	0.16	0.00692	0.122	0.0871	0.092	0.0101
CETN3	centrin EF-hand protein 3 (CDC31 homolog yeast)	-0.066	0.332	-0.185	0.0791	-0.206	0.071	-0.32	0.015	-0.267	0.0366	-0.038	0.648	-0.208	0.00749	-0.309	0.0253	-0.476	0.00283	-0.378	0.0107	-0.0847	0.388	-0.102	0.223	-0.118	0.135	-0.118	0.333	-0.153	0.292	-0.0433	0.734	-0.181	0.012	-0.135	0.368	-0.316	0.00689	-0.276	0.0991	0.028	0.719	-0.0231	0.791	-0.103	0.0944	-0.156	0.0633
COL12A1	collagen type XII alpha 1	-0.0549	0.261	-0.234	0.00307	-0.13	0.0361	-0.207	0.0188	0.674	0.00351	0.514	0.0286	-0.214	0.00084	-0.215	0.000897	-0.233	0.00888	-0.269	0.000138	0.677	0.0164	-0.13	0.0156	-0.126	0.0133	-0.233	0.00253	-0.233	0.0235	-0.2	0.0675	-0.114	0.0396	-0.204	0.0131	-0.374	0.000134	-0.24	0.0179	0.417	0.0458	-0.15	0.115	-0.126	0.105	0.526	0.0241
NUP153	nucleoporin 153kDa	0.237	0.0783	0.135	0.265	0.402	0.00592	0.413	0.0767	0.422	0.0234	0.0995	0.501	0.0981	0.456	0.471	0.00577	0.649	0.0124	0.355	0.0225	0.145	0.153	0.192	0.0511	0.464	0.000736	0.366	0.00292	0.445	0.0321	0.234	0.0445	0.329	0.000999	0.409	0.00165	0.41	0.00494	0.487	0.0183	-0.137	0.103	-0.0371	0.731	0.0688	0.332	0.236	0.0567
SH3BP1	SH3-domain binding protein 1	-0.203	0.0153	-0.259	0.0183	-0.302	0.0153	-0.363	0.0713	-0.297	0.0244	-0.257	0.0189	-0.238	0.00955	-0.463	0.00242	-0.595	0.015	-0.242	0.0593	-0.187	0.00694	-0.267	0.000315	-0.294	0.0012	-0.0769	0.15	-0.186	0.108	-0.334	0.000313	-0.378	1.09e-05	-0.465	1.14e-05	-0.271	0.009	-0.195	0.0864	-0.0542	0.448	0.0212	0.771	-0.162	0.0294	-0.232	0.00291
PDXP	pyridoxal (pyridoxine vitamin B6) phosphatase	-0.203	0.0153	-0.259	0.0183	-0.302	0.0153	-0.363	0.0713	-0.297	0.0244	-0.257	0.0189	-0.238	0.00955	-0.463	0.00242	-0.595	0.015	-0.242	0.0593	-0.187	0.00694	-0.267	0.000315	-0.294	0.0012	-0.0769	0.15	-0.371	0.0333	-0.334	0.000313	-0.378	1.09e-05	-0.465	1.14e-05	-0.271	0.009	-0.195	0.0864	0.301	0.161	0.243	0.163	-0.162	0.0294	-0.232	0.00291
MARCKS	myristoylated alanine-rich protein kinase C substrate	0.701	0.00119	1.51	0.000623	0.867	1.56e-05	1.05	0.000193	0.611	5.45e-05	2.18	2.39e-05	1.78	4e-05	1.02	5.2e-06	2.24	2.63e-05	0.592	2.94e-05	1.17	7.46e-05	1.62	1.17e-05	2.09	1.74e-06	0.664	2.48e-07	1.92	2.37e-05	1.27	0.000121	1.65	6.88e-07	2.05	5.45e-05	2.25	1.92e-05	1.94	4.73e-05	0.884	0.00197	0.273	0.225	0.154	0.0161	0.551	0.0216
LOC294446	similar to Myristoylated alanine-rich C-kinase substrate (MARCKS) (ACAMP-81); similar to Myristoylated alanine-rich C-kinase substrate (MARCKS) (Protein kinase C substrate 80 kDa protein)	0.397	0.000807	0.48	0.00323	0.509	2.58e-06	0.53	3.74e-05	0.473	1.9e-05	0.343	0.000283	0.44	0.00193	1.02	5.2e-06	1.29	0.000148	0.592	2.94e-05	0.45	0.000145	0.56	0.000231	0.729	4.79e-06	0.664	2.48e-07	0.512	2.82e-05	0.48	0.00107	0.738	1.21e-05	0.674	2.86e-05	0.803	0.000674	0.389	0.00209	-0.159	0.182	0.14	0.273	0.154	0.0161	0.244	0.0412
LOC681252	similar to Myristoylated alanine-rich C-kinase substrate (MARCKS) (ACAMP-81); similar to Myristoylated alanine-rich C-kinase substrate (MARCKS) (Protein kinase C substrate 80 kDa protein)	0.397	0.000807	0.48	0.00323	0.509	2.58e-06	0.53	3.74e-05	0.473	1.9e-05	0.343	0.000283	0.44	0.00193	1.02	5.2e-06	1.29	0.000148	0.592	2.94e-05	0.45	0.000145	0.56	0.000231	0.729	4.79e-06	0.664	2.48e-07	0.512	2.82e-05	0.48	0.00107	0.738	1.21e-05	0.674	2.86e-05	0.803	0.000674	0.389	0.00209	-0.159	0.182	0.14	0.273	0.154	0.0161	0.244	0.0412
PPAP2B	phosphatidic acid phosphatase type 2B	0.461	0.00129	0.596	0.011	0.701	4.23e-05	0.973	3.58e-06	1.05	5.03e-05	0.697	0.000429	0.671	0.000262	1.07	1.68e-05	1.09	1.16e-07	1.05	7.29e-06	0.289	0.00223	0.517	0.0153	1.24	6.33e-06	1.17	2.38e-06	1.05	2.14e-07	0.659	0.000845	0.366	0.00456	1	4.96e-06	1.3	1.72e-06	1.38	1.1e-06	-0.428	0.000161	0.223	0.0788	0.253	0.0441	0.215	0.0247
ADAM10	ADAM metallopeptidase domain 10	0.676	0.00854	0.291	0.0484	0.111	0.000322	0.513	0.0421	0.448	0.0372	1.43	4.39e-05	0.464	0.0029	1.39	0.000248	1.1	0.0034	0.549	0.0129	0.949	0.000326	1.05	8.92e-05	0.822	0.0018	0.254	0.169	0.437	0.00478	1.4	3.74e-05	1.15	2.92e-05	0.992	6.9e-06	0.839	0.00168	0.624	0.00186	0.749	0.00503	-0.185	0.0162	0.764	0.000977	0.59	0.0414
NFIB	nuclear factor I/B	0.508	0.00302	0.296	0.0807	0.467	0.00214	0.415	0.000206	0.22	0.00442	0.78	0.00124	0.499	0.00202	0.667	0.00127	0.534	0.00084	0.621	0.019	0.132	0.0861	0.191	0.0124	0.609	0.00625	0.217	0.00032	0.417	0.00671	-1.03	0.123	0.28	0.00884	0.562	0.000389	0.352	0.0255	0.523	0.00155	0.264	0.0206	0.203	0.085	0.199	0.0534	0.144	0.209
KCTD1	potassium channel tetramerisation domain containing 1	-0.305	0.258	0.316	0.0125	0.309	0.0131	-0.289	0.104	-0.391	0.0906	0.264	0.0348	0.523	0.00384	0.365	0.00888	-0.398	0.0285	-0.483	0.0578	-0.394	0.00689	-0.441	0.00712	-0.574	0.00062	-0.35	0.0314	-0.384	0.0205	-1.02	0.000303	-0.32	0.00284	-0.825	5.78e-05	-0.734	0.00423	-0.349	0.022	-0.422	0.0321	-0.539	5.99e-05	0.0561	0.329	-0.109	0.345
VPS54	vacuolar protein sorting 54 homolog (S. cerevisiae)	-0.359	5.5e-05	-0.241	0.0493	-0.217	0.00232	-0.229	0.172	-0.255	0.00418	-0.38	5.32e-05	-0.216	0.0333	-0.336	0.000984	-0.355	0.0659	-0.383	0.000658	-0.387	0.00563	-0.135	0.0853	-0.141	0.186	-0.126	0.096	-0.144	0.259	-0.436	0.00388	-0.308	0.00195	-0.37	0.00475	-0.417	0.00294	-0.322	0.0218	0.309	0.108	0.025	0.767	-0.119	0.0679	-0.126	0.0773
POU6F1	POU domain class 6 transcription factor 1	-0.572	0.0171	0.15	0.302	-0.0631	0.522	-0.355	0.00827	-0.254	0.0347	-0.356	0.0176	-0.251	0.0282	-0.442	0.00133	-0.213	0.00582	-0.15	0.109	-0.367	0.00179	-0.294	0.00811	-0.382	0.0161	-0.397	0.00867	-0.167	0.121	-0.577	0.000112	-0.416	0.000785	-0.709	1.09e-05	-0.618	5.1e-05	-0.19	0.0455	0.217	0.44	0.286	0.0639	-0.379	0.00392	0.142	0.264
DDN	dendrin	0.301	0.0641	0.361	0.0132	0.333	0.0135	0.482	0.000434	0.414	0.00596	0.487	0.00509	0.33	0.0272	0.385	0.0266	0.363	0.0111	0.235	0.181	0.134	0.442	0.175	0.249	0.258	0.00323	0.289	0.0156	0.617	0.00282	-0.00823	0.959	0.166	0.186	0.292	0.0126	0.421	0.000991	0.505	0.0104	0.186	0.272	-0.0309	0.841	0.0524	0.675	-0.119	0.305
CYTOR4		0.435	0.00198	0.332	0.0461	0.631	0.000681	0.65	2.28e-05	0.377	0.00817	0.69	4.9e-05	0.487	0.00259	0.746	0.000517	0.586	2.03e-05	0.556	0.000456	0.31	0.0297	0.277	0.0419	0.575	9.02e-06	0.54	0.00056	0.734	0.00194	0.262	0.0291	0.383	0.00261	0.33	0.00867	0.64	0.000596	0.548	0.000713	0.255	0.0166	0.154	0.212	0.115	0.21	-0.0635	0.389
LAMC1	laminin gamma 1 (formerly LAMB2)	0.56	0.000206	0.351	0.00667	0.7	0.00572	0.417	0.0139	0.509	0.0343	0.981	7.23e-05	0.443	0.0111	0.432	0.000235	0.703	0.00181	0.367	0.0781	0.442	0.00164	0.422	0.113	0.449	0.0108	0.324	0.0263	0.382	0.0178	0.573	0.00568	0.675	0.000932	0.452	0.0132	-0.187	0.00968	0.545	0.0846	0.422	0.016	0.3	0.22	-0.409	0.143	0.201	0.0342
MAP1B	microtubule-associated protein 1B	0.754	0.000172	0.821	0.000932	1.28	7.1e-05	0.728	0.00212	0.824	0.0124	1.31	8.46e-07	1.31	1.07e-06	1.82	6.69e-06	1.07	0.000326	1.47	0.000188	0.796	0.0012	0.719	1.18e-05	1.19	4.86e-05	0.352	0.00108	0.379	0.00298	1.05	4.84e-05	1.02	3.47e-05	1.41	5.94e-06	1.19	5.37e-05	1.08	0.000296	0.56	0.00043	0.484	0.00167	0.546	0.00138	0.339	0.00519
EPHA5	EPH receptor A5	0.479	0.00102	0.426	0.000198	0.508	0.0166	0.567	1.39e-06	0.502	0.000338	0.596	0.00514	0.577	0.000195	0.758	0.00242	0.647	6.52e-06	0.728	3.9e-05	0.279	0.0679	0.394	0.00273	0.602	0.00243	0.512	0.00844	0.489	0.01	0.5	0.0137	0.461	0.000461	0.665	0.000266	0.688	0.000541	0.648	0.000902	0.117	0.349	0.151	0.139	0.25	0.0495	0.0806	0.128
TRIB1	tribbles homolog 1 (Drosophila)	0.451	0.0518	0.391	0.0268	0.245	0.126	0.154	0.0706	0.531	0.0225	0.494	0.101	0.356	0.0687	0.531	0.107	0.0755	0.17	0.236	0.298	0.822	0.0723	0.369	0.142	0.0108	0.259	-0.0784	0.25	-0.0868	0.198	0.819	0.00274	0.312	0.542	0.258	0.24	0.547	0.00484	0.123	0.673	0.0437	0.97	0.0347	0.258	0.221	0.328	-0.192	0.126
CUTL1	cut-like 1 CCAAT displacement protein (Drosophila)	0.271	0.191	0.751	0.000248	0.225	0.0445	0.899	0.0031	0.799	0.0364	0.297	0.126	0.358	0.0495	0.994	0.000224	0.544	0.0132	0.712	0.0702	0.298	0.119	0.698	0.00159	1.02	3.08e-05	0.705	0.0047	0.324	0.00555	0.436	0.0174	0.481	0.0137	0.986	0.0101	0.466	0.0268	0.217	0.16	-0.174	0.183	-0.393	0.0345	-0.164	0.104	-0.356	0.0711
NCKAP1	NCK-associated protein 1	0.204	0.00243	0.113	0.103	0.113	0.0586	0.228	0.0631	0.133	0.00995	0.264	4.22e-05	0.178	0.0136	0.222	0.00594	0.344	0.0117	0.26	0.000682	0.27	0.00249	0.129	0.116	0.266	0.016	0.308	0.00277	0.232	0.00693	0.151	0.00029	0.12	0.137	0.314	0.00658	0.349	0.000297	0.257	0.00367	-0.169	0.00134	0.0645	0.157	0.109	0.041	0.116	0.0594
CACNB4	calcium channel voltage-dependent beta 4 subunit	0.44	0.0482	0.42	0.0924	0.694	0.00508	0.513	0.00482	0.492	0.0531	0.577	0.00899	0.398	0.0142	0.771	0.00447	0.654	0.00151	0.53	0.026	0.499	0.0255	0.188	0.472	0.601	0.0209	0.461	0.0106	0.641	0.0145	0.438	0.0588	0.299	0.113	0.441	0.0197	0.373	0.111	0.595	0.00523	0.452	0.131	0.516	0.0427	0.515	0.144	0.141	0.333
MAP4K3	mitogen-activated protein kinase kinase kinase kinase 3	0.325	0.000381	0.515	0.00548	0.252	0.0165	0.206	0.00422	0.183	0.0969	0.334	0.00136	0.294	0.0355	0.193	0.0178	0.222	0.00118	0.373	0.01	0.305	0.0346	0.577	0.000992	0.213	0.0231	0.388	0.00452	0.321	0.0452	0.251	0.00349	0.559	6.27e-05	0.302	0.012	0.368	0.00537	0.196	0.134	-0.0535	0.691	-0.129	0.455	-0.0593	0.479	0.239	0.0303
PRKAR2A	protein kinase cAMP-dependent regulatory type II alpha	0.341	0.000617	0.185	0.0257	0.328	0.00128	0.339	0.0335	0.45	0.0546	0.394	0.000453	0.167	0.00903	0.376	0.0036	0.952	0.000258	0.406	0.16	0.351	5.47e-05	0.345	1.16e-07	0.307	0.00184	0.254	0.000787	0.201	0.217	0.48	1.62e-06	0.442	0.000773	0.492	0.00119	0.362	0.0005	0.519	0.0109	0.548	0.0468	0.326	0.0951	0.412	0.204	0.27	0.145
TRIM23	tripartite motif-containing 23	0.52	0.00205	0.605	0.00181	0.482	0.0114	0.284	0.00269	0.296	0.0118	0.701	0.000115	0.181	0.0104	0.71	0.0108	0.61	0.000716	0.295	0.0292	0.42	0.00378	0.51	0.000114	0.539	0.00198	0.309	0.0631	0.576	0.000132	0.444	0.00254	0.692	5.41e-06	0.546	0.000678	0.403	0.00132	0.619	0.00207	0.155	0.0868	-0.221	0.044	0.228	0.135	0.298	0.0311
SH3GL2	SH3-domain GRB2-like 2	-0.238	0.0114	-0.211	0.033	-0.211	0.00123	0.587	0.00321	0.611	0.0115	0.328	0.00456	-0.176	0.0138	0.512	0.00163	0.622	0.00381	0.494	0.00879	-0.449	0.000702	-0.253	0.00126	0.446	0.0843	-0.237	0.0416	-0.231	0.0155	-0.362	0.00854	-0.192	0.00421	-0.338	0.0265	-0.319	0.0265	-0.291	0.0149	-0.22	0.00688	0.141	0.362	0.362	0.0243	0.274	0.0582
NRITP		0.043	0.61	0.427	0.0151	0.513	0.0236	0.467	0.0793	0.664	0.00187	0.325	0.00921	0.765	0.00909	0.903	0.000322	0.639	0.018	0.534	0.0454	0.521	0.0354	0.13	0.545	0.79	0.00707	0.522	0.00638	0.15	0.323	0.886	0.0134	0.433	0.0107	0.781	0.00361	0.598	0.0018	0.391	0.0424	0.282	0.00849	0.338	0.16	0.39	0.0235	0.171	0.48
ZNF291	zinc finger protein 291	0.221	0.0231	0.348	0.00345	0.523	0.00191	0.361	0.0606	0.389	0.131	0.525	0.00115	0.555	5.43e-05	0.684	0.000305	0.489	0.0247	0.654	0.00868	0.239	0.146	0.287	0.031	0.545	0.0112	0.472	0.0486	0.472	0.0926	0.435	0.00727	0.387	0.00361	0.53	0.00568	0.446	0.0757	0.463	0.0749	0.304	0.0151	0.207	0.0358	0.161	0.0267	0.128	0.266
TANK	TRAF family member-associated NFKB activator	0.278	0.021	0.287	0.1	0.633	0.0237	0.526	0.041	0.679	0.00279	0.13	0.478	0.218	0.253	0.683	0.0197	0.319	0.0876	0.641	0.00778	0.257	0.273	0.206	0.285	0.573	0.0252	0.38	0.0492	0.43	0.0751	0.335	0.111	0.159	0.521	0.676	0.000334	0.492	0.0131	0.721	0.000286	-0.148	0.387	-0.0685	0.713	0.0507	0.778	-0.207	0.224
PLS3	plastin 3 (T isoform)	0.54	0.0409	0.236	0.245	-0.235	0.0311	0.44	0.00126	0.421	0.00229	0.775	0.0034	0.54	0.0142	-0.242	0.00457	0.832	2.59e-08	0.702	0.000203	0.348	0.251	0.79	0.000282	0.474	0.0995	0.634	0.00143	0.55	0.0283	0.601	0.0541	0.693	0.00038	0.683	0.0131	0.584	0.0139	0.674	0.0279	-0.196	0.158	0.304	0.0574	0.329	0.00894	0.391	0.000516
PRKCI	protein kinase C iota	0.721	0.00572	0.695	0.0128	0.701	0.0245	-0.0882	0.174	0.872	0.0129	0.481	0.0705	0.272	0.137	0.613	0.0811	0.568	0.101	0.745	0.00792	0.609	0.02	0.489	0.0699	-0.119	0.0121	0.589	0.0423	0.479	0.0647	0.429	0.0192	0.623	0.000822	0.688	0.0173	0.4	0.0117	0.189	0.415	0.0978	0.131	0.129	0.0286	0.0473	0.43	0.0699	0.0875
SQSTM1	sequestosome 1	0.314	0.00883	0.182	0.048	0.401	0.0107	-0.539	0.0355	0.0986	0.224	0.387	0.0826	-0.198	0.0239	0.406	0.00221	-0.714	0.00724	-0.537	0.127	-0.299	0.00853	-0.189	0.0378	0.371	0.0448	0.212	0.0204	-0.137	0.176	-0.344	0.00221	-0.364	0.00223	-0.39	0.00328	-0.299	0.00147	0.275	0.0325	-0.132	0.4	-0.298	0.00225	-0.0982	0.063	-0.0621	0.247
COL4A2	collagen type IV alpha 2	-0.204	0.00141	-0.163	0.0466	-0.0975	0.0694	-0.194	0.00764	-0.144	0.0771	-0.0953	0.0756	-0.218	0.00221	-0.291	7.06e-05	-0.258	0.00822	-0.171	0.047	-0.146	0.0408	-0.168	0.0049	-0.113	0.0396	-0.239	0.0025	-0.215	0.0225	-0.229	0.00633	-0.191	0.00282	-0.241	7.9e-05	-0.327	0.00055	-0.155	0.0667	0.207	0.0216	-0.102	0.0885	-0.193	0.00638	-0.0685	0.27
ATXN2L	ataxin 2-like	-0.204	0.00141	-0.116	0.0525	-0.177	0.0467	-0.194	0.00764	-0.144	0.0771	-0.0953	0.0756	-0.218	0.00221	-0.291	7.06e-05	-0.258	0.00822	-0.163	0.093	-0.146	0.0408	-0.168	0.0049	-0.113	0.0396	-0.22	6.19e-06	-0.215	0.0225	-0.229	0.00633	-0.191	0.00282	-0.241	7.9e-05	-0.327	0.00055	-0.155	0.0667	0.109	0.164	0.262	0.0843	-0.193	0.00638	-0.0645	0.317
NTF2		0.0993	0.367	-0.201	0.00235	0.664	0.000123	0.433	0.0199	0.659	0.0495	0.315	0.0111	0.173	0.158	0.339	0.017	-0.202	0.0501	0.776	0.00715	-0.218	0.00305	-0.252	0.000662	-0.191	0.00785	0.927	3.09e-05	0.867	0.00656	-0.22	0.0201	-0.195	0.00122	-0.246	1.5e-05	-0.412	2.05e-05	-0.186	0.0201	0.216	0.0166	0.107	0.166	-0.325	0.00275	-0.134	0.13
NEDD4A		0.331	0.000729	-0.0997	0.000257	0.5	0.000875	0.542	0.000563	0.829	0.000387	0.437	0.0021	0.352	0.00153	0.798	0.000266	0.733	0.000104	0.449	0.00414	0.37	0.00056	0.306	0.00386	0.531	0.000139	0.318	0.00226	0.865	9.05e-05	0.45	0.0021	0.307	0.00435	0.633	1.43e-05	0.547	5.01e-05	0.836	0.00024	0.132	0.0103	0.119	0.000913	0.28	0.00992	0.205	0.0619
LOC684681	similar to Histone H1.2 (H1 VAR.1) (H1c)	0.61	0.00503	0.301	0.0838	0.251	0.103	0.42	0.0458	0.35	0.0496	0.705	0.00582	0.225	0.15	0.206	0.0694	0.615	9.15e-05	0.457	0.0303	0.414	0.0164	0.255	0.0348	0.338	0.0124	0.45	0.00305	0.231	0.19	0.546	0.00177	0.323	0.0287	0.161	0.0842	0.394	0.00893	0.432	0.0145	0.0948	0.622	-0.0762	0.562	-0.0451	0.754	0.195	0.215
CYC1	cytochrome c-1	-0.0827	0.0618	-0.142	0.0649	-0.0747	0.0219	-0.0383	0.569	-0.189	0.000853	-0.114	0.048	-0.223	0.00778	-0.128	0.0239	-0.033	0.694	-0.216	0.000156	-0.184	0.0182	-0.169	0.0128	-0.2	0.0143	-0.244	0.0228	-0.293	0.00332	-0.214	0.000343	-0.344	1.91e-05	-0.354	0.000331	-0.368	0.00307	-0.266	0.00905	-0.0317	0.361	-0.0814	0.3	-0.0538	0.242	0.00522	0.939
MLF2	myeloid leukemia factor 2	-0.181	0.0208	-0.0961	0.219	-0.153	0.0321	-0.191	0.0166	-0.0926	0.16	-0.183	0.0241	-0.111	0.157	-0.345	0.00262	-0.217	0.0185	-0.0147	0.863	-0.198	0.0147	-0.227	0.003	-0.252	0.00269	-0.207	0.000128	-0.128	0.0739	-0.026	0.479	-0.221	0.000939	-0.355	8.57e-05	-0.308	0.000333	-0.115	0.106	-0.00192	0.985	-0.0148	0.836	-0.192	0.0126	-0.0253	0.768
LOC301509		0.554	0.00165	0.755	0.000106	1.15	0.0149	-0.319	0.0365	0.629	0.0143	0.626	0.00523	0.788	0.0134	1.21	0.000804	-0.312	0.058	0.61	0.065	0.264	0.276	-0.311	0.0217	0.896	0.000748	0.239	0.307	0.608	0.0405	0.644	0.0322	0.476	0.0204	0.878	0.00467	0.741	0.0221	0.831	0.013	0.23	0.311	-0.069	0.668	0.295	0.321	0.119	0.563
DDX17	DEAD (Asp-Glu-Ala-Asp) box polypeptide 17 /// DEAD (Asp-Glu-Ala-Asp) box polypep	-0.0466	0.638	-0.301	0.00687	-0.153	0.0899	-0.274	0.00141	-0.164	0.0111	-0.248	0.0922	-0.237	0.00872	-0.253	0.00867	-0.327	0.00235	-0.292	0.00349	0.0796	0.527	0.27	0.0333	0.33	0.0434	-0.146	0.0265	0.393	0.237	-0.517	0.127	0.135	0.229	-0.0798	0.173	-0.25	0.00327	-0.37	0.000852	-0.201	0.229	0.0644	0.308	0.28	0.114	-0.223	0.216
ARHGDIA	Rho GDP dissociation inhibitor (GDI) alpha	-0.0795	0.406	-0.152	0.146	-0.0986	0.131	-0.329	0.101	-0.191	0.149	-0.079	0.349	-0.255	0.00287	-0.282	0.0665	-0.272	0.316	-0.0812	0.286	-0.105	0.0629	-0.282	0.013	-0.111	0.326	-0.241	0.0118	-0.338	0.000168	-0.397	0.151	-0.329	0.000406	-0.307	0.00484	-0.436	0.0185	-0.28	0.000252	-0.0358	0.797	0.165	0.201	-0.207	0.122	-0.13	0.216
SEC61A1	Sec61 alpha 1 subunit (S. cerevisiae)	0.225	0.0331	-0.214	0.0797	-0.292	0.0507	-0.307	0.0899	-0.196	0.0406	-0.227	0.0626	-0.236	0.0233	-0.432	0.00226	-0.504	0.00937	-0.453	0.00248	0.304	0.0143	-0.308	0.00326	-0.19	0.0694	-0.133	0.07	-0.162	0.103	-0.432	0.0117	-0.36	0.00128	-0.395	0.00144	-0.537	0.000221	-0.37	0.0016	0.143	0.376	0.077	0.211	-0.218	0.0233	-0.197	0.0741
LOC687090	hypothetical protein LOC687090	-0.102	0.0622	-0.0524	0.412	-0.163	0.0114	-0.235	0.0952	-0.236	0.0089	-0.0946	0.0893	-0.103	0.116	-0.21	0.00128	-0.3	0.0493	-0.111	0.194	-0.193	0.0113	-0.283	0.000861	-0.193	0.00863	-0.202	0.0159	-0.14	0.113	-0.171	0.0217	-0.257	0.00691	-0.347	0.000247	-0.273	0.00409	-0.255	0.0234	0.00759	0.864	-0.0503	0.285	-0.047	0.335	-0.0646	0.211
PLXNB2	plexin B2	0.126	0.177	-0.0958	0.357	-0.0873	0.416	0.139	0.349	-0.105	0.501	-0.0557	0.483	-0.193	0.0458	-0.345	0.0282	0.152	0.398	0.0915	0.456	0.24	0.004	0.207	0.0144	0.148	0.0738	0.21	0.0543	0.22	0.0281	-0.42	0.0316	0.173	0.00758	0.364	0.000692	0.221	0.0847	0.155	0.436	-0.182	0.097	-0.097	0.316	-0.258	0.0804	-0.108	0.652
QPC		-0.199	0.00412	-0.121	0.00367	-0.175	0.0299	-0.129	0.208	-0.236	0.0379	-0.236	0.0102	-0.163	0.0171	-0.262	0.00109	-0.203	0.084	-0.251	0.0435	-0.0433	0.285	-0.0853	0.0598	-0.199	0.00815	-0.0833	0.201	-0.0549	0.497	0.0399	0.598	-0.159	0.0297	-0.282	0.00062	-0.219	0.00412	-0.198	0.0606	-0.037	0.546	-0.0423	0.533	-0.087	0.139	-0.0733	0.121
MORF4L2	mortality factor 4 like 2	0.405	0.000564	0.27	0.0018	0.595	0.000281	0.645	0.000756	0.704	4.17e-05	0.257	0.02	0.224	0.0224	0.592	0.000772	0.684	0.000702	0.708	5.51e-05	0.356	0.00269	0.494	0.000175	0.668	2.89e-05	0.742	1.59e-05	0.761	8.12e-08	0.282	0.00365	0.464	2.52e-05	0.823	1.01e-05	0.736	7.4e-05	0.766	1.04e-06	-0.149	0.0615	-0.0457	0.583	-0.0026	0.977	0.0384	0.518
RGD1560909	similar to DNA segment, Chr 1, Brigham & Womens Genetics 0212 expressed	-0.227	0.0438	-0.219	0.0148	-0.438	0.000502	-0.383	0.000225	-0.406	0.000995	-0.365	0.00805	-0.428	0.000136	-0.611	0.000195	-0.465	4.6e-05	-0.438	0.00149	-0.419	0.00246	-0.321	0.00755	-0.477	0.000887	-0.18	0.109	-0.197	0.00666	-0.608	0.000139	-0.5	0.000973	-0.769	0.000108	-0.53	0.000141	-0.27	7.06e-05	0.137	0.12	-0.208	0.00454	-0.173	0.0485	-0.0822	0.116
LOC681219	hypothetical protein LOC681219	-0.227	0.0438	-0.219	0.0148	-0.438	0.000502	-0.383	0.000225	-0.406	0.000995	-0.365	0.00805	-0.428	0.000136	-0.611	0.000195	-0.465	4.6e-05	-0.438	0.00149	-0.419	0.00246	-0.321	0.00755	-0.477	0.000887	-0.18	0.109	-0.197	0.00666	-0.608	0.000139	-0.5	0.000973	-0.769	0.000108	-0.53	0.000141	-0.27	7.06e-05	-0.138	0.135	-0.208	0.00454	-0.173	0.0485	-0.0822	0.116
ZA20D3		0.112	0.167	0.0167	0.862	0.129	0.0745	0.0685	0.669	0.0858	0.0589	0.0716	0.312	-0.0219	0.767	0.0354	0.412	0.159	0.302	0.108	0.18	0.131	0.00247	0.133	0.0099	0.083	0.0282	0.0939	0.057	0.161	0.000543	-0.00143	0.969	0.0892	0.0515	0.135	0.0165	0.0398	0.382	-0.00919	0.847	-0.0405	0.574	-0.0386	0.311	-0.0938	0.113	0.0902	0.13
FOXK2	forkhead box K2	-0.114	0.0148	0.713	0.00354	0.287	0.0863	0.372	0.0169	0.28	0.08	-0.232	0.00229	-0.255	0.00187	0.624	0.022	-0.528	0.00111	-0.0929	0.126	0.379	0.00279	0.352	0.00624	0.749	0.0102	0.494	0.004	0.353	0.133	0.489	0.0185	0.534	0.000113	0.532	0.0013	-0.256	0.00353	0.53	0.0209	-0.118	0.0192	-0.121	0.0216	0.338	0.0804	-0.348	0.0936
LOC688330	similar to forkhead box K2 isoform 1	-0.114	0.0148	0.713	0.00354	0.287	0.0863	0.372	0.0169	0.28	0.08	-0.232	0.00229	-0.255	0.00187	0.624	0.022	0.326	0.00995	-0.0929	0.126	0.379	0.00279	0.352	0.00624	0.391	0.0337	0.494	0.004	0.353	0.133	0.489	0.0185	0.534	0.000113	0.532	0.0013	-0.256	0.00353	0.53	0.0209	-0.118	0.0192	-0.121	0.0216	0.338	0.0804	-0.0665	0.339
COPS4	COP9 constitutive photomorphogenic homolog subunit 4 (Arabidopsis)	-0.16	0.098	-0.181	0.0406	-0.125	0.0544	-0.223	0.0826	-0.305	0.0458	-0.149	0.189	-0.241	0.00329	-0.247	0.00191	-0.279	0.0552	-0.271	0.0024	-0.499	0.000996	-0.247	0.00407	0.29	0.00069	0.205	0.0105	-0.231	0.000491	-0.391	0.00584	-0.22	0.000492	-0.386	0.000104	-0.391	0.000583	-0.177	0.00275	0.0546	0.378	-0.249	0.0294	-0.121	0.0113	0.141	0.295
RGD1559845	RGD1562079; similar to SPBPJ4664.02	-0.135	0.142	-0.221	0.00049	-0.211	0.0211	-0.326	0.000107	-0.144	0.241	-0.103	0.157	-0.229	0.00221	-0.386	0.00493	-0.411	5.24e-05	-0.217	0.0509	0.0667	0.428	0.115	0.321	-0.288	0.0883	-0.0312	0.686	-0.177	0.276	0.0773	0.462	0.0551	0.61	-0.0776	0.5	-0.0635	0.35	-0.306	0.139	0.0317	0.74	-0.00764	0.913	-0.176	0.0388	-0.0853	0.181
RGD1562079	RGD1562079; similar to SPBPJ4664.02	-0.135	0.142	-0.221	0.00049	-0.211	0.0211	-0.326	0.000107	-0.144	0.241	-0.103	0.157	-0.229	0.00221	-0.386	0.00493	-0.411	5.24e-05	-0.217	0.0509	0.0667	0.428	0.115	0.321	-0.288	0.0883	-0.0312	0.686	-0.177	0.276	0.0773	0.462	0.0551	0.61	-0.0776	0.5	-0.0635	0.35	-0.306	0.139	0.0317	0.74	-0.00764	0.913	-0.176	0.0388	-0.0853	0.181
CD9	CD9 molecule	0.452	0.00972	0.464	0.00666	1.11	0.00012	0.954	6.57e-05	0.938	0.000463	0.551	0.00488	0.67	0.000737	1.04	0.000371	0.964	0.000264	1.02	0.000437	0.329	0.0269	0.391	0.0712	1.19	5.49e-05	1.05	1.17e-05	1.55	7.01e-05	0.275	0.049	0.399	0.0553	1.01	0.000265	1.04	1.36e-05	1.53	5.33e-05	0.0995	0.453	0.206	0.0664	-0.0732	0.262	0.0101	0.93
CCNI	Cyclin I	0.064	0.417	-0.0267	0.764	0.22	0.0106	0.193	0.0625	0.131	0.205	0.2	0.00139	0.158	0.0102	0.206	0.0994	0.146	0.364	0.225	0.0686	0.261	0.00113	0.258	0.00273	0.186	0.0259	0.236	0.0227	0.26	0.0378	0.0891	0.232	0.235	0.0018	0.385	0.000116	0.231	0.0282	0.134	0.358	0.154	0.0454	0.159	0.0218	-0.0142	0.894	-0.0464	0.722
NUBP1	nucleotide binding protein 1 (MinD homolog E. coli)	-0.133	0.0478	-0.186	0.00106	-0.184	0.0657	-0.154	0.0188	-0.233	0.00253	-0.0729	0.277	-0.148	0.224	-0.254	0.000455	-0.207	0.00197	-0.34	0.000233	-0.284	0.00387	-0.291	0.00447	-0.339	0.00236	-0.274	0.00211	-0.204	0.0438	-0.477	2.14e-05	-0.329	0.00168	-0.573	0.000101	-0.345	0.000994	-0.277	0.0256	0.144	0.00634	0.166	0.0141	-0.0695	0.462	-0.0526	0.327
RGD1311678	similar to 4921517L17Rik protein	0.518	0.00144	0.359	0.00252	0.596	0.0068	0.461	0.0234	0.482	0.0084	0.659	0.000922	0.319	0.00398	0.65	0.00545	0.725	0.00109	0.297	0.0261	0.548	1.38e-05	0.57	0.000881	0.609	0.0013	0.228	0.00779	0.19	0.147	0.731	0.00707	0.683	7.98e-05	0.83	0.00111	0.433	0.0185	0.214	0.359	-0.0952	0.144	-0.0404	0.635	0.0533	0.662	0.264	0.071
LOC686668		-0.178	0.00656	-0.0343	0.68	-0.142	0.181	-0.219	0.154	-0.167	0.0266	-0.163	0.0476	-0.178	0.0336	-0.217	0.0522	-0.376	0.027	-0.308	0.00189	-0.286	0.000348	-0.185	0.0132	-0.227	0.0053	-0.24	0.00052	-0.209	0.0126	-0.235	0.00827	-0.268	0.00187	-0.223	0.00615	-0.39	0.000477	-0.232	0.00962	0.0151	0.84	-0.144	0.00965	-0.0753	0.351	-0.158	0.0543
LOC691193		-0.178	0.00656	-0.0343	0.68	-0.142	0.181	-0.219	0.154	-0.167	0.0266	-0.163	0.0476	-0.178	0.0336	-0.217	0.0522	-0.376	0.027	-0.308	0.00189	-0.286	0.000348	-0.185	0.0132	-0.227	0.0053	-0.24	0.00052	-0.209	0.0126	-0.235	0.00827	-0.268	0.00187	-0.223	0.00615	-0.39	0.000477	-0.232	0.00962	0.0151	0.84	-0.144	0.00965	-0.0753	0.351	-0.158	0.0543
EIF3S8	eukaryotic translation initiation factor 3 subunit 8 110kDa	0.296	0.0469	0.249	0.00208	0.554	0.00751	0.336	0.037	0.436	0.171	0.533	0.00046	0.352	0.000905	0.542	0.000646	0.389	0.0245	0.561	0.0454	0.224	0.15	0.341	0.00869	0.692	0.00141	0.363	0.0234	0.792	0.00529	0.248	0.0688	0.256	0.0353	0.499	0.000863	0.316	0.0502	0.631	0.00982	0.237	0.0779	0.104	0.145	-0.0117	0.917	0.0532	0.687
EIF3S4	eukaryotic translation initiation factor 3 subunit 4 delta 44kDa	-0.192	0.000712	-0.108	0.115	-0.0844	0.0198	-0.203	0.0499	-0.217	0.0365	-0.184	0.0133	-0.181	0.0206	-0.222	9.78e-05	-0.276	0.0131	-0.251	0.0303	-0.0894	0.142	-0.242	0.000613	-0.11	0.118	-0.194	0.00132	-0.201	0.0248	-0.133	0.0964	-0.244	0.00213	-0.316	0.000243	-0.303	0.00131	-0.256	0.00731	0.00819	0.893	-0.0723	0.239	-0.137	0.00223	-0.0726	0.227
CARHSP1	calcium regulated heat stable protein 1 24kDa	-0.39	0.00338	-0.215	0.136	-0.166	0.304	-0.383	0.0927	-0.243	0.0579	-0.331	0.0117	-0.371	0.0225	-0.445	0.024	-0.541	0.000439	-0.531	0.000587	-0.358	0.0443	-0.312	0.00633	-0.284	0.014	-0.311	0.014	-0.185	0.0235	-0.356	0.0531	-0.419	0.00585	-0.502	4.12e-05	-0.314	0.00884	-0.317	0.0165	0.157	0.332	-0.156	0.204	-0.213	0.0678	-0.349	0.0149
LOC678886		0.294	0.00489	0.0871	0.387	0.314	0.0069	0.325	0.00536	0.255	0.0279	0.112	0.293	-0.0327	0.708	0.199	0.192	0.0838	0.317	0.287	0.0539	0.166	0.0355	0.204	0.0117	0.211	0.00706	0.305	0.000126	0.276	0.0189	0.115	0.0934	0.172	0.00699	0.238	0.00201	0.217	0.00377	0.325	0.0147	-0.183	0.00241	-0.12	0.28	-0.115	0.401	-0.241	0.0386
LOC681415		0.294	0.00489	0.0871	0.387	0.314	0.0069	0.325	0.00536	0.255	0.0279	-0.222	0.185	-0.0984	0.612	0.199	0.192	0.0838	0.317	0.287	0.0539	0.166	0.0355	0.204	0.0117	0.211	0.00706	0.305	0.000126	0.276	0.0189	-0.297	0.0777	0.172	0.00699	0.238	0.00201	0.217	0.00377	0.325	0.0147	-0.183	0.00241	-0.12	0.28	-0.115	0.401	-0.241	0.0386
STK25	serine/threonine kinase 25 (STE20 homolog yeast)	0.146	0.0227	0.246	0.000167	0.25	0.0356	0.298	0.00802	0.324	0.00965	0.222	0.0071	0.18	0.0185	0.229	0.0412	0.246	0.0487	0.31	0.000788	-0.0841	0.116	-0.00998	0.91	0.154	0.14	0.059	0.292	0.373	0.00201	-0.0172	0.759	-0.0805	0.302	0.138	0.201	0.055	0.562	0.216	0.0411	0.0754	0.139	-0.0661	0.334	-0.0206	0.811	-0.052	0.518
RGD1310660		0.445	0.00148	0.263	0.0197	0.501	0.0182	0.383	0.00568	0.162	0.137	0.443	0.00516	0.39	0.00146	-0.441	0.0171	0.262	0.0521	0.241	0.119	0.344	0.00511	-0.18	0.0215	0.746	3.68e-07	0.475	0.00141	0.453	0.000755	-0.411	8.02e-05	-0.32	6.81e-05	0.761	1.06e-08	0.514	0.000388	0.516	0.000197	-0.0153	0.929	0.127	0.127	-0.286	0.0974	-0.12	0.318
FLNB	filamin B beta (actin binding protein 278)	-0.351	0.00273	-0.234	0.12	-0.407	0.00694	-0.173	0.0189	0.398	0.175	-0.239	0.0868	0.194	0.17	-0.331	0.00373	-0.17	0.0306	0.453	0.0619	-0.128	0.62	0.319	0.0594	0.345	0.117	-0.201	0.188	0.193	0.682	-0.281	0.144	0.238	0.158	-0.357	0.000157	-0.274	0.0889	-0.236	0.242	0.438	0.0105	0.293	0.0865	0.159	0.384	0.286	0.252
NISCH	nischarin	-0.306	0.00831	-0.195	0.0291	-0.514	0.00261	-0.221	0.0208	-0.37	0.0094	-0.417	0.00666	-0.412	0.00551	-0.589	0.00203	-0.332	0.00724	-0.196	0.0034	-0.511	0.00637	-0.481	0.00262	-0.519	0.000913	-0.295	0.0362	-0.237	0.0179	-0.83	0.00177	-0.474	0.00229	-0.84	8.74e-06	-0.526	0.00219	-0.321	0.00482	0.135	0.0417	0.207	0.064	0.146	0.229	-0.116	0.0749
IRF3	interferon regulatory factor 3	-0.186	0.0276	-0.635	0.000706	-0.482	0.00301	-0.321	0.111	-0.275	0.0157	-0.273	0.0265	-0.608	0.000216	-0.631	0.000328	-0.611	0.0133	-0.572	0.00138	-0.392	0.00414	-0.243	0.113	-0.298	0.0271	-0.0862	0.36	-0.313	0.0933	-0.873	0.000178	-0.436	0.00177	-0.497	0.000348	-0.354	0.0033	-0.682	0.07	-0.0872	0.45	-0.174	0.0934	-0.149	0.14	-0.29	0.00713
G6PC3	glucose 6 phosphatase catalytic 3	-0.305	0.000332	-0.163	0.0998	-0.057	0.674	-0.305	0.178	-0.2	0.0848	-0.344	0.00102	-0.359	0.003	-0.28	0.0599	-0.359	0.127	-0.304	0.00224	-0.263	0.013	-0.297	0.00358	-0.219	0.139	-0.31	0.00521	0.3	0.0149	-0.422	0.0033	-0.337	8.27e-05	-0.328	0.0483	-0.385	0.00019	-0.154	0.256	0.347	0.183	-0.196	0.0628	-0.223	0.0529	-0.0539	0.595
APP	amyloid beta (A4) precursor protein (peptidase nexin-II Alzheimer disease)	0.227	0.0223	0.211	0.0981	0.559	0.0129	0.585	0.0148	0.538	0.0586	0.373	0.0102	0.207	0.103	0.22	0.00324	0.514	0.0191	0.309	0.0255	0.255	0.000785	0.154	0.0368	0.522	5.91e-05	0.301	0.00494	0.411	0.0202	0.241	0.0197	0.166	0.0196	0.436	0.00546	0.308	0.0105	0.498	0.00642	0.214	0.15	-0.0987	0.398	-0.404	0.0289	0.517	0.0958
RGD1303003	homolog of zebrafish ES1	-0.096	0.0994	-0.0769	0.286	-0.219	0.0326	-0.147	0.173	-0.122	0.123	-0.0793	0.253	-0.14	0.101	-0.319	0.00209	-0.242	0.0496	-0.126	0.187	-0.305	0.000101	-0.326	0.000348	-0.225	0.0256	-0.125	0.0476	-0.074	0.411	-0.346	6.72e-05	-0.391	3.55e-05	-0.439	5.02e-05	-0.278	0.00311	-0.109	0.284	0.0167	0.714	-0.063	0.431	-0.1	0.232	-0.0949	0.0723
RGD1308915		-0.168	0.0237	-0.112	0.368	-0.0229	0.507	-0.11	0.35	-0.449	0.129	-0.26	0.00635	-0.201	0.0406	-0.206	0.0211	-0.169	0.218	-0.56	0.0232	-0.261	0.00282	-0.128	0.0877	-0.204	0.00675	-0.178	0.0316	-0.153	0.0484	-0.259	0.00659	-0.222	0.00408	-0.389	5.69e-05	-0.191	0.0357	-0.287	0.00282	-0.0925	0.0915	-0.0888	0.314	-0.183	0.0311	-0.059	0.516
CXXC5	CXXC finger 5	-0.0131	0.776	-0.123	0.199	-0.165	0.00302	-0.226	0.0152	-0.177	0.00905	0.121	0.088	-0.152	0.0851	-0.172	0.000136	-0.202	0.039	-0.199	0.0129	0.238	0.00463	-0.125	0.206	-0.291	0.000453	-0.453	9.84e-06	-0.309	0.0192	0.38	0.00806	-0.171	0.218	-0.395	0.000605	-0.423	0.000613	-0.229	0.0186	-0.0748	0.216	-0.0688	0.446	0.0494	0.687	0.108	0.162
CTNND1	catenin (cadherin-associated protein) delta 1	0.141	0.439	0.262	0.0421	0.566	0.0594	0.138	0.323	0.346	0.106	0.313	0.17	0.388	0.00776	0.7	0.00209	0.381	0.00748	0.404	0.0724	0.435	0.00105	0.414	0.000235	0.547	0.00168	0.351	0.00248	0.088	0.723	0.6	0.0051	0.557	0.000819	0.675	0.0296	0.513	0.00146	0.329	0.173	0.172	0.17	0.126	0.288	0.134	0.501	0.243	0.0623
EIF4A2	eukaryotic translation initiation factor 4A isoform 2	0.238	0.0207	0.0378	0.481	0.121	0.0205	0.233	0.193	0.153	0.0448	0.519	0.000257	-0.115	0.0761	0.096	0.14	0.282	0.155	0.15	0.0494	0.196	0.0176	0.168	0.0471	0.702	0.000737	0.215	0.0436	0.155	0.0168	-0.6	0.0954	0.133	0.0217	0.314	0.00125	0.233	0.0527	0.0812	0.242	0.281	0.0345	-0.0875	0.211	0.0551	0.0457	-0.193	0.438
LOC361100	similar to topoisomerase (DNA) II beta	0.286	0.00896	0.208	0.158	0.321	0.0085	0.269	0.0149	0.309	0.0428	0.305	0.00202	0.305	0.00581	0.483	0.00159	0.418	0.00125	0.498	0.00548	0.0848	0.188	0.356	0.0241	0.481	0.00413	0.377	0.00269	0.462	0.022	0.181	0.18	0.379	0.000248	0.309	0.0597	0.447	0.0262	0.499	0.000298	-0.186	0.0692	0.0968	0.347	0.162	0.0384	0.217	0.0123
RGD1564625		0.642	0.00976	0.397	0.0131	0.36	0.0224	0.556	0.0494	0.695	0.0054	0.616	0.000508	0.684	0.000612	0.574	0.0199	0.898	0.00738	0.912	0.0128	0.412	0.00126	0.284	0.0139	0.917	0.000695	0.872	1.29e-05	0.698	0.00801	0.475	0.00234	0.642	0.00388	0.305	0.000977	0.874	0.000653	0.739	0.0233	-0.207	0.00714	0.287	0.0669	0.114	0.546	0.207	0.0567
UBLE1B		0.146	0.0504	0.0346	0.664	0.0676	0.302	0.0235	0.79	0.0974	0.0626	0.123	0.29	0.173	0.0275	0.11	0.043	0.157	0.24	0.251	0.00103	0.112	0.0373	0.0259	0.523	0.186	0.00943	0.144	0.0354	0.133	0.00223	0.113	0.0821	0.121	0.113	0.137	0.00416	0.185	0.0441	0.126	0.00353	-0.0228	0.812	0.138	0.112	0.0426	0.38	0.134	0.288
EXOSC4	exosome component 4	-0.269	0.00297	-0.229	0.181	-0.179	0.0276	-0.348	0.0076	-0.242	0.0242	-0.287	0.0328	-0.236	0.0785	-0.289	0.00887	-0.256	0.0155	-0.33	0.00987	-0.229	0.0488	-0.225	0.0038	-0.361	0.00713	-0.416	0.0199	-0.235	0.0149	-0.487	0.0121	-0.228	0.00225	-0.542	0.00149	-0.373	0.0396	-0.243	0.00496	0.24	0.0223	-0.0987	0.358	-0.11	0.294	0.0915	0.217
CANX	calnexin /// calnexin	0.488	0.000121	0.448	0.00241	0.563	0.00693	0.425	0.006	0.356	0.0461	0.931	9.32e-06	0.75	9.26e-07	0.925	0.000406	0.622	0.00102	0.683	0.00713	0.336	0.00802	0.285	0.0204	0.835	0.00112	0.755	0.0019	0.812	0.00033	0.748	0.000576	0.384	0.00232	0.747	0.00111	0.762	0.018	0.712	0.0166	0.443	0.000266	0.302	0.00532	0.362	0.00219	0.197	0.106
CDK2AP1	CDK2-associated protein 1	-0.15	0.00307	-0.163	0.0233	-0.179	0.00883	-0.185	0.0763	-0.207	0.0479	-0.105	0.0273	-0.153	0.0345	-0.288	0.000276	-0.25	0.0165	-0.182	0.0919	-0.195	0.16	-0.353	0.000394	-0.246	0.017	-0.154	0.119	-0.0765	0.343	0.704	0.063	-0.355	0.000175	-0.42	0.000453	-0.23	0.0321	-0.134	0.221	0.045	0.367	0.00936	0.879	-0.108	0.044	-0.0646	0.266
LOC687549	similar to CDK2 (cyclin-dependent kinase 2)-associated protein 1	-0.15	0.00307	-0.163	0.0233	-0.179	0.00883	-0.185	0.0763	-0.207	0.0479	-0.105	0.0273	-0.153	0.0345	-0.288	0.000276	-0.25	0.0165	-0.182	0.0919	-0.195	0.16	-0.353	0.000394	-0.246	0.017	-0.154	0.119	-0.0765	0.343	-0.189	0.177	-0.355	0.000175	-0.42	0.000453	-0.23	0.0321	-0.134	0.221	0.045	0.367	0.00936	0.879	-0.108	0.044	-0.0646	0.266
UBXD2	UBX domain containing 2	0.27	0.00751	0.367	0.000171	0.563	0.000308	0.355	0.00175	0.279	0.0821	0.386	0.0006	0.428	1.98e-06	0.676	0.000384	0.479	0.000138	0.402	0.0245	0.209	0.0845	0.237	0.13	0.408	0.00198	0.184	0.0695	0.368	0.0532	0.39	0.0159	0.346	0.0189	-0.552	0.00279	0.445	0.0251	0.389	0.0359	0.0923	0.137	0.0803	0.0869	0.113	0.157	-0.107	0.096
DPYSL2	dihydropyrimidinase-like 2	-0.642	0.0271	-0.144	0.259	0.081	0.414	0.163	0.136	0.115	0.311	-0.101	0.212	-0.222	0.0756	-0.394	0.132	-0.226	0.424	0.135	0.314	0.246	0.00806	0.143	0.0532	0.0957	0.158	0.213	0.0203	0.275	0.00961	0.564	0.0706	0.126	0.0885	0.444	0.00016	-0.356	0.0396	0.18	0.172	-0.165	0.0637	-0.0775	0.503	-0.29	0.296	0.311	0.313
TPR	translocated promoter region (to activated MET oncogene)	0.135	0.00148	0.396	0.00332	0.69	0.000534	0.505	0.00331	0.534	0.000218	0.633	5.55e-05	0.705	2.89e-06	0.725	0.000121	0.695	0.000133	0.6	7.92e-05	-0.429	0.0103	-0.338	0.0324	0.7	2.77e-05	0.628	0.00158	-0.302	0.000223	-0.357	0.0333	0.46	0.000293	0.698	4.28e-06	0.803	0.000111	0.704	4.22e-05	0.389	0.000213	0.419	0.00255	0.306	0.00541	0.19	0.0203
VPS26		0.305	0.00255	0.285	0.00523	0.359	0.00267	0.251	0.0585	0.226	0.0964	0.592	5.17e-05	0.457	4.9e-06	0.442	0.0016	0.318	0.0167	-0.109	0.062	0.316	0.00981	-0.147	0.0435	0.344	0.0117	0.2	0.101	0.199	0.0661	0.398	0.00478	0.286	0.000464	-0.269	0.00998	0.309	0.0214	0.287	0.0148	0.287	0.00505	0.172	0.0275	0.0828	0.126	-0.0623	0.126
TNPO2	transportin 2 (importin 3 karyopherin beta 2b)	0.823	5.83e-07	0.767	0.000974	0.934	7.78e-08	0.864	0.000155	0.499	0.00045	0.94	1.35e-06	0.826	6.27e-06	1.25	8.06e-07	1.06	0.000111	0.859	0.000546	0.491	0.00117	0.46	0.000366	0.437	0.00747	0.338	0.00126	0.123	0.542	0.651	0.00143	0.612	0.000959	0.689	2.09e-05	0.543	2.15e-05	0.6	0.0119	0.117	0.0808	0.0585	0.553	0.317	0.000355	0.195	0.0311
ETNK1	ethanolamine kinase 1	0.193	0.00806	0.185	0.00898	0.483	0.000248	0.362	0.000114	0.256	0.0033	0.473	0.00112	0.2	0.00132	0.583	0.000448	0.409	0.00311	0.358	0.000683	0.267	0.0143	0.336	0.00464	0.36	0.000117	0.427	1.39e-05	0.483	0.00835	0.192	0.069	0.388	0.00286	0.532	0.00123	0.389	0.000264	0.406	0.00926	0.245	0.00617	0.141	0.237	0.1	0.176	0.115	0.0473
MGC112883	LOC500651	-0.103	0.114	-0.204	0.000419	-0.182	0.0619	-0.208	0.0229	-0.246	0.000159	-0.12	0.106	-0.142	0.00214	-0.201	0.0371	-0.202	0.0329	-0.292	0.00126	-0.211	0.00428	-0.183	0.00321	-0.155	0.0203	-0.156	0.0137	-0.181	0.0372	-0.218	0.00634	-0.178	0.0011	-0.277	0.000564	-0.241	0.00334	-0.231	0.00628	-0.184	0.00617	0.0616	0.229	-0.0978	0.384	0.0628	0.492
LOC684513	similar to SWI/SNF-related matrix-associated actin-dependent regulator of chromatin c2; similar to SWI/SNF-related matrix-associated actin-dependent regulator of chromatin c2 isoform b	0.367	0.00172	0.424	0.00953	0.569	0.0168	0.441	0.0152	0.545	0.0685	0.643	2.13e-05	0.534	0.000266	0.855	0.00289	0.404	0.0395	0.618	0.016	0.457	0.0061	0.406	0.0915	1.07	0.000604	-0.319	0.00131	0.559	0.0117	0.379	0.00654	0.417	0.0159	1.01	0.000177	0.625	0.00167	0.517	0.0173	0.276	0.00465	-0.0798	0.0751	0.286	0.0831	-0.0618	0.147
LOC685179	similar to SWI/SNF-related matrix-associated actin-dependent regulator of chromatin c2; similar to SWI/SNF-related matrix-associated actin-dependent regulator of chromatin c2 isoform b	0.367	0.00172	0.424	0.00953	0.569	0.0168	0.441	0.0152	0.545	0.0685	0.643	2.13e-05	0.534	0.000266	0.855	0.00289	0.404	0.0395	-0.674	0.000854	0.457	0.0061	0.406	0.0915	1.07	0.000604	-0.319	0.00131	0.559	0.0117	0.379	0.00654	0.417	0.0159	1.01	0.000177	0.625	0.00167	0.517	0.0173	0.276	0.00465	-0.0798	0.0751	0.286	0.0831	-0.0618	0.147
BRD2	bromodomain containing 2	0.299	0.00786	0.239	0.0657	0.438	0.0523	-0.333	0.486	0.278	0.0173	0.478	0.00565	0.354	0.00395	0.487	0.0342	-0.218	0.619	0.173	0.144	0.244	0.0444	0.409	0.000368	0.377	0.000666	0.453	0.227	0.227	0.0707	0.401	0.00466	0.112	0.277	0.227	0.0918	0.677	0.0622	0.487	0.000634	0.178	0.154	0.115	0.269	-0.351	0.285	0.115	0.729
RGD1311547		-0.25	0.00986	-0.271	0.104	-0.0834	0.38	-0.421	0.239	-0.0792	0.252	-0.208	0.0419	-0.274	0.0283	-0.155	0.233	-0.44	0.221	-0.19	0.0119	-0.261	0.00268	-0.2	0.0361	-0.15	0.164	-0.21	0.0504	-0.23	0.00239	-0.181	0.0256	-0.269	0.00294	-0.37	0.00107	-0.179	0.221	-0.335	0.00113	0.0421	0.556	-0.00352	0.977	-0.0714	0.489	-0.0197	0.849
YPEL5	yippee-like 5 (Drosophila)	-0.072	0.156	0.259	0.00759	0.249	0.147	0.49	0.0346	0.484	2.12e-05	-0.0261	0.0645	0.605	0.000149	0.559	0.0509	0.581	0.012	0.464	0.0049	0.382	0.171	0.309	0.128	-0.0712	0.11	-0.41	0.00237	0.345	0.0201	-0.0493	0.237	0.293	0.0714	-0.112	0.00162	0.514	0.00782	0.583	0.0159	0.159	0.378	0.346	0.00566	0.262	0.0895	-0.0604	0.537
RGD1565940		0.0882	0.142	0.088	0.404	0.161	0.0517	0.412	0.0057	0.156	0.0643	0.0311	0.741	0.0323	0.731	0.212	0.00892	0.23	0.111	0.23	0.0597	0.217	0.000411	0.152	0.00701	0.162	0.0182	0.187	0.0126	0.279	0.00884	0.22	0.00632	0.173	0.00202	0.289	0.00103	0.177	0.0117	0.154	0.112	-0.0571	0.602	-0.0556	0.315	0.0513	0.306	-0.182	0.00793
FBXO9	F-box protein 9	0.161	0.0716	-0.181	0.0113	0.252	0.0244	0.224	0.0595	0.217	0.00364	0.342	0.000844	0.225	0.0276	0.326	0.00527	0.366	0.00171	0.2	0.073	-0.258	0.00274	0.209	0.00403	0.329	0.000478	0.356	0.000589	0.289	0.00172	-0.219	0.000907	-0.358	0.00186	-0.351	0.0188	0.35	0.000179	0.277	0.00117	0.182	0.0925	0.128	0.227	0.074	0.348	-0.0461	0.158
LOC679203	similar to Negative elongation factor D (NELF-D) (TH1-like protein)	-0.187	0.196	-0.249	0.0132	-0.122	0.226	-0.318	0.0916	-0.164	0.231	-0.292	0.095	-0.406	0.00178	-0.458	0.00361	-0.276	0.116	-0.196	0.411	-0.524	0.00415	-0.453	0.0159	-0.321	0.0478	-0.225	0.22	-0.215	0.0159	-0.537	0.00294	-0.621	0.00161	-0.777	0.00138	-0.462	0.0735	-0.285	0.0217	-0.104	0.472	-0.157	0.12	-0.336	0.00862	0.0419	0.734
AGPAT1	1-acylglycerol-3-phosphate O-acyltransferase 1 (lysophosphatidic acid acyltransf	0.336	0.0408	0.221	0.106	0.436	0.0754	0.418	0.0137	0.521	0.0011	0.754	0.00473	0.56	0.0303	0.346	0.0169	0.484	0.0111	0.374	0.0162	0.0626	0.702	0.483	1.21e-06	0.435	0.00429	0.39	0.0106	0.375	0.034	0.132	0.362	0.309	0.00109	0.363	0.0226	0.461	0.0261	0.383	0.0116	0.474	0.0122	0.424	0.101	0.181	0.131	-0.0767	0.698
RGD1563195		-0.167	0.0727	-0.313	0.0573	-0.214	0.012	-0.256	0.00764	-0.11	0.215	-0.334	0.0136	-0.607	0.00188	-0.414	0.000819	-0.379	0.001	-0.35	0.00342	-0.266	0.0437	-0.304	0.0156	-0.295	0.0157	-0.271	0.003	-0.219	0.0295	-0.521	0.00581	-0.341	0.0101	-0.489	0.00344	-0.446	5.2e-05	-0.13	0.196	-0.166	0.0751	-0.295	0.0835	-0.2	0.0117	-0.123	0.175
RGD1566359	similar to RIKEN cDNA B230219D22	0.349	0.017	0.798	0.000271	0.833	0.00271	0.729	0.001	0.735	0.00838	0.629	0.00666	0.638	0.00099	0.836	0.00161	0.834	7.58e-05	1.01	0.00131	0.507	5.53e-05	0.721	0.000263	1.1	7.74e-05	0.647	0.000781	0.92	0.00126	0.655	0.00244	0.714	0.000124	0.85	0.000278	0.795	0.000328	0.901	0.000202	0.28	0.0701	-0.16	0.14	-0.115	0.0342	0.106	0.369
CFL2	cofilin 2 (muscle) /// cofilin 2 (muscle)	0.182	0.000743	0.147	0.201	0.799	0.000123	0.512	0.0113	0.713	2.8e-06	0.206	0.0962	-0.109	0.186	0.678	0.00675	0.632	0.00316	0.738	0.000184	0.134	0.0162	0.25	0.0248	0.63	0.000485	0.618	8.61e-05	0.824	3.38e-05	0.158	0.00144	0.173	0.000721	0.707	0.000309	0.538	0.00157	0.823	0.000305	-0.229	0.000995	-0.191	0.00187	0.253	0.162	0.449	0.183
SSU72	SSU72 RNA polymerase II CTD phosphatase homolog (S. cerevisiae)	-0.179	0.00201	0.448	0.0158	0.963	0.000142	0.974	0.000422	0.575	0.00371	-0.225	0.00427	-0.305	0.00229	1.01	0.000145	1.17	0.000143	0.756	1.68e-05	-0.303	0.000293	0.793	5.98e-05	0.928	5.67e-05	0.573	0.00807	0.673	8.59e-05	-0.322	0.00113	-0.396	4.91e-05	0.904	1.03e-05	0.717	0.000107	0.958	1.03e-05	-0.137	0.215	-0.203	0.0735	-0.322	0.00121	-0.159	0.0115
2012-03-05	membrane-associated ring finger (C3HC4) 5	0.668	1.31e-05	0.463	3.99e-05	0.914	6.65e-05	0.857	4.12e-06	0.759	1.2e-07	0.793	1.46e-05	0.72	0.000105	1.11	8.72e-05	0.959	9.6e-06	0.909	5.67e-06	0.508	9.19e-06	0.547	0.000371	0.727	1.46e-05	0.856	2.76e-07	0.759	3.48e-05	0.465	0.000191	0.614	2.72e-06	0.882	3.56e-06	0.817	3.05e-06	0.835	1.62e-05	0.125	0.0509	0.315	0.0242	0.196	0.0623	0.161	0.157
LOC290549		0.193	0.0117	0.0384	0.333	0.219	0.0082	0.142	0.00872	0.0689	0.0519	0.193	0.00577	0.033	0.538	0.263	0.0113	0.093	0.28	-0.0583	0.0877	0.189	0.0308	0.204	0.00299	0.255	0.0106	0.14	0.0745	0.00446	0.953	0.000377	0.995	0.219	0.0016	0.194	0.0418	0.0467	0.525	-0.0585	0.371	-0.000788	0.988	-0.0054	0.921	0.0435	0.527	-0.0487	0.531
RGD1559774		0.206	0.0134	0.134	0.0584	0.228	0.00992	0.238	0.0798	0.277	0.000561	0.19	0.0601	0.242	0.0473	0.33	0.0067	0.326	0.000306	0.281	0.00133	0.242	0.00357	0.144	0.216	0.353	0.000451	0.216	0.00214	0.135	0.205	0.382	0.00719	0.227	0.0561	0.325	0.000377	0.333	0.00182	0.284	0.00706	-0.0166	0.848	0.165	0.262	0.102	0.243	0.0874	0.395
LOC688018	similar to SH3-domain binding protein 3	0.429	4.17e-05	0.363	0.00048	0.47	0.00587	0.318	0.00179	0.65	0.000138	0.648	8.23e-06	0.563	0.000741	0.645	0.00051	0.537	3.22e-05	0.793	0.00131	0.305	9.53e-05	0.357	0.0081	0.695	0.000291	0.588	0.00239	0.675	0.00999	0.475	9.67e-05	0.589	4.41e-05	0.242	0.00231	0.838	0.0037	0.666	0.00622	0.281	0.00184	0.2	0.0926	0.365	0.00228	0.219	0.00426
RGD1359380	similar to hypothetical protein MGC7537	-0.16	0.0114	-0.106	0.0536	-0.296	0.0235	-0.331	0.158	-0.223	8.87e-05	-0.0721	0.0979	-0.167	0.0091	-0.339	0.0145	-0.318	0.167	-0.221	0.000513	-0.214	0.00601	-0.123	0.102	-0.275	0.0029	-0.196	0.0461	-0.0578	0.331	-0.152	0.0841	-0.217	0.0019	-0.384	1.8e-05	-0.313	0.00697	-0.11	0.232	0.0875	0.125	-0.0611	0.323	-0.0429	0.446	0.0128	0.816
GM2A	GM2 ganglioside activator	-0.0624	0.674	-0.327	0.00499	-0.0891	0.299	-0.505	0.00166	-0.457	0.00246	-0.288	0.0308	-0.566	6.82e-05	-0.538	0.0117	-0.761	0.000313	-0.944	0.000119	-0.225	0.0637	-0.303	0.0145	-0.222	0.0294	-0.442	0.00369	-0.432	0.016	-0.463	0.00483	-0.483	0.000899	-0.487	0.00447	-0.776	8.89e-05	-0.481	0.00263	-0.226	0.256	-0.239	0.02	-0.449	0.0375	-0.257	0.0913
BLMH	bleomycin hydrolase	-0.0828	0.292	-0.264	0.0274	-0.0407	0.529	-0.379	0.0141	-0.277	0.00521	0.0221	0.813	-0.128	0.137	-0.0609	0.444	-0.333	0.0206	-0.299	0.0155	-0.129	0.0856	-0.13	0.157	-0.127	0.0757	-0.132	0.0454	-0.283	0.00224	-0.0457	0.49	-0.236	0.0231	-0.204	0.0418	-0.274	0.00652	-0.203	0.0262	0.105	0.23	0.137	0.101	-0.0202	0.78	0.046	0.361
COPG	coatomer protein complex subunit gamma	-0.15	0.00838	-0.256	0.00645	-0.317	0.00712	-0.198	0.0693	-0.252	0.00199	-0.196	0.00681	-0.3	0.000174	-0.333	3.73e-05	-0.188	0.096	-0.331	0.00124	-0.155	0.17	-0.237	5.36e-05	-0.32	0.00262	-0.19	0.0297	-0.123	0.105	-0.297	0.0269	-0.212	0.0229	-0.488	8.31e-05	-0.316	0.000785	-0.165	0.031	-0.0459	0.388	-0.0431	0.463	-0.0161	0.86	0.00985	0.836
STAG2	stromal antigen 2	0.486	0.000148	0.31	0.00308	0.229	0.00685	0.417	0.00519	0.403	0.000439	1.22	2.61e-07	0.826	0.00146	0.972	0.00136	0.74	6.91e-05	0.585	0.000163	0.189	0.00429	0.429	0.00125	0.669	0.00172	0.544	0.000193	0.309	0.0308	0.922	0.000111	0.891	9.72e-06	0.714	7.08e-05	0.962	2.18e-05	0.502	0.0087	0.737	3.13e-05	0.516	0.0225	0.555	0.00903	0.323	0.0054
RGD1310861	similar to RIKEN cDNA 1500011H22	-0.132	0.149	-0.338	0.0428	-0.214	0.114	-0.00478	0.975	-0.191	0.113	-0.0496	0.596	-0.201	0.0857	-0.314	0.0362	-0.0592	0.706	-0.26	0.0594	-0.27	0.00893	-0.218	0.0222	-0.104	0.131	-0.182	0.0239	-0.329	0.0178	-0.26	0.0218	-0.235	0.0033	-0.24	0.00126	-0.229	0.00723	-0.372	0.00618	0.0829	0.454	0.137	0.372	-0.1	0.0787	-0.0544	0.693
LOC679898		0.121	0.0493	-0.233	0.0328	-0.244	0.00968	0.22	0.222	0.064	0.201	-0.286	0.0287	-0.51	0.000196	-0.292	0.0465	-0.0902	0.697	-0.276	0.0638	-0.395	0.000866	-0.292	0.000123	-0.192	0.00114	-0.169	0.00844	-0.275	0.0252	-0.447	0.00167	-0.326	0.00111	-0.444	0.000407	-0.414	0.000113	-0.291	0.0284	-0.256	0.00248	-0.277	0.0157	-0.101	0.439	-0.167	0.127
AHCYL1	S-adenosylhomocysteine hydrolase-like 1	0.168	0.0434	0.25	0.000805	0.198	0.0107	0.424	0.0018	0.44	0.0071	0.309	0.00157	0.297	0.00843	0.27	0.0134	0.49	0.00109	0.532	0.000185	0.732	0.00559	0.244	0.00339	0.268	0.00224	0.168	0.238	0.267	0.0455	0.209	0.067	0.149	4.55e-05	0.17	0.00603	0.133	0.429	0.201	0.024	0.278	0.00172	0.188	0.0802	-0.141	0.0475	0.105	0.24
BCAS2	breast carcinoma amplified sequence 2	0.167	0.0208	0.0802	0.0341	0.217	0.0207	0.134	0.037	0.15	0.0662	0.118	0.0976	0.049	0.333	0.153	0.148	0.0946	0.199	0.164	0.0972	0.0622	0.44	0.0559	0.43	0.119	0.215	0.0737	0.206	0.246	0.00218	-0.0521	0.566	-0.0128	0.825	-0.0599	0.479	-0.00295	0.961	0.133	0.0439	-0.0493	0.194	-0.0312	0.605	-0.0638	0.431	-0.0391	0.588
TTC3	tetratricopeptide repeat domain 3	0.24	0.047	0.223	0.114	0.495	0.000455	0.262	0.126	0.434	0.0208	0.351	0.016	0.356	0.00898	0.599	0.00148	0.232	0.241	0.588	0.0127	0.292	0.00206	0.315	0.00043	0.547	0.00024	0.501	0.000829	0.573	0.0311	0.26	0.00774	0.215	0.0839	0.586	0.00035	0.582	0.000204	0.653	0.0267	0.111	0.268	0.133	0.0965	0.104	0.334	-0.0983	0.205
SPAG9	sperm associated antigen 9	0.334	0.00754	0.245	0.0413	0.154	0.0035	0.481	0.032	0.187	0.0106	0.539	0.000738	0.347	0.00147	0.176	0.000778	0.583	0.00022	0.183	0.00603	0.479	0.0187	0.16	0.0462	0.179	0.00233	0.213	0.000185	0.188	0.00144	0.342	0.00782	0.26	0.021	0.289	0.000463	0.627	0.00431	0.933	0.000383	0.154	0.0189	0.131	0.00871	0.199	0.00449	0.139	0.142
RGD1310383		0.616	0.000138	0.362	0.00411	0.227	0.0333	0.214	0.145	0.366	0.0619	0.512	0.00218	0.357	0.00231	0.383	0.002	0.284	0.0229	0.282	0.164	0.334	0.0512	0.331	0.0466	0.363	0.0226	0.336	0.0018	0.35	0.0207	0.476	0.0125	0.46	0.00204	0.338	0.0456	0.169	0.247	0.445	0.018	-0.167	0.107	0.0989	0.2	0.156	0.106	0.103	0.57
FBL	fibrillarin /// fibrillarin	-0.229	0.163	-0.0692	0.689	0.0626	0.439	0.0154	0.889	-0.123	0.357	-0.331	0.0983	-0.354	0.0367	-0.203	0.0373	-0.174	0.134	-0.348	0.0132	-0.49	0.00339	-0.239	0.0675	-0.165	0.0679	-0.221	0.0588	-0.432	0.0173	-0.285	0.0791	-0.277	0.0428	-0.381	0.00569	-0.257	0.0577	-0.179	0.228	-0.102	0.505	-0.285	0.0278	-0.266	0.0467	-0.189	0.127
CUGBP1	CUG triplet repeat RNA binding protein 1	0.659	0.00506	0.573	0.00182	0.71	0.0108	0.522	0.00194	0.482	0.00212	1.07	0.000444	0.709	1.57e-05	0.987	0.00159	0.853	0.000149	0.684	0.000125	0.667	0.00331	0.594	0.000145	0.842	0.000425	0.716	0.000133	-0.304	0.000778	0.844	0.000389	0.714	0.000112	1.17	4.11e-05	0.818	1.18e-05	-0.378	0.000138	-0.131	0.0128	-0.207	0.0526	0.277	0.0177	0.331	0.0177
PGRMC2	progesterone receptor membrane component 2	0.368	0.000415	-0.2	0.00287	0.351	9.04e-05	0.363	0.000874	0.239	0.00776	0.373	0.000791	0.323	4.63e-05	0.513	7.7e-06	0.399	0.000136	-0.453	0.00291	-0.126	0.00136	0.314	0.00894	0.337	0.000379	0.532	6.09e-06	0.449	0.000239	-0.123	0.00356	0.135	0.13	-0.2	0.00221	0.405	0.00143	0.441	0.000418	0.168	0.253	-0.293	0.0142	0.161	0.00676	-0.0901	0.0972
ARL6IP4	ADP-ribosylation-like factor 6 interacting protein 4	-0.2	0.00667	-0.262	0.0597	-0.196	0.0346	-0.503	0.0564	-0.257	0.00666	-0.202	0.0151	-0.341	0.00387	-0.464	0.0022	-0.612	0.0381	-0.458	6.84e-05	-0.279	0.000299	-0.305	0.000137	-0.267	0.00907	-0.3	0.00172	-0.217	0.00762	-0.324	0.000887	-0.436	8.41e-06	-0.483	2.43e-05	-0.415	0.000576	-0.245	0.00454	-0.00249	0.933	-0.079	0.205	-0.269	0.028	-0.109	0.352
RKHD1	Ring finger and KH domain containing 1	0.472	0.0132	0.312	0.132	0.905	0.00186	0.709	0.0133	0.85	0.0198	0.299	0.0932	0.238	0.233	1.06	0.00174	0.924	0.00262	0.861	0.00593	-0.187	0.0306	-0.166	0.00134	0.625	0.00429	-0.145	0.00411	0.447	0.146	-0.111	0.0715	-0.22	0.0118	0.725	0.0036	0.583	0.00665	0.776	0.0117	-0.173	0.326	-0.0741	0.659	0.15	0.185	0.215	0.0766
NIPSNAP1	nipsnap homolog 1 (C. elegans)	0.225	0.0102	-0.0861	0.246	-0.278	0.000747	0.0609	0.589	-0.29	0.00608	-0.241	0.00087	-0.335	6.67e-05	-0.28	0.00114	0.314	0.0213	-0.213	0.0214	-0.257	0.000827	-0.343	0.00248	-0.263	0.00176	-0.109	0.0995	-0.285	0.00122	-0.319	0.000572	-0.321	0.00103	-0.347	0.000346	-0.412	1.01e-05	-0.356	0.000782	0.204	0.0492	-0.249	0.000871	0.0714	0.461	0.253	0.0183
POLDIP2	polymerase (DNA-directed) delta interacting protein 2	-0.208	0.0291	-0.216	0.000767	-0.374	0.0115	-0.265	0.00535	-0.136	0.194	-0.22	0.0227	-0.327	0.000523	-0.577	0.0023	-0.283	2.27e-05	-0.407	0.00365	-0.26	0.0193	-0.294	0.00153	-0.3	0.000772	-0.274	0.00363	-0.302	0.0125	-0.148	0.0968	-0.326	0.000299	-0.438	3.12e-05	-0.331	0.00156	-0.374	0.00116	0.356	0.0729	-0.111	0.161	-0.204	0.0148	-0.124	0.4
RGD1306660		1.29	7.86e-07	0.854	0.0135	1.26	0.000139	0.924	0.00231	1.24	2.09e-06	1.61	9.42e-07	1.19	0.000148	1.45	5.73e-07	1.61	3.1e-05	1.43	0.000684	1.29	3.89e-07	1.55	0.000182	1.56	1.41e-07	1.45	9.72e-05	1.27	2.86e-05	1.22	6.32e-06	1.5	2.77e-06	1.65	1.05e-05	1.7	6.63e-05	1.42	0.000782	0.313	0.0163	0.336	0.12	0.193	0.0774	0.687	0.00251
TMEM9	transmembrane protein 9	-0.14	0.109	-0.0107	0.853	-0.144	0.287	-0.212	0.0914	-0.199	0.00519	-0.4	0.00561	-0.238	0.0105	-0.253	0.0454	-0.234	0.0731	-0.263	0.0232	-0.258	0.027	-0.383	0.00358	-0.265	0.0134	-0.353	0.00096	-0.313	0.0235	-0.402	0.0174	-0.338	0.00777	-0.335	0.0143	-0.441	0.00342	-0.338	0.018	-0.26	0.0126	-0.227	0.0126	-0.109	0.3	-0.0213	0.743
RGD1309752		0.674	0.0142	0.577	0.00255	0.432	0.105	0.6	0.00662	0.108	0.0708	0.592	0.000523	0.478	0.0635	0.481	0.0185	0.502	0.0188	0.292	0.0738	0.0784	0.22	0.35	0.149	0.785	0.00574	0.343	0.0522	0.491	0.0043	0.529	0.0808	0.539	0.0117	0.912	0.00931	0.629	0.0133	0.312	0.0171	-0.118	0.127	-0.0991	0.663	0.233	0.393	-0.0348	0.52
GPIAP1	GPI-anchored membrane protein 1	0.225	0.056	0.466	0.0127	0.528	0.00118	0.283	0.0972	0.678	0.00734	0.398	0.000582	0.283	0.0177	0.588	0.00133	0.486	0.0172	0.419	0.0154	0.206	0.0742	0.282	0.032	0.556	0.0315	0.305	0.0382	0.572	0.00485	-0.384	0.416	0.363	0.012	0.595	0.00495	0.157	0.175	0.517	0.00348	0.383	0.00171	-0.254	0.0645	0.139	0.0293	0.169	0.108
LOC362587		0.637	0.0799	-0.189	0.00586	0.999	0.000621	-0.215	0.272	0.333	0.472	1.3	0.000474	-0.289	0.014	0.917	0.0321	-0.14	0.456	-0.234	0.121	-0.32	0.00778	-0.385	0.00734	-0.373	0.00631	-0.319	0.0333	-0.233	0.121	-0.52	0.000507	-0.299	0.0181	-0.363	0.00213	-0.425	0.000831	-0.424	0.0867	0.661	0.0195	-0.0998	0.408	0.0673	0.476	0.0749	0.36
RGD1310230	similar to RIKEN cDNA 5230400G24	-0.138	0.00758	-0.0609	0.281	-0.225	0.00196	0.192	0.0861	0.579	0.037	0.423	0.0805	-0.0254	0.674	-0.331	0.0066	0.354	0.00134	0.603	0.123	0.192	0.622	-0.0598	0.237	0.662	0.000902	0.169	0.503	-0.138	0.005	0.0366	0.504	-0.0899	0.0883	0.495	0.00177	-0.258	0.00218	-0.285	0.00628	0.0541	0.345	0.0355	0.545	0.547	0.15	0.162	0.179
RAD23B	RAD23 homolog B (S. cerevisiae)	0.755	0.00212	0.531	0.0697	0.241	0.115	0.211	0.174	0.589	0.0112	1.23	1.78e-05	0.632	0.0135	0.436	0.000411	0.689	0.00797	0.432	0.0201	0.213	0.00733	0.408	0.0167	0.496	0.0129	-0.0978	0.0118	0.571	0.0235	0.275	0.0013	0.132	0.0038	0.693	0.00577	0.645	0.00754	0.653	0.00116	0.472	0.0283	0.135	0.0244	0.602	0.00473	0.341	0.0381
CCNG2	cyclin G2	0.177	0.0941	0.136	0.0579	0.226	0.0698	0.165	0.109	0.185	0.0142	0.0889	0.42	0.161	0.09	0.139	0.158	0.213	0.0505	0.131	0.0471	-0.109	0.173	0.253	0.0124	0.23	0.000438	0.273	0.00176	0.304	0.000911	0.0224	0.776	0.281	0.0179	0.12	0.18	0.344	5.85e-05	0.331	0.00069	-0.0886	0.181	0.0255	0.778	-0.0877	0.424	0.0478	0.576
PABPN1	poly(A) binding protein nuclear 1	0.43	0.000531	0.231	0.0954	0.548	0.0894	0.492	0.0109	0.418	0.0181	0.398	0.00511	-0.309	0.333	0.491	0.0946	-0.265	0.0287	0.171	0.29	0.205	0.0978	0.545	0.0308	0.645	0.0147	0.542	0.0115	0.822	0.0299	-0.711	0.109	0.524	0.00802	0.579	0.00191	0.422	0.0692	0.433	0.0559	0.206	0.0387	-0.302	0.0457	0.16	0.148	0.0558	0.349
YTHDF2	YTH domain family member 2	0.531	9.2e-05	0.34	0.0773	0.564	0.0262	0.152	0.192	0.562	0.0161	1.09	1.83e-06	0.639	0.00509	1.1	0.000585	0.51	0.00227	0.865	0.000285	0.649	0.00126	0.125	0.00698	0.831	2.13e-05	0.481	0.0192	0.665	0.0198	0.811	0.0111	0.815	0.00143	0.881	0.000436	0.79	6.22e-05	0.793	0.00209	0.559	0.000251	0.3	0.0557	0.532	0.00182	0.358	0.00692
TUFM	Tu translation elongation factor mitochondrial	-0.234	0.017	0.161	0.337	-0.29	0.00899	-0.241	0.0343	-0.322	0.0156	-0.395	0.0544	-0.145	0.23	-0.408	0.00393	-0.624	0.0273	-0.277	0.048	-0.24	0.00165	-0.166	0.00436	-0.0516	0.08	-0.108	0.472	-0.304	0.0829	-0.248	0.000483	-0.229	0.0019	-0.314	0.00625	-0.238	0.0105	-0.168	0.0222	0.189	0.32	-0.274	0.264	-0.203	0.237	0.302	0.308
WARS	tryptophanyl-tRNA synthetase	-0.155	0.0455	-0.229	0.0333	-0.356	0.00642	-0.555	0.00512	-0.178	0.0123	-0.376	0.000764	-0.259	0.00175	-0.542	0.000675	-0.342	0.0269	-0.322	0.00323	-0.243	0.0319	-0.26	0.00164	-0.237	0.0176	-0.2	0.0202	-0.255	0.0231	-0.436	0.00154	-0.331	4.01e-06	-0.507	0.000685	-0.321	0.000446	-0.268	0.00411	-0.221	0.0723	-0.125	0.129	-0.218	0.11	0.214	0.0116
CPNE3	copine III	0.687	0.00235	0.659	0.014	0.838	0.0051	0.852	0.00697	0.662	0.0604	0.77	0.00129	0.793	0.000314	1.04	0.00162	0.817	0.00435	1.02	0.0053	0.478	0.0415	0.781	0.0116	0.918	0.000484	-0.356	0.0027	1.03	0.00384	0.831	0.00271	0.94	0.000362	0.986	0.00405	0.878	0.00235	1.03	0.00109	0.109	0.267	0.134	0.309	0.203	0.0213	-0.0345	0.86
MGC124888		0.243	0.0143	-0.14	0.107	-0.102	0.0545	0.303	0.0875	0.414	0.00355	0.345	0.00748	0.261	0.0241	0.503	0.00835	0.582	0.00722	0.382	0.0336	-0.225	0.0452	0.391	0.000119	0.453	0.00123	0.251	0.107	-0.196	0.145	0.377	0.0824	0.497	4.09e-06	0.521	0.000918	-0.295	0.0344	0.388	0.0132	0.216	0.226	0.129	0.0262	0.256	0.0386	0.279	0.0621
RGD1308535		-0.081	0.267	-0.0459	0.456	-0.0331	0.543	-0.0895	0.176	-0.163	0.0836	-0.151	0.0499	-0.184	0.0303	-0.151	0.0386	-0.12	0.197	-0.288	0.0129	-0.296	0.00224	-0.195	0.00413	-0.236	0.0134	-0.204	0.00778	-0.366	0.00367	-0.365	0.00179	-0.261	0.00854	-0.226	0.0338	-0.303	0.0027	-0.327	0.0074	-0.0696	0.225	-0.138	0.104	-0.117	0.148	-0.0301	0.7
TACC1	transforming acidic coiled-coil containing protein 1	-0.252	0.0308	-0.305	0.0327	-0.096	0.303	-0.229	0.00606	-0.166	0.0429	-0.263	0.033	-0.262	0.0368	-0.253	0.026	-0.247	0.0339	-0.25	0.034	-0.281	0.0456	-0.433	0.00478	-0.141	0.124	-0.173	0.0621	-0.145	0.0696	-0.309	0.0138	-0.332	0.0195	-0.349	0.0147	-0.257	0.0419	-0.273	0.00109	-0.0116	0.85	0.0428	0.763	-0.157	0.107	-0.0181	0.854
RGD1359310	similar to RIKEN cDNA 9430023L20	-0.168	0.114	-0.291	0.0755	-0.262	0.0106	-0.396	0.173	-0.135	0.0715	-0.0918	0.162	-0.189	0.0781	-0.429	0.000315	-0.419	0.166	-0.388	0.000436	-0.314	0.00264	-0.364	8.79e-05	-0.229	0.012	-0.261	0.0104	-0.103	0.238	-0.408	0.00218	-0.366	0.000182	-0.34	0.00121	-0.333	0.00083	-0.299	0.0163	0.0758	0.557	0.102	0.413	-0.167	0.0816	-0.0228	0.868
MAPK8IP3	mitogen-activated protein kinase 8 interacting protein 3	0.312	0.0183	-0.342	0.0523	0.526	0.0446	0.456	0.0278	0.547	0.00325	-0.533	0.0104	0.51	0.000785	0.666	0.0012	0.732	0.000444	0.692	0.0067	0.387	0.00864	-0.474	0.0222	0.828	0.00737	0.927	0.00118	0.659	0.0102	0.335	0.0516	-0.273	0.0535	0.606	0.00247	0.652	0.000162	0.571	0.0544	-0.122	0.0539	0.331	0.0041	0.139	0.375	0.275	0.0483
NKIRAS2	NFKB inhibitor interacting Ras-like 2	-0.00107	0.993	-0.198	0.287	-0.224	0.00738	-0.391	0.00407	-0.367	0.0553	-0.0718	0.638	-0.361	0.0523	-0.233	0.0287	-0.414	0.0112	-0.722	0.00365	-0.097	0.326	-0.355	0.047	-0.613	0.000153	-0.469	0.000669	-0.23	0.0124	-0.214	0.105	-0.443	0.0122	-0.6	0.000241	-0.51	0.000657	-0.25	0.0668	-0.0707	0.573	-0.163	0.241	-0.0089	0.929	-0.0235	0.809
RGD1311709		-0.165	0.0793	-0.306	0.0291	0.0823	0.401	-0.258	0.0279	-0.259	0.00184	-0.155	0.0991	-0.396	0.00548	-0.189	0.076	-0.372	0.00672	-0.282	0.00248	-0.173	0.129	-0.114	0.166	-0.107	0.112	-0.333	0.000257	-0.226	0.0503	-0.234	0.082	-0.194	0.0125	-0.257	0.0155	-0.445	0.000128	-0.25	0.0588	-0.0588	0.6	-0.227	0.0542	-0.113	0.364	-0.114	0.066
AP1M1	adaptor-related protein complex 1 mu 1 subunit	-0.301	0.0149	-0.123	0.518	-0.231	0.107	-0.268	0.0759	-0.163	0.0152	-0.155	0.132	-0.0302	0.837	-0.228	0.0935	-0.319	0.0523	-0.161	0.0467	-0.304	0.00139	-0.326	0.001	-0.159	0.179	-0.221	0.066	-0.208	0.00523	-0.239	0.015	-0.417	0.000171	-0.442	0.00524	-0.357	0.0033	-0.141	0.137	0.146	0.12	0.0929	0.266	0.00314	0.963	-0.0508	0.48
RHBDL7		-0.288	0.00289	-0.127	0.23	-0.175	0.133	-0.114	0.284	-0.115	0.123	-0.343	0.00192	-0.13	0.174	-0.188	0.115	-0.139	0.149	-0.179	0.155	-0.377	0.000665	-0.409	0.000408	-0.286	0.0129	-0.0117	0.865	-0.143	0.105	-0.216	0.0332	-0.285	0.00228	-0.208	0.0154	-0.0823	0.0859	-0.0222	0.653	-0.0551	0.383	-0.0028	0.981	-0.0128	0.905	-0.0247	0.751
SMURF2	SMAD specific E3 ubiquitin protein ligase 2	0.41	0.000411	0.302	0.0485	0.512	0.0116	0.396	0.0443	0.281	0.0654	0.398	0.00112	0.4	0.02	0.607	0.0193	0.575	0.0258	0.494	0.000508	-0.367	0.0246	0.296	0.107	0.552	0.00221	0.343	0.0777	0.381	0.0215	0.503	0.0125	0.632	0.00172	0.353	0.098	0.419	0.00221	0.532	0.000889	-0.272	0.153	0.0982	0.512	-0.161	0.474	0.179	0.253
RGD1311815		-0.122	0.179	0.521	0.0087	0.655	0.00343	0.673	0.000943	0.66	0.00047	-0.218	0.0369	0.474	0.00459	0.856	0.000211	0.782	8.64e-05	0.939	5.57e-05	0.391	0.0416	0.492	0.00349	0.789	0.0077	0.443	0.0113	0.782	0.00445	0.697	0.00373	0.473	0.00313	0.844	0.00028	0.698	0.00625	0.864	0.000975	-0.0955	0.371	0.0934	0.535	0.201	0.131	0.109	0.37
RGD1563438	similar to novel protein of unknown function (DUF423) family member	-0.185	0.00382	-0.27	0.0104	-0.311	0.0125	-0.386	0.000866	-0.227	0.0738	-0.311	0.000473	-0.473	0.00108	-0.445	0.00232	-0.514	3.3e-05	-0.386	0.00682	-0.241	0.00737	-0.211	0.00966	-0.299	0.00161	-0.187	0.168	0.129	0.475	-0.441	0.00122	-0.353	0.000361	-0.333	0.00159	-0.372	0.000295	-0.311	0.000414	-0.126	0.188	-0.204	0.118	-0.134	0.232	-0.128	0.121
ZMYND11	zinc finger MYND domain containing 11	0.345	0.0118	0.543	0.000116	0.671	0.00783	0.383	0.00358	0.296	0.0513	0.519	0.000874	0.571	0.00343	0.723	0.000343	0.416	0.00336	0.688	0.00689	0.275	0.0973	0.346	0.0204	0.494	0.00044	0.36	0.0207	0.396	0.00364	0.411	0.000312	0.252	0.00521	0.567	0.0023	0.533	0.00948	0.577	0.0167	0.575	0.000469	0.396	0.368	0.198	0.16	-0.142	0.085
IMMT	inner membrane protein mitochondrial (mitofilin)	0.13	0.00521	0.184	0.113	0.299	5.32e-05	0.38	0.000123	0.195	0.142	0.182	0.00156	0.216	0.00503	0.307	0.000272	0.327	0.000551	0.355	0.111	0.35	0.477	-0.0723	0.0495	0.534	0.00883	0.198	0.141	0.35	0.112	-0.591	0.145	-0.0697	0.15	-0.19	0.00458	0.396	0.0691	-0.0951	0.148	0.0519	0.207	0.195	0.537	0.421	0.204	0.357	0.111
PTP4A3	protein tyrosine phosphatase type IVA member 3	-0.208	0.00146	-0.235	0.0309	-0.246	0.00354	-0.246	0.176	-0.303	0.0622	-0.132	0.0464	-0.421	0.000539	-0.436	0.000263	-0.426	0.0321	-0.402	0.0309	-0.263	0.00185	-0.183	0.0719	-0.248	0.00382	-0.225	0.00504	-0.252	0.00903	-0.395	0.00166	-0.418	4.35e-05	-0.487	1.96e-05	-0.402	8.05e-06	-0.301	0.00555	0.076	0.205	-0.186	0.0444	-0.19	0.00648	-0.18	0.113
ARL6IP2	ADP-ribosylation factor-like 6 interacting protein 2	0.47	0.00347	0.62	0.00298	0.574	0.0313	0.463	0.0543	0.17	0.463	0.838	1.61e-06	0.7	0.000211	0.719	0.00294	0.252	0.0189	0.582	0.016	0.491	0.00386	0.239	0.0013	0.771	0.000865	0.694	0.0015	0.807	0.0114	0.621	3.96e-05	0.813	9.22e-06	0.502	0.00604	0.858	0.00246	0.939	0.00251	0.368	0.0117	0.0796	0.479	0.145	0.231	0.102	0.173
LOC363188	similar to ubiquitin protein ligase E3 component n-recognin 2	-0.11	0.107	-0.219	0.0358	-0.344	0.0511	-0.293	0.000738	0.608	0.0327	-0.169	0.0389	-0.335	0.00277	-0.549	0.00989	-0.373	0.0336	-0.17	0.0535	0.793	0.00822	-0.293	0.0239	-0.25	0.00248	-0.158	0.317	0.181	0.263	0.443	0.000518	-0.328	0.00785	-0.324	0.000709	0.414	0.0168	0.342	0.0454	0.17	0.112	-0.116	0.093	0.48	0.099	0.145	0.125
SDHB	succinate dehydrogenase complex subunit B iron sulfur (Ip)	-0.252	0.0176	-0.913	0.0722	-0.163	0.0978	-0.0545	0.52	-0.177	0.00182	-0.0604	0.524	-0.0818	0.239	-0.158	0.104	0.525	0.179	-0.218	0.0102	-0.223	0.00518	-0.196	0.000764	-0.256	0.00114	-0.111	0.074	-0.833	0.000762	-0.208	0.00374	-0.21	0.00111	-0.327	0.000137	-0.235	0.00225	-0.387	0.038	0.192	0.00722	1.17	0.0171	0.00524	0.946	0.532	0.224
UBAP2	ubiquitin associated protein 2	-0.0582	0.271	0.353	0.0844	-0.218	0.04	-0.168	0.169	-0.244	0.00123	0.351	0.0155	0.409	0.114	0.448	0.0156	0.383	0.0708	-0.11	0.0685	-0.312	0.00187	-0.298	0.00178	-0.182	0.00664	-0.16	0.00119	-0.103	0.152	-0.283	0.0104	-0.278	0.00184	-0.209	0.00739	-0.271	0.0121	0.511	0.016	0.237	0.26	0.042	0.499	0.136	0.211	0.342	0.117
UBQLN2	ubiquilin 2	0.196	0.00319	0.514	0.171	0.193	0.0539	0.198	0.29	0.217	0.0129	0.114	0.00382	0.44	0.198	1.28	0.00253	0.311	0.131	0.175	0.0156	0.236	0.0027	0.181	0.00107	0.42	0.12	0.118	0.0357	0.0891	0.0895	0.116	0.0206	0.247	1.28e-05	0.311	0.00616	0.213	0.0597	0.0821	0.163	-0.0815	0.186	0.0584	0.397	0.573	0.161	0.114	0.171
RDX	radixin	0.628	0.00027	0.727	0.00117	0.651	0.000851	0.471	0.00523	0.639	0.009	0.55	2.29e-05	0.438	2.75e-05	0.912	0.000125	1.12	0.000415	0.812	0.000337	0.601	0.00146	0.835	0.000743	0.757	0.000236	0.323	0.00201	0.274	0.00491	0.916	0.000184	1.11	0.000127	1.02	5.54e-07	0.961	0.000794	0.912	0.00494	0.29	0.00186	0.236	0.0013	0.323	0.00821	0.645	0.00483
TCERG1	transcription elongation regulator 1	0.288	0.08	0.108	0.267	0.469	0.0025	-0.127	0.293	0.526	0.0156	0.421	0.0077	0.161	0.135	0.54	0.000936	0.228	0.371	0.539	0.0193	0.125	0.0864	0.389	0.0176	0.654	2.07e-05	-0.141	0.0272	0.515	0.0292	0.373	0.0279	0.424	0.000906	0.472	2.09e-05	0.277	0.0778	0.27	0.0443	0.281	0.023	0.0523	0.545	0.0716	0.102	0.23	0.0325
PRKCA	protein kinase C alpha	0.502	0.0115	0.554	0.00506	0.181	0.276	0.468	0.0315	0.561	2.68e-05	0.687	0.00121	0.565	0.000278	0.561	0.00773	0.573	0.000722	0.633	1.09e-05	0.247	0.129	0.442	0.0236	0.348	0.154	0.271	0.0517	0.396	0.0337	0.737	0.0033	0.659	0.00013	0.472	0.0161	0.675	0.00309	0.67	4.38e-05	0.185	0.237	0.0114	0.929	0.38	0.072	0.105	0.522
LOC684258	similar to coiled-coil-helix-coiled-coil-helix domain containing 7	0.0232	0.799	-0.0229	0.712	0.0339	0.795	-0.403	0.000126	-0.37	0.0194	0.0669	0.401	-0.148	0.054	0.0193	0.856	-0.37	0.00107	-0.403	0.0271	-0.235	0.00228	-0.392	0.0102	-0.356	0.042	-0.364	0.000226	-0.252	0.0484	-0.0276	0.643	-0.579	0.000441	-0.612	0.00305	-0.535	0.000997	-0.323	0.0137	0.0437	0.69	-0.126	0.117	-0.0146	0.921	0.0326	0.748
KPNA1	karyopherin alpha 1 (importin alpha 5)	0.351	0.0163	0.4	0.103	-0.206	0.0284	-0.359	0.00237	-0.205	0.032	-0.384	0.00238	-0.422	8.73e-05	-0.446	0.00264	-0.37	0.00237	-0.487	0.00578	-0.191	0.0106	-0.276	0.00144	-0.244	0.00865	-0.22	0.00229	-0.411	0.00538	-0.386	0.000136	-0.253	0.000151	-0.381	3.08e-05	-0.436	1.03e-05	-0.321	0.0066	-0.207	0.0357	-0.4	0.0115	-0.24	0.0634	0.193	0.0263
RGD1306582		-0.215	0.343	-0.359	0.00117	-0.374	0.0206	-0.289	0.114	-0.255	0.023	-0.22	0.0528	-0.428	0.000251	-0.464	0.0102	-0.291	0.0731	-0.27	0.0413	-0.571	7e-05	-0.35	9.28e-06	-0.411	0.00117	-0.347	0.0395	-0.334	0.0403	-0.668	0.000568	-0.703	9.87e-08	-0.732	1.91e-06	-0.628	0.000673	-0.674	0.000171	-0.178	0.0675	-0.0697	0.453	-0.252	0.442	-0.113	0.362
MGC114417		-0.17	0.0114	-0.38	0.0575	-0.288	0.00786	-0.335	0.173	-0.262	0.0474	-0.149	0.0591	-0.482	0.00417	-0.449	0.00648	-0.262	0.0657	-0.215	0.0967	-0.384	0.000807	-0.274	0.0111	-0.26	0.0119	-0.195	0.164	-0.201	0.0694	-0.413	0.00079	-0.393	0.000588	-0.42	5.66e-05	-0.221	0.00739	-0.148	0.183	0.106	0.469	-0.102	0.315	0.658	0.00954	-0.585	0.018
DNAJC13	DnaJ (Hsp40) homolog subfamily C member 13	0.305	0.00236	0.356	0.0132	0.246	0.0054	0.199	0.141	0.232	0.0118	0.517	2.7e-05	0.374	0.00342	0.291	0.0395	0.23	0.0763	0.304	0.00591	0.104	0.238	0.27	0.00762	0.26	0.00407	0.277	0.000761	0.228	0.0861	0.155	0.112	0.315	9.75e-05	0.25	0.0227	0.191	0.0461	0.129	0.319	0.212	0.0303	0.0177	0.89	0.0453	0.691	0.0302	0.721
IMPACT	Impact homolog (mouse)	0.666	0.00138	0.477	0.0414	-0.213	0.0194	0.765	0.0378	0.592	0.00918	0.999	1.86e-05	0.814	0.00992	0.995	0.00161	0.793	0.00503	0.557	0.0127	0.875	0.000414	0.479	0.0368	0.717	9.38e-05	0.599	0.000631	0.507	0.0201	0.778	0.00485	0.938	1.06e-05	0.783	0.000758	0.665	0.00693	0.434	0.0332	0.333	0.0089	0.341	0.0189	0.437	0.0142	0.397	0.117
NCOR2	nuclear receptor co-repressor 2	0.408	0.298	-0.202	0.0775	-0.398	0.00546	-0.151	0.3	-0.11	0.266	0.236	0.678	-0.149	0.236	-0.135	0.212	-0.157	0.24	-0.708	0.0155	-0.109	0.226	-0.501	0.00233	-0.264	0.00667	-0.262	0.000717	-0.0984	0.336	-0.182	0.12	-0.341	0.00603	-0.402	0.00402	-0.26	0.0287	-0.358	0.154	0.136	0.225	-0.183	0.678	0.263	0.0294	0.573	0.272
SNX27	sorting nexin family member 27 /// sorting nexin family member 27	0.423	0.000132	0.501	0.00909	0.361	0.0424	-0.198	0.0303	0.438	0.0366	0.344	0.000298	0.501	0.00103	0.585	0.00049	0.712	0.00165	0.629	0.000491	-0.0983	0.0652	0.322	0.00128	0.376	0.00941	0.425	0.0126	0.383	0.0269	0.484	0.0109	0.385	3.67e-06	0.643	0.00946	0.57	0.000616	0.558	0.0144	0.477	0.0248	0.11	0.165	0.224	0.101	0.344	0.0119
SURF2	surfeit 2	-0.197	0.0869	-0.152	0.197	-0.267	0.00445	-0.366	0.00737	-0.193	0.12	0.0191	0.817	-0.0836	0.454	-0.361	0.0113	-0.332	0.00783	-0.35	0.0247	-0.196	0.228	-0.107	0.337	0.0871	0.211	-0.0895	0.159	-0.0956	0.66	-0.223	0.0902	0.0989	0.332	-0.188	0.0461	-0.154	0.141	-0.37	0.0838	0.216	0.12	-0.244	0.0988	-0.0942	0.389	-0.0673	0.0908
MRPS33	mitochondrial ribosomal protein S33	-0.271	0.00186	-0.125	0.0883	-0.0872	0.0822	-0.237	0.0142	-0.249	0.00675	-0.161	0.0482	-0.29	0.00515	-0.232	0.00997	-0.32	0.00363	-0.427	0.00091	-0.188	0.0403	-0.245	0.00384	-0.129	0.18	-0.139	0.031	-0.107	0.261	-0.338	0.00474	-0.352	0.000206	-0.441	0.000556	-0.319	0.00438	-0.245	0.0748	0.11	0.0635	-0.165	0.115	-0.144	0.0314	-0.0831	0.0932
WDR12	WD repeat domain 12	0.335	0.091	-0.0293	0.365	0.41	0.0415	-0.163	0.00721	-0.16	0.0382	0.213	0.0469	-0.0756	0.0569	-0.217	0.0574	-0.154	0.0105	-0.18	0.00646	-0.29	0.00258	-0.0927	0.0621	-0.261	6.47e-05	-0.138	0.0112	-0.174	0.0583	-0.131	0.0528	-0.175	0.0026	-0.444	3.72e-06	-0.258	0.00105	-0.219	0.0352	0.293	0.0116	0.203	0.0846	-0.116	0.217	-0.0949	0.311
RGD1311196		0.121	0.141	0.241	0.159	-0.106	0.219	0.0952	0.438	-0.174	0.0773	-0.189	0.174	-0.302	0.0479	-0.267	0.0538	0.0466	0.704	-0.258	0.0161	-0.224	0.0105	-0.0745	0.0828	-0.186	0.0191	-0.092	0.112	-0.164	0.00187	-0.344	0.00478	-0.0789	0.203	-0.3	0.00886	-0.253	0.013	-0.194	0.00281	-0.31	0.0327	-0.244	0.144	-0.216	0.0381	-0.0486	0.577
CPEB4	cytoplasmic polyadenylation element binding protein 4	1.19	7.85e-07	1.03	2.54e-05	1.3	3.86e-06	1.21	3.84e-06	1.32	5.43e-06	1.41	2.62e-06	1.29	1.45e-06	1.82	1.52e-07	1.62	1.1e-05	1.46	2.17e-06	1.02	8.06e-07	1.11	2.92e-08	1.38	8.04e-07	1.34	2.49e-08	1.27	1.81e-05	1.22	2.28e-06	1.31	8.44e-10	1.68	1.18e-11	1.55	9.17e-08	1.6	8.09e-05	-0.268	0.0161	0.264	0.0265	0.522	8.41e-07	0.412	0.0111
DDX3X	DEAD (Asp-Glu-Ala-Asp) box polypeptide 3 X-linked	0.593	0.0036	0.63	0.0028	0.525	0.000737	0.532	0.00623	0.585	0.0679	0.825	2.15e-05	-0.275	0.00189	0.788	9.12e-05	0.668	0.00018	0.839	0.00804	0.633	0.000804	0.728	0.000643	0.775	9.01e-06	0.89	0.000117	0.875	0.00268	0.828	5.43e-05	0.819	5.29e-05	1.04	0.000363	0.876	0.000566	0.878	3.31e-05	0.392	0.0335	-0.333	0.0199	0.263	0.00236	0.136	0.165
MED6	mediator of RNA polymerase II transcription subunit 6 homolog (S. cerevisiae)	-0.139	0.063	-0.154	0.0573	-0.199	0.0143	-0.138	0.024	-0.188	0.00453	-0.303	0.0155	-0.21	0.000231	-0.228	0.0102	-0.184	0.0124	-0.259	0.0023	-0.276	0.00123	-0.275	0.00025	-0.15	0.0408	-0.131	0.223	-0.0609	0.353	-0.345	0.00254	-0.318	8.22e-06	-0.347	3.11e-05	-0.306	0.0054	-0.108	0.133	-0.164	0.142	-0.056	0.445	-0.029	0.566	-0.046	0.403
LOC692032	hypothetical protein LOC692032	0.299	0.00498	0.285	0.000544	0.304	0.0204	0.0776	0.438	0.0575	0.406	0.365	0.000639	0.251	0.000129	0.4	0.00687	0.203	0.0387	0.151	0.125	0.217	0.00371	0.184	0.0487	0.117	0.326	0.00815	0.908	0.151	0.103	0.219	0.0562	0.216	0.00196	0.18	0.111	0.122	0.0233	0.107	0.215	0.0662	0.407	-0.0342	0.491	0.0963	0.157	0.126	0.247
MLL5	myeloid/lymphoid or mixed-lineage leukemia 5 (trithorax homolog Drosophila)	0.288	0.0253	0.245	0.0617	0.7	0.000124	0.372	0.00186	0.454	0.0106	0.551	2.51e-05	0.451	0.005	0.772	0.000102	0.455	0.0699	0.824	0.00902	0.202	0.149	0.284	0.00283	0.531	4.26e-05	0.326	0.0022	0.497	0.00462	0.217	0.17	0.392	8.45e-05	0.601	0.000578	0.368	7.18e-05	0.461	2.38e-05	0.263	0.0396	0.272	0.0372	0.231	0.0257	-0.116	0.173
TAS1R2	taste receptor, type 1, member 2	-0.284	0.00211	-0.522	0.0657	0.343	0.0698	-0.191	0.016	-0.317	0.00335	-0.126	0.14	0.239	0.0805	-0.188	0.0601	-0.172	0.0616	-0.255	0.0149	-0.292	0.0333	-0.406	0.00109	-0.276	0.0318	-0.183	0.0898	-0.203	0.0874	-0.51	0.00135	-0.395	9.34e-05	-0.275	0.0228	-0.289	0.0154	-0.168	0.0785	0.158	0.0288	-0.0691	0.496	-0.115	0.292	0.087	0.644
LOC678917		0.566	0.0108	0.476	0.108	-0.0754	0.284	0.336	0.337	0.703	0.0111	0.47	0.107	0.289	0.371	-0.247	0.00134	-0.298	0.239	0.249	0.252	0.541	0.0474	0.899	0.00321	0.793	0.00952	0.458	0.0332	0.722	0.0617	-0.318	0.00188	-0.247	0.0136	-0.339	0.000286	-0.295	0.00712	0.334	0.0689	0.0961	0.245	0.104	0.266	0.477	0.0629	-0.309	0.436
LOC691393		0.566	0.0108	0.476	0.108	-0.0754	0.284	0.336	0.337	0.703	0.0111	0.47	0.107	0.289	0.371	-0.247	0.00134	-0.298	0.239	0.249	0.252	0.541	0.0474	0.899	0.00321	0.793	0.00952	0.458	0.0332	0.722	0.0617	-0.318	0.00188	-0.247	0.0136	-0.339	0.000286	-0.295	0.00712	0.334	0.0689	0.0961	0.245	0.104	0.266	0.477	0.0629	-0.309	0.436
LOC684106		-0.348	0.00689	-0.0631	0.523	-0.357	0.0194	-0.297	0.0967	-0.327	0.055	-0.257	0.0428	-0.202	0.0925	-0.534	0.0153	-0.349	0.055	-0.0882	0.602	-0.311	0.0402	-0.402	0.0118	-0.513	0.000679	-0.258	0.00356	-0.193	0.0791	-0.229	0.0294	-0.466	0.00301	-0.486	0.00278	-0.243	0.0294	-0.271	0.132	0.0912	0.244	-0.139	0.245	-0.177	0.263	-0.0518	0.685
LOC688813		-0.348	0.00689	-0.0631	0.523	-0.357	0.0194	-0.297	0.0967	-0.327	0.055	-0.257	0.0428	-0.202	0.0925	-0.534	0.0153	-0.349	0.055	-0.0882	0.602	-0.311	0.0402	-0.402	0.0118	-0.513	0.000679	-0.258	0.00356	-0.193	0.0791	-0.229	0.0294	-0.466	0.00301	-0.486	0.00278	-0.243	0.0294	-0.271	0.132	0.0912	0.244	-0.139	0.245	-0.177	0.263	-0.0518	0.685
MYEF2	myelin expression factor 2	0.972	0.00836	-0.0619	0.519	0.783	0.0396	0.223	0.294	0.147	0.0893	1.19	0.000522	-0.21	0.085	1.19	0.00187	0.472	0.0485	0.638	0.0416	0.556	0.00256	0.74	0.00895	0.763	0.000342	0.394	0.0562	0.29	0.385	0.818	0.013	0.805	0.00572	0.967	0.00415	0.681	0.011	-0.107	0.296	-0.168	0.144	0.397	0.172	0.404	0.0902	0.504	0.0438
BRE	brain and reproductive organ-expressed (TNFRSF1A modulator)	-0.152	0.12	-0.254	0.00786	-0.195	0.0946	-0.138	0.0432	-0.215	0.00244	-0.181	0.0603	-0.323	0.000979	-0.374	0.0374	-0.193	0.0475	-0.308	2.45e-05	-0.26	0.126	-0.348	0.000732	-0.344	0.000579	-0.214	0.0148	-0.142	0.16	-0.356	0.0096	-0.493	0.000423	-0.344	0.0034	-0.362	0.00623	0.377	0.0237	-0.0589	0.646	-0.0693	0.421	-0.355	0.017	-0.0552	0.589
CDC40	cell division cycle 40 homolog (S. cerevisiae)	-0.316	0.00254	-0.276	0.0027	-0.491	0.00481	0.0445	0.354	-0.342	0.000477	-0.361	0.00123	-0.345	0.00027	-0.641	0.000644	0.175	0.0269	-0.3	0.00225	-0.211	0.0583	-0.262	0.00111	-0.335	0.0165	-0.279	0.0128	-0.281	0.00972	-0.246	0.0387	-0.2	0.000835	-0.377	0.00242	-0.485	0.00411	-0.383	0.00289	-0.17	0.128	0.0985	0.341	-0.151	0.147	-0.335	0.00998
MGC94725	similar to methionine adenosyltransferase II, beta; methionine adenosyltransferase II, beta	0.319	0.0363	0.0775	0.645	0.196	0.0101	0.309	0.102	0.299	0.0105	0.233	0.176	0.126	0.37	0.209	0.0324	0.441	0.0438	0.356	0.00168	0.389	0.00339	0.195	0.0123	0.16	0.0281	0.4	0.0233	0.292	0.000469	0.238	0.00688	0.181	0.132	0.22	0.00214	0.413	0.0188	0.231	0.0014	-0.0855	0.419	0.0486	0.592	0.0137	0.801	0.133	0.191
LOC689330		0.319	0.0363	0.0775	0.645	0.196	0.0101	0.309	0.102	0.299	0.0105	0.233	0.176	0.126	0.37	0.209	0.0324	0.441	0.0438	0.356	0.00168	0.389	0.00339	0.195	0.0123	0.16	0.0281	0.4	0.0233	0.292	0.000469	0.238	0.00688	0.181	0.132	0.22	0.00214	0.413	0.0188	0.231	0.0014	-0.0855	0.419	0.0486	0.592	0.0137	0.801	0.133	0.191
RGD1563580		-0.745	0.0101	0.353	0.0283	0.66	0.00249	-0.413	0.0191	0.364	0.0177	0.848	0.00281	0.555	0.00185	0.946	0.0163	-0.341	0.0163	-0.226	0.0292	0.162	0.0656	0.302	0.0292	0.48	0.00777	-0.223	0.0337	-0.439	0.00236	0.138	0.0114	0.534	0.00213	-0.229	0.0685	-0.397	0.00409	-0.339	0.0132	0.513	0.00388	-0.251	0.042	0.286	0.241	0.281	0.351
BRD4	bromodomain containing 4	0.587	0.00366	0.429	0.048	0.304	0.000123	0.678	0.0219	0.833	0.00758	0.928	1.21e-05	0.813	9.49e-05	1.13	0.000206	1.03	0.00048	0.453	0.00023	0.454	0.0226	0.565	0.0163	0.77	0.000857	0.229	0.00727	0.283	0.015	0.355	0.121	0.197	0.0092	0.764	0.000669	0.576	0.0243	0.671	0.0195	0.341	0.0683	0.213	0.0332	0.0986	0.199	0.134	0.0438
HTATIP	HIV-1 Tat interacting protein 60kDa	-0.144	0.119	-0.0994	0.157	-0.116	0.228	-0.435	0.125	-0.208	0.213	-0.379	0.0311	-0.176	0.0359	-0.263	0.00301	-0.432	0.121	-0.275	0.164	-0.366	0.00211	-0.244	0.00575	-0.189	0.0814	-0.0987	0.376	-0.245	0.00225	-0.442	0.00355	-0.268	0.00372	-0.362	0.00887	-0.275	0.0193	-0.251	0.0142	-0.181	0.466	-0.0763	0.329	-0.147	0.143	-0.13	0.101
LOC363266		-0.229	0.0245	-0.234	0.00307	-0.13	0.0361	-0.207	0.0188	-0.17	0.00457	0.315	0.00361	-0.214	0.00084	-0.215	0.000897	0.401	0.00149	-0.269	0.000138	-0.136	0.017	-0.13	0.0156	0.336	0.00713	-0.233	0.00253	-0.233	0.0235	-0.2	0.0675	-0.239	0.00357	-0.281	0.000782	-0.374	0.000134	0.25	0.00484	0.685	0.0157	-0.15	0.115	0.304	0.0554	0.0798	0.329
RGD1561653		0.488	0.000666	0.553	0.000279	0.515	0.00274	0.512	0.00251	0.813	0.000153	0.701	3.57e-05	0.902	7.21e-07	1.19	1.94e-05	0.708	0.000639	0.758	0.000499	0.619	0.0193	0.431	0.00366	0.48	0.00212	0.607	8.58e-05	0.618	0.00278	0.846	0.00413	0.587	0.00128	0.646	0.0011	0.738	0.002	0.698	0.000434	0.49	0.000202	0.406	0.000243	0.325	0.00969	0.196	0.0786
RGD1565549		0.426	0.0021	0.367	0.00464	0.682	0.00154	0.692	0.00045	0.704	7.6e-05	0.736	0.000853	0.638	0.000176	0.692	0.000572	0.851	8.74e-05	0.762	0.000883	0.384	0.0101	0.269	0.00247	1.05	0.000329	0.524	0.00878	0.368	0.00181	0.728	0.000622	0.411	0.000172	0.604	0.00187	0.821	6.12e-05	0.54	0.00508	0.227	0.083	0.153	0.216	0.281	0.0323	0.139	0.053
RAVER1H		-0.101	0.633	-0.178	0.0347	-0.172	0.0427	-0.212	0.0299	-0.148	0.0505	-0.0692	0.308	-0.181	0.0592	-0.241	0.006	-0.107	0.151	-0.123	0.144	-0.362	0.000208	-0.326	0.00117	-0.261	0.00298	-0.15	0.0108	-0.185	0.00396	-0.465	0.000111	-0.251	0.00277	-0.404	7.87e-06	-0.392	1.37e-05	-0.188	0.00189	-0.0794	0.296	-0.0296	0.952	-0.0688	0.372	0.105	0.0934
SKP1A	S-phase kinase-associated protein 1A (p19A)	0.138	0.0876	0.183	0.138	0.209	0.00455	0.242	0.119	0.0509	0.737	-0.156	0.0535	0.0666	0.458	0.0768	0.369	0.13	0.331	0.123	0.41	0.161	0.0195	0.225	0.0123	0.197	0.0233	0.345	0.000779	0.404	0.0109	0.0139	0.811	0.1	0.245	0.213	0.0115	0.337	0.0107	0.148	0.209	-0.294	0.00754	-0.117	0.0814	-0.132	0.0823	-0.112	0.176
LAPTM4A	lysosomal-associated protein transmembrane 4 alpha	0.0788	0.268	-0.241	0.132	0.134	0.0711	0.111	0.0122	0.127	0.0821	0.282	0.00368	0.154	0.0277	0.11	0.0866	0.138	0.00976	0.248	0.366	0.254	0.0316	0.171	0.104	0.277	0.00629	0.127	0.0644	0.183	0.0239	0.313	0.0251	0.34	0.00178	0.267	0.00238	0.111	0.155	0.0823	0.258	0.203	0.00165	0.154	0.0419	-0.0242	0.573	0.0269	0.33
CHD4	chromodomain helicase DNA binding protein 4	0.641	0.00045	0.293	0.153	0.658	0.0222	0.37	0.165	0.541	0.000344	0.879	0.000122	0.793	0.00245	0.672	0.00759	0.414	0.0323	0.683	0.00419	0.577	0.0254	0.566	0.00981	0.706	0.000322	0.533	0.000122	0.533	0.00132	0.772	0.00114	0.398	0.0512	0.726	0.000955	0.707	0.00104	0.53	0.00111	0.384	0.0426	0.5	0.018	0.194	0.351	0.297	0.0959
PPP1R2	protein phosphatase 1 regulatory (inhibitor) subunit 2	0.32	0.0204	0.119	0.43	0.182	0.0429	0.494	0.0645	0.176	0.112	0.457	0.00329	0.168	0.143	0.143	0.0435	0.505	0.0837	0.341	0.00155	0.246	0.00136	0.229	0.00457	0.58	3.92e-05	0.166	0.000314	0.29	0.00528	0.329	0.00506	0.245	0.000955	0.275	0.0786	0.563	0.00748	0.43	0.0056	-0.108	0.178	0.128	0.066	-0.0385	0.569	0.193	0.000797
NUDT7	nudix (nucleoside diphosphate linked moiety X)-type motif 7	-0.0522	0.258	-0.135	0.216	-0.284	0.000995	-0.209	0.00121	-0.239	0.0196	-0.114	0.117	-0.342	0.00144	-0.495	1.91e-05	-0.416	8.98e-06	-0.252	0.0202	-0.131	0.017	-0.337	0.146	-0.0796	0.139	-0.111	0.145	-0.138	0.438	-0.314	0.000446	-0.206	0.00504	-0.234	0.00315	-0.361	0.00145	-0.225	0.0381	-0.0617	0.408	-0.207	0.0265	-0.211	0.0126	-0.206	0.00173
RGD1311899	similar to RIKEN cDNA 2210016L21 gene	-0.145	0.0858	-0.302	0.00838	-0.208	0.0249	-0.312	0.0378	-0.292	0.00359	-0.196	0.0406	-0.361	0.000272	-0.443	0.00214	-0.454	0.00404	-0.364	0.0054	-0.236	0.0116	-0.141	0.0896	-0.0579	0.354	-0.125	0.169	-0.193	0.157	-0.477	0.000191	-0.238	0.00151	-0.352	9.14e-05	-0.243	0.00731	-0.331	0.0269	-0.0511	0.216	-0.0584	0.445	-0.235	0.0049	-0.142	0.129
LOC498178		-0.11	0.184	-0.206	0.0699	-0.226	0.0945	-0.471	0.00575	-0.177	0.0604	-0.486	0.000872	-0.46	0.000462	-0.487	0.0198	-0.594	0.0019	-0.454	0.00325	-0.41	0.00284	-0.206	0.00887	0.167	0.272	-0.136	0.106	-0.276	0.00408	-0.538	0.00173	-0.378	3.17e-05	-0.391	0.0111	-0.293	0.0168	-0.302	0.000565	-0.376	0.000189	-0.254	0.0599	-0.261	0.0624	-0.123	0.0994
LOC687538		-0.11	0.184	-0.206	0.0699	-0.226	0.0945	-0.471	0.00575	-0.177	0.0604	-0.486	0.000872	-0.46	0.000462	-0.487	0.0198	-0.594	0.0019	-0.454	0.00325	-0.41	0.00284	-0.206	0.00887	0.167	0.272	-0.136	0.106	-0.276	0.00408	-0.538	0.00173	-0.378	3.17e-05	-0.391	0.0111	-0.293	0.0168	-0.302	0.000565	-0.376	0.000189	-0.254	0.0599	-0.261	0.0624	-0.123	0.0994
LOC689820		-0.11	0.184	-0.206	0.0699	-0.226	0.0945	-0.471	0.00575	-0.177	0.0604	-0.486	0.000872	-0.46	0.000462	-0.487	0.0198	-0.594	0.0019	-0.454	0.00325	-0.41	0.00284	-0.206	0.00887	0.167	0.272	-0.136	0.106	-0.276	0.00408	-0.538	0.00173	-0.378	3.17e-05	-0.391	0.0111	-0.293	0.0168	-0.302	0.000565	-0.376	0.000189	-0.254	0.0599	-0.261	0.0624	-0.123	0.0994
USP7	ubiquitin specific peptidase 7 (herpes virus-associated)	-0.21	0.00603	0.463	0.00654	0.64	0.00543	0.534	0.00731	0.666	0.000352	0.543	0.00316	0.742	0.000684	1.21	0.00034	0.851	0.000598	0.895	0.00465	0.641	0.00717	-0.114	0.0675	-0.318	1.2e-05	-0.365	6.15e-06	0.796	0.0223	0.968	0.00331	-0.0899	0.0956	-0.272	0.000256	1.11	0.000511	0.91	0.00307	0.311	0.0819	0.28	0.0897	0.566	0.00129	0.317	0.0581
LOC619573		-0.209	0.0747	-0.269	0.0795	-0.379	0.00453	-0.404	0.00731	-0.135	0.168	-0.135	0.279	-0.261	0.0321	-0.435	0.000125	-0.194	0.14	-0.253	0.0606	-0.11	0.0633	-0.207	0.0133	-0.266	0.00281	-0.246	0.00248	-0.364	0.000536	-0.144	0.00954	-0.259	0.00119	-0.425	0.000243	-0.323	0.000565	-0.313	0.000438	0.186	0.14	-0.297	0.12	-0.186	0.422	0.211	0.119
RGD1565591	similar to Ski protein	-0.0485	0.264	-0.262	0.0105	-0.265	0.0366	-0.464	0.000155	-0.261	0.0107	0.0967	0.199	-0.151	0.0165	-0.369	0.0137	-0.279	0.00745	-0.156	0.136	-0.0812	0.241	-0.359	0.000978	-0.241	0.0169	-0.319	0.00378	-0.294	0.00405	-0.182	0.088	-0.243	0.000281	-0.383	0.000768	-0.364	4.1e-06	-0.191	0.0367	0.0606	0.524	0.111	0.176	-0.104	0.0378	0.185	0.00926
FLCN	Folliculin	-0.113	0.216	-0.286	0.0551	-0.236	0.00166	-0.219	0.00493	-0.26	0.00278	-0.086	0.384	-0.156	0.133	-0.4	1.46e-05	-0.244	0.0011	-0.193	0.0292	-0.278	0.0166	-0.076	0.356	-0.34	0.0134	-0.0482	0.529	-0.232	0.0114	-0.274	0.0114	-0.0489	0.288	-0.393	0.00329	-0.214	0.0395	-0.46	0.000382	0.0271	0.696	0.131	0.129	-0.165	0.0151	-0.025	0.658
QKI	quaking homolog KH domain RNA binding (mouse)	0.439	0.0219	0.382	0.00491	1.18	0.00335	1.37	6.34e-05	1	3.74e-05	0.486	0.0659	0.349	0.0427	0.305	0.00145	1.36	1.74e-05	0.9	0.000183	0.241	0.00739	0.18	0.00162	1.17	0.000257	1.1	0.000218	1.46	8.39e-06	0.343	0.0189	0.174	0.00196	1.13	3.28e-08	1.23	3.64e-05	1.54	7.54e-06	-0.31	0.0264	-0.107	0.317	0.0814	0.347	0.0407	0.78
RGD1306583	similar to RIKEN cDNA 2410002O22 gene	-0.168	0.0196	-0.156	0.0089	-0.186	0.00345	-0.126	0.0362	-0.114	0.289	-0.1	0.141	-0.15	0.0208	-0.206	0.001	-0.173	0.00136	-0.16	0.115	-0.187	0.0244	-0.216	0.025	-0.218	0.00736	0.0676	0.47	0.0688	0.496	-0.26	0.00933	-0.279	0.000216	-0.318	0.00241	-0.541	0.0671	-0.124	0.143	0.0675	0.0615	0.269	0.266	-0.137	0.139	-0.047	0.379
ACBD3	acyl-Coenzyme A binding domain containing 3	0.23	0.0238	0.313	0.0361	0.542	0.0121	0.293	0.00846	0.542	0.00618	0.75	0.0101	0.222	0.0116	0.867	0.00664	0.954	6.08e-06	0.433	0.0103	0.43	0.0392	0.223	0.0116	0.344	0.000749	0.366	0.000797	0.49	0.00385	0.49	0.0104	0.522	0.00333	0.334	0.000856	0.351	0.000831	0.562	0.00233	-0.103	0.0807	0.154	0.0874	0.225	0.127	0.458	0.00999
TTC5	tetratricopeptide repeat domain 5	0.254	0.0128	0.223	0.000709	0.476	0.000788	0.463	0.000564	0.397	0.000512	0.423	0.00103	0.0353	0.56	0.36	0.028	0.475	0.000175	0.323	0.00142	-0.238	0.312	0.364	0.031	0.263	0.0253	0.373	0.00157	0.466	0.00459	0.0835	0.369	0.176	0.181	0.408	0.000772	0.376	0.00329	0.457	0.00685	0.168	0.0325	-0.187	0.0129	-0.116	0.295	0.25	0.112
SMAP1L	stromal membrane-associated protein 1-like	0.195	0.000341	0.332	0.000147	0.34	0.000349	0.303	0.00902	0.325	0.0145	0.418	3.77e-05	0.485	1.49e-05	0.612	0.000978	0.428	0.000234	0.466	0.00266	0.294	0.0633	0.162	0.154	0.344	0.00874	0.199	0.0174	0.527	0.0135	0.715	0.00111	0.219	0.0679	-0.262	0.0509	0.385	0.14	0.412	0.0053	0.223	0.00127	0.253	0.00801	0.271	0.018	0.126	0.0774
RGD1564451		0.317	0.00936	0.289	0.0469	0.472	0.000733	0.287	0.019	0.272	0.0119	0.552	0.000861	0.405	0.00503	0.54	0.00125	0.461	0.00767	0.275	0.0182	0.144	0.343	0.407	0.00203	0.342	0.00738	0.156	0.253	0.159	0.0602	0.26	0.15	0.491	0.00069	0.249	0.0469	0.279	0.0622	0.36	0.000721	0.235	0.0484	-0.232	0.0148	0.0685	0.44	0.175	0.222
SCOC	short coiled-coil protein	0.123	0.0206	0.15	0.0305	0.142	0.028	0.134	0.0673	0.0803	0.0751	0.251	0.0102	0.264	0.00297	0.233	0.0141	0.162	0.141	0.213	0.00325	0.169	0.00456	0.123	0.0677	0.0934	0.0816	0.237	0.00314	0.164	0.0471	0.0686	0.23	0.117	0.0467	0.207	0.00238	0.203	0.0275	0.238	0.0117	-0.175	0.00614	0.114	0.13	0.0906	0.257	-0.0204	0.692
NUBP2	nucleotide binding protein 2 (MinD homolog E. coli)	-0.195	0.0579	-0.17	0.306	-0.218	0.0622	-0.228	0.0554	-0.181	0.108	-0.297	0.0162	-0.333	0.00577	-0.484	0.00251	-0.443	0.00115	-0.254	0.0284	-0.474	5.64e-05	-0.304	0.00511	-0.268	0.000451	-0.195	0.0588	0.132	0.468	-0.23	0.00595	-0.239	0.00376	-0.534	7.35e-06	-0.363	0.00761	-0.203	0.0892	-0.102	0.407	-0.163	0.288	-0.266	0.0802	-0.215	0.129
RGD1309846		0.34	0.123	0.0962	0.709	0.408	0.0397	-0.14	0.663	-0.334	0.101	0.0851	0.171	0.213	0.243	0.325	0.104	-0.573	0.147	-0.507	0.0174	-0.212	0.00892	-0.212	0.0166	-0.158	0.0377	-0.273	0.000517	-0.201	0.0283	-0.297	0.271	-0.0684	0.237	-0.132	0.133	-0.215	0.0108	-0.145	0.132	0.109	0.102	0.117	0.403	-0.0831	0.545	-0.433	0.0993
LOC689256		0.521	0.00062	0.555	0.0563	1.23	0.00785	0.341	0.101	0.925	0.0118	1.25	3.14e-05	0.732	0.00586	1.48	0.000531	0.623	0.0145	1.13	0.00686	0.837	0.00211	0.485	0.0745	0.579	0.0247	0.36	0.0645	0.742	0.0151	0.609	0.12	0.495	0.0276	0.959	0.000407	0.596	0.0065	0.446	0.137	0.727	0.00156	0.177	0.397	0.25	0.349	0.282	0.0636
LOC300768		-0.252	0.0267	-0.104	0.269	-0.239	0.0176	-0.345	0.0209	-0.172	0.0115	-0.186	0.0702	0.0413	0.637	-0.28	0.00231	-0.32	0.0548	-0.26	0.00261	-0.0876	0.278	-0.345	0.0141	-0.194	0.0317	-0.27	0.00514	-0.152	0.0161	-0.0259	0.746	-0.254	0.00567	-0.353	0.000125	-0.136	0.195	-0.158	0.0896	0.0655	0.42	0.145	0.183	-0.0409	0.647	0.0253	0.827
ATP6V0A2	ATPase H+ transporting lysosomal V0 subunit a2	-0.323	0.000615	-0.193	0.0544	-0.389	0.0101	-0.23	0.0467	-0.281	0.00362	-0.372	0.00247	-0.16	0.0424	-0.441	0.00511	-0.448	0.0482	-0.406	0.00127	-0.498	0.00199	-0.266	0.00921	-0.336	0.054	-0.337	0.0321	0.209	0.242	-0.682	0.000133	-0.389	0.00326	-0.341	0.0124	-0.369	0.0077	-0.177	0.044	0.269	0.0457	0.31	0.0227	-0.269	0.0564	0.266	0.0119
PTDSS2	phosphatidylserine synthase 2 /// phosphatidylserine synthase 2	0.676	0.00159	0.647	0.00237	0.728	0.000375	0.551	0.0261	0.491	0.0208	0.673	0.000323	0.772	0.00335	1.07	0.00329	1.01	0.000502	0.604	0.00643	0.514	0.0242	-0.383	0.000305	0.616	0.00605	0.343	0.0583	0.382	0.0432	0.842	0.00182	0.744	8.13e-05	0.929	0.00319	0.713	0.00133	0.593	0.00426	0.144	0.337	0.218	0.162	0.344	0.101	0.46	0.0283
RFK	riboflavin kinase	0.584	0.000467	0.525	0.0118	0.357	0.0176	0.544	0.00571	0.548	9.55e-06	1.15	3.28e-06	0.742	0.00476	0.936	0.00577	0.813	0.000172	0.938	2.14e-05	0.767	0.000127	0.937	0.000105	1.05	0.000351	0.798	0.00567	0.647	0.00276	1.07	2.25e-05	1.17	8.6e-07	1.08	2.01e-06	1.15	3.52e-05	0.71	0.00415	0.563	0.000568	0.217	0.337	0.579	0.0302	0.269	0.0865
RGD1306954	similar to RIKEN cDNA 1110004E09	0.133	0.705	0.185	0.0318	-0.0896	0.13	-0.339	0.154	-0.24	0.0238	-0.00159	0.629	0.269	0.122	-0.417	0.0894	-0.392	0.0852	-0.156	0.197	-0.12	0.237	-0.271	0.00614	-0.323	0.0152	-0.189	0.0209	-0.28	0.0103	-0.285	0.0155	-0.272	0.00636	-0.346	0.00686	-0.307	0.00184	-0.327	0.00808	-0.135	0.405	-0.0867	0.488	0.333	0.128	-0.0533	0.101
FAHD1	fumarylacetoacetate hydrolase domain containing 1	0.0113	0.874	0.0389	0.488	-0.127	0.205	-0.152	0.247	-0.204	0.133	-0.146	0.0517	-0.2	0.06	-0.22	0.00242	-0.148	0.153	-0.374	0.0237	-0.244	0.00121	-0.16	0.0527	-0.229	0.0379	-0.271	0.00129	-0.111	0.297	-0.139	0.0938	-0.146	0.00114	-0.395	0.00161	-0.38	0.000568	-0.196	0.0943	-0.157	0.108	-0.239	0.0307	-0.0925	0.348	0.00435	0.969
PCQAP	PC2 (positive cofactor 2 multiprotein complex) glutamine/Q-rich-associated prot	-0.267	0.168	-0.223	0.053	-0.301	0.179	-0.0897	0.693	-0.167	0.158	-0.301	0.168	-0.149	0.169	-0.261	0.259	-0.122	0.419	-0.0757	0.532	-0.604	0.00134	-0.408	0.0317	-0.326	0.0223	-0.275	0.012	-0.0659	0.468	-0.393	0.0506	-0.453	0.0222	-0.572	0.00853	-0.143	0.385	-0.088	0.423	-0.034	0.723	0.074	0.606	0.0398	0.769	-0.0328	0.869
MRPS15	erythrocyte membrane protein band 4.1 (elliptocytosis 1 RH-linked)	-0.226	0.0901	-0.139	0.237	-0.146	0.0385	-0.217	0.256	-0.279	0.0212	0.462	0.0326	-0.123	0.198	-0.297	0.00741	-0.211	0.282	-0.31	0.0514	-0.381	0.000126	-0.325	0.00644	-0.291	0.000877	-0.154	0.0369	-0.183	0.0235	-0.306	0.00401	-0.334	0.00193	-0.34	0.00184	-0.244	5.61e-05	-0.375	0.000561	0.246	0.0107	-0.0976	0.619	-0.15	0.103	-0.337	0.203
LOC680423		-0.218	0.176	-0.279	0.0522	-0.215	0.0171	-0.332	0.102	-0.131	0.171	-0.0603	0.72	-0.181	0.106	-0.341	0.00268	-0.325	0.0964	-0.199	0.038	-0.201	0.0601	-0.221	0.0497	-0.263	0.00614	-0.445	0.000204	-0.262	0.0314	-0.182	0.0416	-0.215	0.0551	-0.0801	0.273	-0.38	0.000111	-0.321	0.0116	0.158	0.12	0.0975	0.376	-0.126	0.153	0.00777	0.953
HSPCA		0.144	0.0461	-0.0916	0.282	0.134	0.00534	0.216	0.0762	0.192	0.0096	-0.0994	0.029	-0.167	0.0878	0.195	0.00958	0.263	0.115	0.236	0.00339	0.276	0.00055	0.143	0.00349	0.257	0.000659	0.247	0.000281	0.217	0.0018	0.177	0.00772	0.261	0.00295	0.37	0.000417	0.219	0.000124	0.105	0.101	-0.101	0.143	-0.135	0.135	0.114	0.227	-0.0758	0.314
CPSF5	cleavage and polyadenylation specific factor 5	0.186	0.077	0.274	0.0156	0.414	0.01	0.383	0.00377	0.126	0.566	0.312	0.00999	0.217	0.0467	0.412	0.00913	0.421	0.00415	0.336	0.099	0.155	0.0208	0.322	0.0138	0.56	0.00368	0.313	0.0928	0.417	0.107	0.262	0.0253	-0.114	0.132	0.294	0.05	0.153	0.119	0.436	0.0723	0.179	0.139	0.0524	0.511	-0.112	0.0807	0.0449	0.621
RGD1560708		0.342	0.000169	0.263	0.00317	0.348	0.000487	0.345	0.000566	0.315	0.00353	0.356	0.000403	0.292	0.00218	0.381	0.000242	0.371	0.000496	0.324	0.0226	0.311	0.0331	0.387	5.28e-05	0.344	0.000214	0.443	3.31e-05	0.48	0.0018	0.0734	0.55	0.393	0.000181	0.398	0.000202	0.379	9.41e-05	0.492	0.000772	0.014	0.711	0.0292	0.696	0.0324	0.233	0.0258	0.555
DGCR6	DiGeorge syndrome critical region gene 6	-0.144	0.0732	-0.13	0.257	-0.178	0.0439	-0.213	0.107	-0.211	0.165	-0.19	0.00485	-0.252	0.00627	-0.351	0.000842	-0.42	0.0102	-0.189	0.176	-0.214	0.00297	-0.185	0.00573	-0.126	0.135	-0.21	0.00981	-0.319	0.00383	-0.372	0.000994	-0.295	0.000255	-0.454	0.00139	-0.281	0.00512	-0.419	0.00205	-0.104	0.144	-0.122	0.152	-0.228	0.0232	-0.206	0.000781
LOC315883		0.336	0.12	0.356	0.0567	0.676	0.000558	0.458	0.0868	0.721	0.139	0.516	0.0376	0.44	0.0216	0.657	0.0194	0.744	0.00659	0.628	0.109	0.312	0.0933	0.694	0.000344	0.679	0.00597	0.331	0.0403	0.416	0.146	0.394	0.0179	0.578	0.000681	0.721	0.000638	0.42	0.00208	0.41	0.288	0.126	0.461	-0.349	0.265	-0.0955	0.629	0.285	0.102
MGC112830	similar to transcription factor	0.272	0.00377	0.0784	0.26	0.212	0.0343	0.0848	0.253	0.187	0.0702	0.25	0.01	0.172	0.00435	0.151	0.0799	0.199	0.019	0.293	0.052	0.25	0.000288	0.302	0.00961	0.311	1.22e-05	0.299	1.71e-06	0.212	0.0101	0.0573	0.181	0.341	0.00129	0.308	5.59e-05	0.252	0.0231	0.14	0.0928	-0.0219	0.775	0.0937	0.108	-0.0614	0.404	0.114	0.0093
RGD1311444		0.561	0.00382	0.603	0.0179	0.73	0.0273	0.258	0.224	0.668	0.00193	0.729	0.00102	0.801	0.000337	0.268	0.00358	0.622	0.00377	0.822	5.26e-06	0.656	0.000607	0.551	0.0107	0.876	0.00864	0.626	0.0027	0.566	0.00375	0.749	0.0029	0.589	0.00605	1.05	0.000173	0.704	0.00365	0.731	0.000121	-0.279	0.015	-0.159	0.0318	0.126	0.0918	0.364	0.0371
ZFP216		0.227	0.00717	0.155	0.0623	0.155	0.0236	0.333	0.0377	0.202	0.00111	0.136	0.0754	0.153	0.0271	0.197	8.43e-06	-0.377	0.0191	0.349	0.000131	0.143	0.0232	0.141	0.00775	-0.111	0.0315	0.261	0.00345	0.285	8.27e-05	0.143	0.0125	0.182	0.00204	0.245	0.0016	0.247	0.00112	0.231	0.00381	-0.143	0.00146	0.271	0.0225	0.0421	0.413	-0.353	0.115
RGD1560397		0.241	0.0152	0.297	0.0053	0.425	0.0135	0.397	0.00173	0.324	0.0065	0.317	0.00623	1.36	0.00296	0.43	0.0101	0.369	0.00414	0.284	0.0308	0.138	0.0677	0.183	0.00863	0.356	0.000202	0.424	0.000583	0.417	0.0489	0.177	0.0181	0.431	0.000642	0.271	0.00209	0.186	0.00301	0.382	0.0229	0.505	0.0428	0.674	0.106	0.212	0.0802	-0.283	0.0834
TRIP12	thyroid hormone receptor interactor 12	1.06	3.61e-05	0.616	0.000396	1.53	1.03e-05	0.863	4.7e-05	0.964	0.000984	1.06	0.000223	0.782	0.000188	1.48	0.000685	1.17	1.58e-05	1.03	0.00143	0.573	0.000149	0.668	0.000141	1.02	2.07e-06	0.654	0.00137	0.73	0.00731	0.591	0.00176	0.866	5.47e-06	0.807	0.000116	0.824	0.000224	0.884	0.00101	0.392	0.0108	0.179	0.0184	0.0323	0.597	0.308	0.012
PKP4	plakophilin 4	0.396	0.000718	0.51	0.000326	0.458	0.0133	0.587	7.26e-06	0.523	0.00382	0.609	2.03e-05	0.608	0.000931	0.781	0.00148	0.739	0.00147	0.718	7.23e-05	0.347	0.0377	0.314	0.00379	0.714	2.03e-05	0.436	0.000718	0.483	0.00533	0.633	0.000443	0.388	0.00133	0.715	0.000292	0.489	0.00148	0.654	0.000225	0.214	0.055	0.098	0.473	0.323	0.0142	0.152	0.288
TBC1D2B	TBC1 domain family member 2B	-0.0789	0.488	-0.112	0.233	-0.21	0.0236	-0.121	0.177	-0.164	0.133	0.0416	0.715	-0.133	0.418	-0.204	0.189	-0.217	0.0118	-0.225	0.0601	-0.298	0.00531	-0.196	0.0371	-0.256	0.00978	-0.309	0.000756	-0.185	0.234	-0.114	0.388	0.00365	0.971	-0.277	0.00941	-0.451	6.11e-05	-0.00716	0.959	0.12	0.283	-0.0206	0.906	0.00591	0.967	-0.0962	0.302
BRD3	bromodomain containing 3	0.418	0.0662	0.38	0.0986	0.348	0.00147	0.303	0.000276	0.0935	0.171	0.409	0.106	0.208	0.032	0.732	0.00136	0.355	0.00938	0.467	0.000808	0.122	0.0986	0.225	0.00507	0.177	0.0254	0.253	0.00746	0.223	0.0063	0.351	0.12	0.304	0.000799	0.477	0.00184	0.24	0.0383	0.315	0.00483	-0.0478	0.451	-0.0752	0.643	0.19	0.093	0.111	0.462
B3GNT1	UDP-GlcNAc:betaGal beta-1 3-N-acetylglucosaminyltransferase 1	0.641	0.00171	0.297	0.0321	0.539	0.00228	0.343	0.0373	0.405	0.016	0.796	0.00118	0.497	0.00259	0.72	0.000312	0.649	0.000747	0.487	0.116	0.437	0.00569	0.189	0.108	0.881	0.000446	0.534	0.0143	0.308	0.131	0.553	3.23e-05	0.408	0.00226	0.642	0.0405	0.734	0.00646	0.638	0.000131	0.156	0.352	0.2	0.129	0.181	0.103	0.307	0.016
WDR47	WD repeat domain 47	0.373	0.0148	0.644	0.00519	0.633	0.00714	0.292	0.121	0.327	0.0514	0.79	0.000102	0.75	0.00027	0.325	0.00621	0.33	0.0984	0.132	0.00225	0.318	0.0605	0.443	0.0411	0.937	0.000382	0.519	0.0194	0.532	0.0101	0.69	0.00173	0.436	0.001	0.989	0.00257	0.495	0.0429	0.708	0.00277	0.417	0.0134	0.106	0.269	0.238	0.0281	0.136	0.0644
LARP5	La ribonucleoprotein domain family member 5	-0.161	0.108	-0.265	0.134	-0.339	0.00275	0.111	0.069	-0.217	0.389	-0.562	0.00123	-0.527	0.00653	-0.406	4.47e-05	0.049	0.372	-0.432	0.102	-0.154	0.0681	0.0878	0.0369	-0.448	9.26e-05	-0.595	0.000139	-0.603	0.102	-0.0871	0.212	0.0777	0.162	-0.194	0.165	-0.445	0.00341	-0.442	0.153	-0.401	0.00101	-0.262	0.0299	-0.0534	0.41	0.228	0.0216
ASH1L	ash1 (absent small or homeotic)-like (Drosophila)	0.599	0.00187	0.579	2.85e-05	1.02	0.000317	0.904	0.00119	1.08	3.66e-07	0.764	0.00013	0.754	0.000299	1.13	7.31e-05	1.33	0.000331	1.03	0.00141	0.599	0.0112	0.723	0.00909	0.922	0.000391	0.453	0.00307	0.95	0.000124	0.995	0.000139	0.608	0.00161	1.3	0.000174	1.03	0.000604	0.841	0.000184	0.514	0.000851	0.291	0.0451	0.447	0.011	0.424	0.0391
CRLZ1		-0.165	0.0272	-0.125	0.0865	-0.261	0.00259	-0.372	0.000924	-0.209	0.0832	-0.14	0.0572	-0.296	0.000927	-0.503	9.1e-05	-0.374	0.000455	-0.218	0.105	-0.25	0.0204	-0.238	0.00435	-0.284	0.0062	-0.0962	0.0793	-0.111	0.213	-0.381	0.0144	-0.334	0.000955	-0.483	0.00121	-0.31	6.97e-05	-0.231	0.0117	0.0243	0.729	-0.172	0.0281	-0.243	0.000167	-0.00257	0.978
VPS35	Vacuolar protein sorting 35 (yeast)	-0.0836	0.444	0.206	0.0611	0.11	0.483	0.339	0.0334	0.204	0.262	-0.325	0.00566	0.0385	0.633	0.11	0.278	0.304	0.0803	0.34	0.0774	0.155	0.00726	0.151	0.00338	0.335	9.9e-05	0.325	3.77e-05	0.349	0.0254	0.157	0.0562	0.152	0.0375	0.363	3.36e-05	0.365	0.000183	0.423	0.0346	-0.242	0.0621	-0.168	0.117	0.000186	0.999	-0.0351	0.805
DD25	hypothetical protein Dd25	0.118	0.0647	0.246	0.0242	0.408	0.00183	0.226	0.0207	0.126	0.114	0.314	0.00264	0.233	0.00231	0.382	0.0129	0.229	0.0415	0.177	0.0981	0.828	0.0116	0.264	0.0193	0.623	0.00625	0.239	0.0242	0.205	0.0083	0.79	0.00341	0.256	0.0072	0.734	0.00259	0.223	0.00554	0.359	0.071	0.196	0.0264	0.108	0.54	-0.214	0.366	0.558	0.0117
RGD1559930		0.555	0.000447	0.714	3.17e-06	0.824	0.00389	0.846	2.09e-05	0.734	0.000812	0.918	3.79e-05	0.974	3.46e-06	0.966	0.000658	1.1	0.000274	0.846	0.000469	0.616	0.00333	0.622	0.00525	0.904	0.00713	0.77	0.000252	0.846	0.00493	0.801	0.000615	0.909	0.000115	0.947	0.000445	1.07	0.00195	0.801	0.00243	0.363	0.00472	0.259	0.0182	0.142	0.343	0.251	0.118
RGD1564681		-0.282	0.0109	-0.152	0.226	-0.152	0.48	-0.486	0.117	-0.275	0.155	-0.458	0.00137	-0.315	0.0286	-0.257	0.239	-0.293	0.28	0.0414	0.779	-0.427	0.0377	-0.486	0.000714	-0.361	0.0367	-0.243	0.0109	-0.112	0.172	-0.213	0.287	-0.521	0.000698	-0.422	0.000694	-0.42	0.00172	-0.0084	0.946	-0.176	0.135	-0.163	0.108	-0.105	0.479	0.193	0.196
RGD1311375		-0.316	0.00254	-0.276	0.0027	-0.491	0.00481	-0.34	0.00984	-0.342	0.000477	0.33	0.000371	-0.345	0.00027	-0.641	0.000644	-0.363	0.0138	-0.3	0.00225	-0.419	0.00032	-0.262	0.00111	-0.335	0.0165	-0.279	0.0128	-0.281	0.00972	-0.245	0.00131	-0.48	0.000131	-0.55	0.000655	-0.449	0.000678	-0.383	0.00289	0.17	0.073	0.103	0.148	-0.115	0.0727	-0.335	0.00998
RGD1564074	similar to novel protein	0.172	0.253	0.184	0.0386	0.486	0.0032	0.275	0.000679	0.178	0.0935	0.189	0.289	0.345	0.00938	0.604	0.00152	0.371	0.000152	0.179	0.208	0.173	0.111	0.374	0.0027	0.332	0.00632	0.21	0.0283	0.23	0.0933	0.124	0.355	0.365	0.00147	0.391	0.00141	0.17	0.145	0.329	0.084	0.0169	0.829	0.161	0.142	0.118	0.215	0.0966	0.165
PIP5K1C	phosphatidylinositol-4-phosphate 5-kinase type I gamma	-0.0853	0.216	-0.233	0.134	-0.305	0.0015	-0.213	0.028	-0.236	0.000784	-0.167	0.0629	-0.247	0.0611	-0.386	0.000437	-0.266	0.011	-0.259	0.0189	-0.379	0.00407	-0.287	0.0133	-0.341	0.000985	-0.275	0.000892	-0.197	0.00136	-0.239	0.0116	-0.34	0.0016	-0.45	0.000243	-0.298	0.00075	-0.279	0.000942	-0.0822	0.0873	-0.0137	0.883	-0.081	0.164	-0.0532	0.594
ZFR	zinc finger RNA binding protein	0.436	0.0149	0.235	0.0667	0.263	0.13	0.31	0.0373	0.358	0.0417	1.05	2.88e-05	0.541	0.000533	0.809	0.00105	0.552	0.0158	0.521	0.00645	0.639	0.000528	0.582	0.00203	0.495	0.000674	0.387	0.00197	0.445	0.0641	0.638	0.00422	0.922	2.4e-05	0.675	0.000385	0.526	0.000446	0.359	0.0393	0.614	0.000159	0.305	0.0182	0.546	0.00176	0.241	0.169
RNF19	ring finger protein 19	-0.102	0.0239	0.174	0.03	-0.174	0.133	-0.178	0.0299	-0.178	0.00456	0.32	0.0581	0.153	0.0298	0.21	0.00893	0.239	0.0105	-0.215	0.00589	0.101	0.127	0.175	0.0615	0.259	0.0356	0.0799	0.448	-0.237	0.224	0.118	0.4	0.121	0.205	0.212	0.09	0.14	0.173	0.0767	0.362	0.13	0.429	0.153	0.0651	0.078	0.468	0.238	0.0223
LOC679880	hypothetical protein LOC679880	0.485	0.00657	0.372	0.0409	0.538	0.012	0.725	0.000819	0.518	0.0232	0.348	0.084	0.128	0.46	0.616	0.00409	0.954	0.0143	0.208	0.242	0.473	0.022	0.442	0.0055	0.551	0.00256	0.379	0.0291	0.219	0.457	0.161	0.0787	0.618	0.000201	0.986	8.33e-05	0.514	0.0334	0.553	0.0613	-0.136	0.316	-0.243	0.15	0.0776	0.51	0.23	0.366
LOC687427		0.485	0.00657	0.372	0.0409	0.538	0.012	0.725	0.000819	0.518	0.0232	0.348	0.084	0.128	0.46	0.616	0.00409	0.954	0.0143	0.208	0.242	0.473	0.022	0.442	0.0055	0.551	0.00256	0.379	0.0291	0.219	0.457	0.161	0.0787	0.618	0.000201	0.986	8.33e-05	0.514	0.0334	0.553	0.0613	-0.136	0.316	-0.243	0.15	0.0776	0.51	0.23	0.366
RGD1311910	similar to hypothetical p38 protein	-0.165	0.0717	-0.114	0.257	-0.196	0.219	-0.0634	0.533	-0.258	0.136	-0.292	0.0142	-0.362	0.00236	-0.211	0.136	-0.232	0.075	-0.293	0.0871	-0.307	0.00262	-0.304	0.000605	-0.298	0.0108	-0.117	0.212	-0.163	0.123	-0.4	0.00109	-0.466	0.00019	-0.426	0.000523	-0.412	0.000762	-0.0725	0.465	-0.127	0.24	-0.248	0.0301	-0.0143	0.92	-0.168	0.0712
NNP1		-0.183	0.00749	-0.0578	0.707	-0.263	0.0718	-0.415	0.0145	-0.4	0.00891	-0.294	0.000344	-0.157	0.141	-0.286	0.148	-0.466	0.00286	-0.491	0.00105	-0.556	0.00115	-0.539	3.08e-06	-0.309	0.0657	-0.294	0.0241	-0.23	0.0199	-0.512	0.0232	-0.43	0.00161	-0.586	0.00723	-0.568	0.000116	-0.322	0.00491	-0.111	0.117	-0.0993	0.444	-0.0231	0.886	-0.0506	0.697
NUDCD2	NudC domain containing 2	-0.0198	0.824	-0.132	0.338	-0.104	0.194	-0.147	0.511	-0.0501	0.76	-0.268	0.0199	-0.311	0.0676	-0.261	0.066	-0.179	0.429	-0.374	0.0819	-0.196	0.0701	-0.193	0.064	-0.478	0.000301	-0.288	0.0311	-0.35	0.05	-0.219	0.0876	-0.28	0.00777	-0.584	2.77e-05	-0.415	0.00166	-0.445	0.00597	-0.249	0.0588	-0.178	0.287	-0.157	0.237	-0.0322	0.461
RGD1562747	similar to RIKEN cDNA 1110012L19	0.014	0.871	-0.147	0.0794	-0.0829	0.235	-0.176	0.136	-0.151	0.125	-0.0192	0.846	-0.249	0.0242	-0.154	0.0498	-0.127	0.328	-0.198	0.0793	-0.237	0.00377	-0.243	0.000256	-0.121	0.0787	-0.145	0.0522	-0.218	0.00904	-0.253	0.00189	-0.251	0.000907	-0.314	6.47e-05	-0.322	0.00282	-0.24	0.00943	-0.0332	0.577	-0.101	0.277	-0.0708	0.0549	0.0494	0.531
2012-09-06	septin 6	0.741	0.00106	0.64	0.00426	0.423	0.129	0.161	0.223	0.464	0.00219	0.795	0.00458	0.538	0.0143	0.509	0.0374	0.188	0.185	0.312	0.0703	0.589	0.00762	0.907	0.000365	0.933	0.000594	0.278	0.000669	0.646	0.000758	0.486	0.00874	0.94	0.000461	0.701	0.00151	0.395	0.0572	0.803	0.0206	0.235	0.447	-0.462	0.0242	0.409	0.307	-0.181	0.376
KIFAP3	kinesin-associated protein 3	0.341	0.00106	0.468	0.00175	0.426	0.00102	0.56	0.000687	0.414	0.0422	0.536	6.75e-05	0.493	0.000655	0.357	0.0015	0.681	5.33e-05	0.495	0.0484	0.318	0.000137	0.442	0.000419	0.789	0.00233	0.6	0.00649	0.259	0.000651	0.712	0.000131	0.488	0.000308	0.744	5.32e-05	0.668	0.000295	0.263	0.00161	0.196	0.00091	-0.223	0.364	0.211	0.0109	0.106	0.0584
RGD1311257	similar to C21orf70 protein	-0.237	0.00645	-0.238	0.0265	-0.298	0.0418	-0.109	0.238	-0.0893	0.316	-0.192	0.036	-0.306	0.0316	-0.446	0.0265	-0.278	0.00838	-0.148	0.217	-0.332	1.41e-05	-0.294	0.0251	-0.355	0.000351	-0.355	0.00638	-0.213	0.17	-0.263	3.05e-05	-0.365	0.00216	-0.602	9.29e-05	-0.352	0.0119	-0.19	0.159	0.0459	0.643	-0.126	0.496	-0.148	0.278	-0.169	0.0388
DNAJC2	DnaJ (Hsp40) homolog, subfamily C, member 2	-0.288	0.00223	-0.198	0.000901	0.357	0.0163	-0.401	0.0568	-0.269	0.016	-0.171	0.0234	-0.19	0.00842	0.497	0.00203	-0.366	0.0856	-0.162	0.159	-0.463	0.000937	-0.312	0.00201	-0.335	0.00456	-0.186	0.0053	-0.18	0.144	-0.416	0.00522	-0.329	0.000208	-0.749	8.81e-06	-0.356	0.000719	-0.299	0.0206	0.117	0.0972	0.214	0.182	0.141	0.256	0.288	0.111
LOC619558		0.511	0.0151	0.9	0.000224	0.857	0.00159	0.754	0.000317	0.463	0.0844	0.939	1.19e-05	1.11	0.000141	1.12	1.58e-05	0.978	4.81e-06	0.679	0.00903	0.757	3.63e-06	0.818	0.000689	0.601	0.00229	0.495	1.52e-05	0.524	0.0309	0.595	0.000259	0.939	2.64e-05	0.892	0.00109	0.674	6.05e-05	0.504	0.00796	0.428	0.0212	0.212	0.174	0.264	0.0472	0.224	0.0129
SUCLG2	succinate-CoA ligase GDP-forming beta subunit	0.262	0.00679	0.184	0.049	0.132	0.149	0.2	0.0973	0.247	0.013	0.11	0.217	0.0551	0.551	0.0584	0.363	0.127	0.422	0.249	0.0878	0.0968	0.22	0.0124	0.904	0.0491	0.518	-0.0702	0.446	0.31	0.00844	0.175	0.118	0.0599	0.456	0.032	0.697	-0.0303	0.796	0.311	0.0148	-0.152	0.0296	-0.129	0.194	-0.0737	0.446	-0.0726	0.573
SMNDC1	survival motor neuron domain containing 1 /// survival motor neuron domain conta	0.18	0.173	0.262	0.0661	0.402	0.0327	0.31	0.0991	0.234	0.392	0.364	0.0138	0.301	0.0229	0.366	0.0231	0.173	0.317	-0.137	0.128	0.036	0.66	0.151	0.194	0.453	0.0149	0.373	0.00457	0.603	0.00636	0.0921	0.23	0.256	0.0972	-0.161	0.115	-0.128	0.091	0.457	0.00825	0.185	0.0507	0.132	0.153	-0.179	0.0233	-0.137	0.231
RGD1359529	similar to chromosome 1 open reading frame 63	-0.491	0.000681	-0.382	0.011	-0.445	0.00688	-0.0948	0.319	0.0707	0.471	-0.436	0.00344	-0.316	0.00519	-0.358	0.00937	-0.197	0.0187	-0.295	0.108	-0.504	0.0295	0.191	0.234	0.237	0.243	0.037	0.821	0.561	0.0709	-0.598	0.00754	0.0443	0.787	-0.279	0.0165	-0.122	0.463	0.323	0.241	0.0559	0.421	0.0663	0.591	0.0862	0.438	0.426	0.195
LOC498358		0.478	0.0205	0.373	0.055	0.477	0.00606	0.543	0.0284	0.274	0.0466	0.494	0.0203	0.302	0.0938	0.596	0.00564	0.382	0.125	0.344	0.0453	0.16	0.00203	0.391	0.0116	0.695	0.00244	0.484	0.0046	0.614	0.0163	0.395	0.081	0.348	0.0119	0.664	0.00148	0.606	0.00025	0.395	0.0368	0.224	0.0279	-0.177	0.00616	0.306	0.0752	-0.161	0.347
MLLT10	myeloid/lymphoid or mixed-lineage leukemia (trithorax homolog Drosophila); tran	0.489	0.0183	-0.141	0.276	0.369	0.0783	0.143	0.0792	0.461	0.0142	0.599	0.000139	0.262	0.113	0.284	0.00882	0.33	0.0201	0.397	0.0482	0.387	0.0516	0.305	0.0419	0.875	0.0011	0.239	0.00756	0.506	0.00641	-0.132	0.0398	0.439	0.00117	0.731	0.000419	0.339	0.0672	0.558	0.00741	0.484	0.00799	0.403	0.0267	0.155	0.197	0.171	0.246
RGD1305050		-0.309	0.000837	-0.164	0.155	-0.247	0.00341	-0.434	0.0351	-0.369	0.0386	-0.195	0.0512	-0.203	0.0296	-0.407	0.000859	-0.51	0.019	-0.388	0.0301	-0.332	0.000639	-0.334	0.000697	-0.226	0.0162	-0.145	0.0518	-0.135	0.414	-0.519	5.21e-05	-0.421	1.52e-06	-0.548	0.000786	-0.295	0.00183	-0.231	0.161	0.114	0.178	-0.0388	0.635	-0.16	0.02	-0.0761	0.299
TMEM30A	transmembrane protein 30A	0.288	0.0117	0.26	0.0235	0.303	0.0207	0.402	0.0071	0.0457	0.582	0.5	0.000101	0.406	0.000813	0.497	0.000919	0.41	0.00415	0.223	0.0235	0.375	0.00318	0.195	0.11	0.251	0.0172	0.193	0.0408	0.304	6.37e-05	0.488	0.000922	0.347	0.000767	0.174	0.0122	0.248	0.078	0.206	0.00449	0.212	0.0227	0.146	0.181	0.194	0.0163	0.00826	0.921
SSR1	signal sequence receptor alpha (translocon-associated protein alpha)	0.446	0.000109	0.442	1.23e-05	0.449	0.00135	0.277	0.0212	0.451	0.000404	0.565	2.85e-05	0.516	4.99e-05	0.557	0.000152	0.34	0.00805	0.567	0.000233	0.336	0.013	0.407	1.45e-05	0.38	0.00203	0.396	0.00599	0.447	0.0286	0.29	0.0166	0.395	0.000382	0.274	0.0549	0.336	0.00394	0.369	0.0194	0.276	0.0381	0.406	0.162	0.108	0.147	0.0631	0.176
PIGS	phosphatidylinositol glycan anchor biosynthesis class S	-0.074	0.356	-0.144	0.0818	-0.271	0.0182	-0.495	0.094	-0.163	0.00736	-0.223	0.0245	-0.0896	0.316	-0.34	0.00914	-0.529	0.0719	-0.197	0.00727	-0.295	0.00618	-0.369	0.0019	-0.215	0.01	-0.156	0.0172	-0.146	0.138	-0.365	0.00794	-0.324	0.0158	-0.428	0.0021	-0.42	0.00237	-0.136	0.13	-0.149	0.101	0.0545	0.504	-0.0693	0.106	-0.0334	0.785
RGD1306873		-0.12	0.318	-0.229	0.0759	-0.526	0.0143	-0.317	0.0211	-0.305	0.0559	-0.169	0.193	-0.141	0.368	-0.44	0.0278	-0.262	0.0527	-0.442	0.0379	-0.54	0.0122	-0.535	0.00147	-0.604	0.000567	-0.265	0.0624	-0.316	0.0062	-0.441	0.0352	-0.419	0.0193	-0.648	0.00135	-0.518	0.00144	-0.43	0.00385	-0.0492	0.609	0.0833	0.42	0.0861	0.0945	0.202	0.163
LOC679330	similar to Mitochondrial 28S ribosomal protein S28 (S28mt) (MRP-S28)	-0.248	0.00705	-0.0944	0.333	-0.327	0.00279	-0.284	0.0286	-0.437	0.00387	-0.273	0.00188	-0.241	0.0169	-0.467	0.000158	-0.367	0.0153	-0.455	0.00433	-0.317	0.0307	-0.309	0.0855	-0.351	0.00138	-0.39	0.0129	-0.372	0.0222	-0.253	0.0991	-0.48	0.00952	-0.516	0.000113	-0.521	0.00457	-0.452	0.0162	-0.0245	0.788	-0.146	0.108	-0.14	0.0995	-0.0829	0.438
HOOK3	hook homolog 3 (Drosophila) /// hook homolog 3 (Drosophila)	0.528	0.00116	0.379	0.00479	0.401	0.00502	0.189	0.0366	0.376	0.00572	0.621	0.00065	0.638	0.000415	0.618	0.000615	0.394	0.00279	0.433	0.000142	0.33	0.0303	0.338	0.008	0.448	0.00258	0.128	0.0739	-0.534	0.0105	0.487	0.00462	0.57	0.000402	0.511	0.000247	0.26	0.00517	0.435	0.0177	0.261	0.0066	0.258	0.0497	0.282	0.00549	0.205	0.0268
LOC500282		0.286	0.00117	0.128	0.00627	0.311	0.0512	0.22	0.154	0.136	0.0341	0.318	0.000721	0.0798	0.266	0.343	0.0146	0.353	0.0262	0.198	0.021	0.236	0.000439	0.139	0.0059	0.101	0.0199	0.187	0.00295	0.185	0.00603	0.126	0.0232	0.147	0.00492	0.28	0.000302	0.151	0.0144	0.208	0.0058	0.261	0.043	-0.172	0.286	0.177	0.0432	0.134	0.0579
LOC619440		-0.219	0.0093	-0.153	0.0648	-0.239	0.00752	-0.497	0.144	-0.213	0.0125	-0.172	0.0198	-0.136	0.0279	-0.359	0.000538	-0.49	0.148	-0.189	0.0447	-0.391	0.00172	-0.267	0.0159	-0.27	0.0258	-0.166	0.025	-0.0329	0.739	-0.412	2.67e-05	-0.305	0.0012	-0.495	0.00118	-0.414	0.000214	-0.157	0.0205	0.0467	0.509	0.0172	0.779	-0.12	0.0582	0.00667	0.899
ARIH2	ariadne homolog 2 (Drosophila)	0.208	0.131	-0.286	0.0806	0.543	0.0812	-0.365	0.129	0.346	0.366	-0.137	0.165	-0.246	0.0709	-0.433	0.0871	-0.36	0.139	-0.437	0.0166	-0.353	0.00586	-0.172	0.127	-0.344	0.000443	-0.368	0.00391	0.49	0.0371	0.344	0.187	-0.106	0.217	-0.458	0.00157	-0.3	0.029	0.601	0.0283	0.197	0.269	0.142	0.265	-0.304	0.0815	-0.0292	0.787
RGD1560511	similar to Vps41 protein	0.326	0.000986	0.309	0.0459	0.58	0.000846	0.402	0.0125	0.38	0.0831	0.484	0.000163	0.402	0.00487	0.542	0.00194	0.369	0.0298	0.591	0.031	0.264	0.0126	0.302	0.0498	0.731	0.000582	0.582	3.36e-07	0.558	0.0176	0.338	0.0243	-0.138	0.0411	0.322	0.00834	0.471	0.000626	0.516	0.0533	0.159	0.0309	0.0588	0.345	0.0178	0.534	0.119	0.07
RGD1560177		-0.327	0.127	-0.373	0.0457	-0.354	0.000399	-0.204	0.119	-0.216	0.174	-0.391	0.0989	-0.573	0.00134	-0.449	0.000344	-0.383	0.026	-0.4	0.0502	0.747	0.0154	-0.306	0.0197	-0.483	0.00422	-0.358	0.000163	-0.337	0.00151	0.374	0.166	-0.388	0.00188	-0.474	0.00243	-0.418	0.00403	-0.309	0.00433	-0.0642	0.578	-0.2	0.0521	-0.0957	0.111	-0.179	0.0625
LOC497867		-0.113	0.391	-0.314	0.0398	-0.147	0.238	-0.454	0.00551	-0.351	0.0165	-0.0977	0.502	-0.214	0.0142	-0.153	0.0966	-0.24	0.0727	-0.305	0.0515	-0.254	0.0483	-0.0619	0.49	-0.131	0.153	-0.2	0.0995	-0.147	0.226	-0.13	0.198	-0.117	0.158	-0.516	0.000246	-0.318	0.0342	-0.145	0.245	0.0153	0.903	0.0993	0.312	-0.00558	0.963	0.214	0.125
SSR2	signal sequence receptor beta (translocon-associated protein beta)	-0.102	0.0679	-0.0556	0.119	-0.172	0.00459	-0.178	0.0248	-0.152	0.0705	-0.0563	0.289	-0.156	0.00103	-0.196	0.00245	-0.318	0.000615	-0.275	0.0101	-0.0383	0.538	-0.167	0.0415	-0.129	0.158	-0.0659	0.286	-0.0678	0.29	-0.201	0.0353	-0.147	0.0131	-0.183	0.00306	-0.23	0.00591	-0.0262	0.714	0.046	0.541	-0.1	0.044	-0.0241	0.536	-0.14	0.0134
RGD1311593		0.288	0.0129	0.42	0.00224	0.56	0.000472	0.426	0.000564	0.4	0.102	0.66	0.000178	0.685	0.00012	0.941	2.91e-05	0.663	0.00348	0.536	0.00575	0.403	0.0167	0.404	0.0286	0.694	0.000863	0.415	0.00182	-0.12	0.0958	-0.334	0.0104	0.362	0.0213	0.734	0.000454	0.613	0.00845	0.466	0.0891	0.373	0.00454	0.265	0.0289	0.381	0.00278	0.237	0.124
GLA	galactosidase alpha	0.391	0.00295	-0.187	0.0745	-0.474	0.00297	0.266	0.0576	0.312	0.0116	0.534	0.00177	0.264	0.0226	-0.42	0.00431	0.428	0.0185	0.319	0.0468	-0.221	0.119	-0.242	0.00638	-0.365	0.0128	0.283	0.00814	0.244	0.0564	-0.401	0.0277	-0.335	0.000837	-0.433	0.00248	-0.359	0.0124	0.368	0.00476	-0.13	0.227	0.0422	0.732	0.26	0.16	0.162	0.21
EEF1E1	eukaryotic translation elongation factor 1 epsilon 1	0.225	0.00701	0.233	0.0478	0.278	0.000228	0.283	0.00837	0.343	0.00207	0.283	0.00381	0.176	0.117	0.282	0.00241	0.382	0.0017	0.32	0.00126	0.141	0.0427	0.205	0.00453	0.28	0.00187	0.261	0.000634	0.22	0.0787	0.165	0.0284	0.143	0.0045	0.25	0.011	0.206	0.00418	0.234	0.0832	0.0576	0.0733	-0.057	0.526	0.00367	0.942	0.0984	0.134
FNDC3B	fibronectin type III domain containing 3B	0.39	0.000389	0.519	0.0299	0.622	0.0141	0.543	0.00184	0.53	0.0867	0.911	0.000238	0.771	0.000287	1.12	0.000772	0.857	0.00022	0.466	0.0749	0.675	0.000277	0.592	0.00304	0.315	0.174	0.433	0.0421	0.194	0.235	1.17	0.00294	1.13	0.00097	0.816	0.0391	0.711	0.00111	0.247	0.19	0.397	0.0399	0.396	0.00932	0.498	0.0131	0.302	0.00335
IK	IK cytokine down-regulator of HLA II /// IK cytokine down-regulator of HLA II	-0.18	0.00427	-0.357	0.0339	-0.328	0.000891	-0.246	0.0189	-0.325	0.000158	-0.0857	0.248	-0.296	0.0382	-0.39	0.00287	-0.282	0.00308	-0.278	0.00599	-0.364	0.00484	-0.233	0.00537	-0.305	0.0347	-0.198	0.037	-0.18	0.0296	-0.407	0.00234	-0.409	0.000227	-0.459	0.00736	-0.268	0.0241	-0.0914	0.329	0.0947	0.155	-0.216	0.437	-0.062	0.412	-0.0355	0.623
MTMR4	myotubularin related protein 4	0.368	0.0322	0.116	0.0552	0.204	0.00111	0.314	0.0198	0.358	0.149	0.861	0.00186	0.353	0.0124	0.246	0.00363	0.687	0.00561	0.593	0.00317	-0.145	0.0927	0.167	0.0171	0.17	0.135	0.18	0.0221	0.0781	0.201	0.318	0.00203	0.461	0.000549	0.184	0.0354	0.266	0.00535	0.244	0.115	0.462	0.0631	0.249	0.0802	0.355	0.0215	0.513	0.0174
PLEKHA5	Pleckstrin homology domain containing family A member 5	-0.343	0.0914	-0.303	0.029	0.546	0.0276	0.414	0.0184	0.541	0.034	0.518	0.0287	0.52	0.0153	0.938	0.00463	-0.323	0.0212	-0.358	0.0319	0.449	0.0994	0.532	0.0349	0.921	0.004	0.59	0.00415	0.511	0.0478	-0.514	0.0192	0.61	0.00243	0.752	0.000777	0.813	0.0174	0.346	0.077	0.189	0.0652	0.217	0.181	0.391	0.0319	-0.0871	0.19
NFE2L1	nuclear factor (erythroid-derived 2)-like 1	-0.197	0.287	0.131	0.273	0.259	0.0193	0.587	0.00226	0.163	0.0422	0.322	0.00347	0.272	0.0479	0.418	0.00536	0.522	0.0224	0.243	0.00691	0.232	0.00497	0.161	0.0422	0.269	0.00561	0.276	0.00229	0.235	0.0251	0.458	0.0036	0.309	0.00158	0.433	3.89e-05	0.246	0.00367	0.34	0.00178	0.23	0.00551	0.141	0.345	0.16	0.174	-0.0652	0.67
RGD1309450		0.365	0.00491	0.275	0.027	0.401	0.000507	0.367	0.00379	0.383	0.00531	0.393	0.00792	0.408	0.00131	0.608	0.00144	0.471	0.00152	0.589	0.00175	-0.244	0.0415	0.356	0.0131	0.577	0.0135	0.58	8.85e-05	0.548	0.0164	0.28	0.00644	0.522	0.000363	0.459	0.0108	0.528	0.00237	0.457	0.000304	0.103	0.43	0.139	0.177	0.207	0.0912	0.265	0.0116
RGD1311624	similar to KIAA0339 protein; ORAI calcium release-activated calcium modulator 3	-0.202	0.00664	-0.359	0.00313	-0.291	0.063	0.288	0.0571	-0.335	0.00277	-0.335	0.00328	-0.415	1.28e-05	-0.296	0.0536	-0.552	0.019	-0.453	0.00152	0.354	0.0913	-0.153	0.351	0.336	0.0125	-0.215	0.363	-0.369	0.179	-0.491	0.0331	-0.31	0.00594	-0.419	0.00229	0.137	0.525	-0.179	0.0892	0.694	0.0383	-0.0562	0.432	0.322	0.0936	-0.189	0.0147
LOC690398	hypothetical protein LOC690398	0.358	0.124	-0.272	0.0306	-0.196	0.169	-0.633	0.00757	0.55	0.000264	-0.514	0.00389	-0.487	0.00107	-0.42	0.0108	-0.347	0.0573	-0.361	0.000445	-0.453	0.00161	-0.279	0.0124	-0.149	0.0229	-0.354	0.0114	-0.333	0.0455	-0.543	0.00676	-0.414	0.00514	-0.561	0.000666	-0.597	0.000133	-0.346	0.102	-0.425	0.00792	-0.215	0.0338	-0.225	0.128	-0.25	0.13
UBP1	upstream binding protein 1 (LBP-1a)	0.329	0.0759	0.714	0.0311	0.488	0.00268	-0.484	0.00702	0.542	0.00845	0.498	0.00133	0.443	0.01	0.648	0.000138	0.496	0.00281	0.503	0.0244	0.423	0.0469	0.45	0.0119	0.804	0.00017	0.483	0.00194	0.553	0.00701	-0.315	0.0241	0.285	0.0942	0.93	0.00123	0.536	0.00214	0.471	0.0408	0.381	0.0027	-0.153	0.145	0.175	0.0423	0.148	0.0853
RGD1310139		0.428	0.0131	-0.619	0.0355	0.408	0.00094	0.489	0.0567	0.346	0.079	0.268	0.0858	0.0811	0.339	0.489	0.000428	-0.426	0.0306	0.397	0.0457	0.578	0.06	0.413	0.159	0.305	0.00464	0.212	0.139	-0.256	0.029	-0.496	0.14	0.438	0.0218	0.355	0.00302	0.235	0.0683	-1.08	0.0445	-0.114	0.0725	0.58	0.0772	0.0816	0.0662	-0.594	0.00699
LOC361120		1.29	7.86e-07	0.854	0.0135	1.26	0.000139	0.924	0.00231	1.24	2.09e-06	1.61	9.42e-07	1.19	0.000148	1.45	5.73e-07	1.61	3.1e-05	1.43	0.000684	1.29	3.89e-07	1.55	0.000182	1.56	1.41e-07	1.45	9.72e-05	1.27	2.86e-05	1.22	6.32e-06	1.5	2.77e-06	1.65	1.05e-05	1.7	6.63e-05	1.42	0.000782	0.313	0.0163	0.336	0.12	0.193	0.0774	0.687	0.00251
FBXW9	F-box and WD-40 domain protein 9	-0.193	0.104	-0.031	0.863	-0.251	0.0257	-0.0569	0.666	-0.426	0.00115	-0.0924	0.461	-0.152	0.309	-0.533	0.00143	-0.21	0.149	-0.522	0.00157	-0.465	5.89e-05	-0.407	0.0237	-0.291	0.1	-0.417	0.0178	-0.236	0.112	-0.427	0.00412	-0.42	0.016	-0.501	0.00286	-0.537	0.00297	-0.381	0.032	0.1	0.221	-0.121	0.224	-0.282	0.000106	-0.153	0.206
RGD1306508		0.197	0.0092	0.267	0.00817	0.132	0.0555	0.212	0.0635	0.154	0.00175	0.265	0.0133	0.317	0.000927	0.166	0.126	0.361	0.0168	0.175	0.0383	0.173	0.0489	-0.0784	0.246	0.154	0.103	0.0899	0.12	0.181	0.112	0.228	0.00302	0.13	0.0801	0.103	0.172	0.13	0.103	0.176	0.0784	0.0534	0.399	0.0507	0.453	0.0506	0.533	0.149	0.165
LOC500492	similar to Interferon alpha-1 precursor	-0.0357	0.801	-0.0967	0.386	-0.179	0.049	-0.283	0.139	-0.194	0.24	-0.299	0.0841	-0.348	0.00353	-0.445	0.000665	-0.313	0.101	-0.328	0.107	-0.159	0.159	-0.122	0.144	-0.331	6.69e-05	-0.395	0.00164	-0.246	0.144	-0.195	0.206	-0.142	0.113	-0.546	5.21e-05	-0.519	0.000116	-0.356	0.0391	-0.264	0.036	-0.251	0.0107	-0.266	0.00127	-0.0305	0.717
CMPK	cytidylate kinase	0.284	0.0122	0.185	0.227	0.37	0.00206	0.294	0.0369	0.11	0.125	0.069	0.405	0.197	0.113	0.218	0.0517	0.392	0.0295	0.232	0.0199	0.153	0.00383	0.14	0.0363	0.0633	0.105	-0.0436	0.608	0.0407	0.723	0.143	0.0862	0.179	0.0481	0.176	0.0772	-0.0594	0.391	-0.00495	0.959	-0.215	0.0643	0.0121	0.893	-0.152	0.178	0.0977	0.308
ELF2	E74-like factor 2 (ets domain transcription factor)	0.214	0.0648	0.669	0.0456	0.583	0.00921	0.584	0.0126	0.395	0.000933	0.216	0.0863	0.947	0.000706	0.959	0.0283	0.689	0.00517	0.317	0.146	0.464	0.0602	0.297	0.0458	0.279	0.0441	0.383	0.0179	0.837	0.0145	0.296	0.225	0.645	0.0111	0.646	0.0411	0.349	0.00311	0.45	0.00141	0.314	0.159	0.278	0.261	0.307	0.268	0.105	0.149
AGTPBP1	ATP/GTP binding protein 1	0.304	0.0641	0.327	0.00726	0.502	0.00277	0.331	0.00456	0.402	0.00754	0.305	0.0286	0.458	0.000482	0.751	0.000222	0.562	1.73e-05	0.379	0.0165	0.265	0.0196	0.192	0.00881	0.45	0.0055	0.171	0.00259	0.359	0.00612	0.568	0.00514	0.316	0.0101	0.176	0.00431	0.58	0.0013	0.548	0.000679	0.277	0.00572	0.15	0.0878	0.249	0.0454	0.222	0.00267
RGD1306324		0.139	0.194	0.19	0.11	0.227	0.00832	0.196	0.00349	0.0146	0.913	0.226	0.042	0.195	0.0609	0.181	0.00671	0.197	0.0176	0.0997	0.489	0.158	0.0619	0.184	0.00179	0.168	0.0105	0.124	0.115	0.287	0.0197	0.205	0.0167	0.21	0.000803	0.0853	0.0481	0.0966	0.135	0.191	0.155	0.0868	0.261	0.00494	0.939	-0.0456	0.503	0.00129	0.978
LOC681987		-0.164	0.0144	-0.138	0.0295	-0.154	0.0413	-0.193	0.0672	-0.0583	0.323	-0.333	0.00024	-0.308	0.00191	-0.404	0.00115	-0.303	0.0152	-0.276	9.93e-05	-0.145	0.0974	-0.181	0.0189	-0.115	0.136	-0.0749	0.263	0.807	0.00848	-0.528	0.0285	-0.216	0.00333	-0.295	0.00575	-0.195	0.0304	-0.105	0.134	-0.169	0.0601	-0.171	0.0377	-0.25	0.031	-0.109	0.159
LOC688717	similar to CG33714-PB, isoform B	0.133	0.00927	-0.138	0.0295	-0.154	0.0413	-0.193	0.0672	-0.0583	0.323	-0.333	0.00024	-0.308	0.00191	-0.404	0.00115	-0.303	0.0152	-0.276	9.93e-05	-0.145	0.0974	-0.181	0.0189	0.11	0.0738	-0.0749	0.263	0.807	0.00848	-0.528	0.0285	-0.216	0.00333	-0.295	0.00575	-0.195	0.0304	-0.105	0.134	-0.169	0.0601	-0.171	0.0377	-0.158	0.00121	-0.0812	0.14
GPX2	glutathione peroxidase 2 (gastrointestinal)	0.28	0.000138	0.226	0.0464	0.177	0.0375	0.309	0.031	0.137	0.0844	0.149	0.00618	0.0634	0.544	0.129	0.131	0.284	0.095	-0.674	0.0403	-0.0219	0.887	-0.34	0.0754	0.299	0.0252	0.0598	0.493	0.175	0.0505	-0.0268	0.844	0.0955	0.213	0.179	0.153	0.741	0.119	-0.36	0.206	-0.132	0.0169	-0.162	0.134	0.941	0.0193	0.34	0.236
TMCO1	transmembrane and coiled-coil domains 1	0.28	0.000138	0.226	0.0464	0.177	0.0375	0.309	0.031	0.137	0.0844	0.149	0.00618	0.0634	0.544	0.129	0.131	0.284	0.095	0.0922	0.347	-0.0219	0.887	0.0709	0.438	0.299	0.0252	0.0598	0.493	0.175	0.0505	-0.0268	0.844	0.0955	0.213	0.179	0.153	0.0687	0.516	0.0661	0.284	-0.132	0.0169	-0.162	0.134	-0.0476	0.57	-0.0251	0.785
TOR1B	torsin family 1 member B (torsin B)	-0.256	0.0665	0.526	0.0381	-0.397	0.0151	-0.293	0.381	0.285	0.0866	0.28	0.604	0.287	0.0757	-0.239	0.106	-0.403	0.244	-0.114	0.267	-0.489	0.000824	-0.317	0.00801	-0.334	0.0143	-0.337	0.0393	-0.344	0.0247	-0.16	0.118	-0.311	0.00361	-0.409	0.00955	-0.625	0.00122	-0.282	0.0406	0.254	0.0834	0.275	0.124	-0.425	0.0139	-0.112	0.268
EPRS	glutamyl-prolyl-tRNA synthetase	-0.0982	0.21	-0.125	0.206	0.558	0.0132	0.284	0.0835	-0.109	0.0493	0.597	0.000173	0.284	0.00671	0.681	0.0081	0.556	0.0051	0.4	0.00129	-0.264	0.00164	0.48	0.00434	0.659	0.00861	0.154	0.058	0.531	0.0168	-0.235	0.0229	-0.201	0.000547	0.515	0.00058	0.24	0.0146	0.516	0.000173	0.524	0.000414	0.191	0.0375	0.217	0.0215	0.272	0.0061
TGIF	TGFB-induced factor (TALE family homeobox)	0.398	0.00313	0.255	0.118	0.639	0.0058	0.44	0.000754	0.577	0.0307	0.474	0.000362	0.468	0.0117	0.495	0.00343	0.477	0.00411	0.389	0.0993	0.137	0.387	0.276	0.0235	0.378	0.000645	0.276	0.0422	0.369	0.015	0.226	0.0895	0.286	0.00565	0.557	0.00258	0.385	0.0448	0.35	0.0384	0.0764	0.427	0.212	0.122	-0.144	0.247	0.0376	0.732
PHF13	PHD finger protein 13	-0.409	0.0059	-0.214	0.522	-0.156	0.0424	-0.166	0.293	-0.199	0.053	-0.484	0.00591	-0.0973	0.194	-0.193	0.0131	-0.286	0.291	-0.322	0.012	-0.48	9.36e-05	-0.141	0.0678	-0.311	0.008	-0.253	0.00191	-0.213	0.0835	-0.729	0.000398	0.307	0.226	-0.362	0.00172	-0.277	0.00114	-0.284	0.0288	-0.177	0.601	-0.104	0.224	0.455	0.0728	-0.12	0.647
BEX4	brain expressed gene 4	-0.101	0.501	0.067	0.562	0.0722	0.562	0.0128	0.944	-0.274	0.0014	-0.205	0.259	-0.154	0.274	-0.128	0.527	-0.0557	0.779	-0.272	0.0153	-0.21	0.0191	-0.223	0.084	-0.183	0.114	-0.238	0.0351	-0.568	0.00291	-0.161	0.243	-0.32	0.0412	-0.302	0.0432	-0.329	0.00266	-0.362	0.0226	-0.104	0.54	-0.221	0.126	-0.201	0.281	-0.0685	0.661
LOC689314		0.126	0.177	-0.0958	0.357	0.0172	0.864	0.139	0.349	0.0552	0.578	-0.0557	0.483	-0.193	0.0458	0.0176	0.871	0.152	0.398	0.0915	0.456	0.24	0.004	0.207	0.0144	0.148	0.0738	0.21	0.0543	0.22	0.0281	0.0811	0.34	0.173	0.00758	0.364	0.000692	0.221	0.0847	0.075	0.516	-0.182	0.097	-0.097	0.316	0.000453	0.997	0.0128	0.915
TMEM58	transmembrane protein 58	-0.242	0.0417	-0.397	0.0273	-0.25	0.0605	-0.111	0.262	-0.217	0.0517	-0.278	0.0139	-0.265	0.0324	-0.386	0.027	-0.281	0.0559	-0.41	0.00282	-0.324	0.011	-0.587	0.00693	-0.4	0.0248	-0.399	0.00523	-0.268	0.0215	-0.327	0.00211	-0.697	0.00138	-0.462	0.0193	-0.54	0.000746	-0.208	0.32	-0.169	0.29	0.132	0.158	-0.159	0.194	-0.17	0.279
NEK7	NIMA (never in mitosis gene a)-related kinase 7	0.627	0.00342	0.102	0.413	0.27	0.151	0.383	0.0896	0.289	0.00542	0.726	0.00328	0.334	0.0103	0.415	0.029	0.574	0.00642	0.296	0.0675	0.339	0.116	-0.259	0.00555	0.723	0.000437	0.318	0.0439	0.265	0.142	0.415	0.0713	0.534	0.00149	0.569	0.00108	0.37	0.0311	0.0634	0.161	-0.0801	0.4	0.232	0.0152	0.145	0.263	0.145	0.0385
SELT	selenoprotein T	0.303	0.00209	0.274	0.00538	0.188	0.193	0.215	0.0382	0.104	0.0401	0.502	0.000196	0.297	0.0174	0.385	0.0315	0.343	0.0201	0.0794	0.256	0.233	0.0248	0.155	0.133	0.226	0.09	0.0577	0.53	0.00543	0.933	0.392	0.00263	0.293	0.00218	0.0647	0.364	0.0864	0.431	0.0515	0.449	0.198	0.000931	0.0237	0.83	0.197	0.208	0.128	0.194
MKKS	McKusick-Kaufman syndrome	-0.217	0.0761	0.372	0.0502	-0.165	0.0928	0.194	0.0279	-0.213	0.00531	0.344	0.0173	0.459	0.0114	-0.348	0.000695	-0.198	0.00546	-0.162	0.0204	0.363	0.0163	0.243	0.0349	-0.144	0.0113	-0.325	0.00693	-0.227	0.00864	-0.331	0.109	-0.407	0.00182	-0.514	1.59e-06	-0.352	0.000561	-0.355	0.000584	0.241	0.143	0.38	0.0178	-0.183	0.0555	-0.0884	0.111
LOC365601		-0.341	0.00746	-0.252	0.394	-0.207	0.112	-0.405	0.057	-0.185	0.00266	-0.381	0.00693	-0.232	0.0028	-0.263	0.033	-0.477	0.00827	-0.312	0.000609	-0.491	8.36e-05	-0.328	0.000686	-0.289	0.00611	-0.332	0.0224	-0.196	0.00731	-0.409	0.000271	-0.334	0.000954	-0.443	0.00101	-0.338	0.00614	-0.235	0.00295	-0.0395	0.734	-0.211	0.0055	0.207	0.0358	-0.26	0.00171
ENAH	enabled homolog (Drosophila)	0.449	0.00326	0.422	0.0185	0.824	0.000185	0.63	0.00297	0.884	9.24e-05	0.661	0.00126	0.707	6.4e-06	1.05	0.000211	0.794	0.000812	0.882	1.34e-05	0.368	0.00575	0.389	0.00611	0.76	0.000127	0.573	0.00929	0.486	0.00159	0.517	0.000791	0.675	0.000557	0.967	7.35e-05	0.637	0.00158	0.61	1.3e-05	0.233	0.0605	0.285	0.0214	0.115	0.0684	0.23	0.0147
BYSL	bystin-like	-0.256	0.0199	-0.112	0.498	-0.231	0.0165	-0.236	0.263	-0.187	0.058	-0.0505	0.705	-0.165	0.212	-0.293	0.00884	-0.273	0.148	-0.148	0.112	-0.363	0.000889	-0.426	0.000114	-0.304	0.0184	-0.0347	0.528	0.0152	0.87	-0.179	0.233	-0.399	6.04e-05	-0.0801	0.468	-0.136	0.219	-0.0809	0.508	0.205	0.241	-0.0521	0.666	-0.0628	0.392	-0.0371	0.784
MTMR3	myotubularin related protein 3	0.206	0.0134	0.134	0.0584	0.228	0.00992	0.238	0.0798	0.277	0.000561	0.149	0.0529	-0.293	0.0139	0.33	0.0067	0.326	0.000306	0.281	0.00133	0.242	0.00357	0.144	0.216	0.353	0.000451	0.216	0.00214	0.135	0.205	0.382	0.00719	0.227	0.0561	0.325	0.000377	0.333	0.00182	0.284	0.00706	-0.103	0.568	0.108	0.37	0.102	0.243	0.0874	0.395
RGD1565744	similar to RIKEN cDNA 0610007P22	-0.198	0.153	0.0661	0.511	-0.213	0.0731	-0.314	0.0532	-0.286	0.0535	-0.118	0.446	-0.229	0.0208	-0.325	0.0389	-0.371	0.0442	-0.234	0.296	-0.53	0.000421	-0.374	0.00389	-0.291	0.000402	-0.239	0.0138	-0.154	0.105	-0.296	0.0129	-0.351	4.99e-05	-0.346	0.00288	-0.411	0.00273	-0.126	0.101	0.0803	0.237	-0.295	5.36e-05	-0.112	0.354	-0.0566	0.645
SEC24D	SEC24 related gene family member D (S. cerevisiae)	0.365	0.0255	0.447	0.035	0.497	0.0214	0.603	0.00522	0.365	0.00737	0.381	0.0343	0.517	0.00141	0.615	0.0142	0.661	0.000929	0.575	0.00114	0.113	0.422	0.311	0.0414	0.441	0.00422	0.147	0.154	0.717	7.58e-05	0.311	0.0594	0.401	0.00157	0.414	0.00805	0.354	0.00593	0.779	5e-05	0.0158	0.907	0.0691	0.585	0.118	0.308	0.0585	0.639
ANKRD10	Ankyrin repeat domain 10	0.736	0.00339	0.492	0.0107	0.94	0.000341	0.869	0.000385	0.884	0.000179	0.706	0.00315	0.502	0.0127	0.945	0.002	0.767	0.0103	0.838	6.72e-05	0.424	0.0106	0.873	0.000657	0.986	0.000125	0.766	0.0042	0.854	0.021	0.237	0.199	0.939	0.000494	0.96	7.25e-05	0.697	0.027	0.667	0.00287	-0.0302	0.818	0.00967	0.945	0.00434	0.972	-0.102	0.541
ACPL2	acid phosphatase-like 2	0.159	0.071	0.199	0.314	-0.12	0.194	-0.264	0.128	-0.113	0.282	-0.13	0.254	0.0781	0.7	-0.295	0.0116	-0.307	0.0863	-0.143	0.173	-0.325	0.0113	-0.314	0.0259	-0.327	0.0249	-0.337	0.000377	0.0796	0.0912	-0.228	0.0705	-0.242	0.0388	-0.405	0.00598	-0.288	0.000214	0.00035	0.997	-0.288	0.00829	-0.121	0.51	-0.175	0.209	-0.0424	0.673
RGD1564957		0.499	0.000375	0.493	0.00945	0.444	0.0132	0.743	0.00269	0.715	0.00908	0.549	0.00109	0.442	0.000988	0.532	0.000218	1.07	0.000784	0.782	0.000452	0.6	0.00169	0.412	0.00497	0.704	0.00155	0.462	0.00965	0.412	0.0377	0.978	3.64e-05	0.556	8.25e-06	0.952	8.7e-05	0.907	0.00367	0.686	4.37e-05	0.16	0.0367	-0.0509	0.69	0.0884	0.427	0.328	0.0528
RAPGEF5	Rap guanine nucleotide exchange factor (GEF) 5	-0.0356	0.633	-0.209	0.113	-0.272	0.0545	-0.0297	0.795	-0.00774	0.961	-0.334	0.0074	-0.199	0.0432	-0.152	0.0928	-0.0829	0.494	-0.137	0.328	-0.324	0.00119	-0.303	0.0135	-0.314	0.00193	-0.207	0.0458	-0.23	0.0923	-0.27	0.022	-0.406	0.00284	-0.302	0.00151	-0.238	0.0126	-0.241	0.076	-0.299	0.00682	0.0104	0.933	0.12	0.329	-0.0533	0.262
POLR2I	polymerase (RNA) II (DNA directed) polypeptide I 14.5kDa	-0.416	0.00186	-0.154	0.115	-0.172	0.127	-0.265	0.266	-0.334	0.145	-0.1	0.421	-0.207	0.0552	-0.41	0.00432	-0.448	0.0823	-0.427	0.115	-0.467	0.000304	-0.316	0.00267	-0.246	0.00578	-0.25	0.00897	-0.0481	0.792	-0.32	0.000187	-0.497	0.000417	-0.439	1.23e-05	-0.382	2.39e-05	-0.172	0.427	0.316	0.038	-0.0526	0.56	-0.239	0.0331	-0.183	0.101
SH2BP1		0.268	0.216	-0.171	0.0363	-0.132	0.0407	0.283	0.298	0.568	0.00481	-0.306	0.00202	-0.362	0.000216	0.41	0.0086	0.364	0.106	-0.149	0.000608	-0.306	0.00221	-0.236	0.000158	-0.208	0.0038	0.567	0.0018	-0.165	0.000592	-0.38	0.00315	-0.288	0.00146	0.524	0.000149	-0.272	0.00396	-0.166	0.00295	-0.272	0.00305	-0.191	0.0623	0.29	0.0626	-0.138	0.0522
MPI	mannose phosphate isomerase	0.00511	0.934	-0.0798	0.205	-0.157	0.108	-0.0601	0.469	-0.108	0.309	-0.0427	0.461	-0.107	0.105	-0.277	0.0215	0.00355	0.964	-0.115	0.388	-0.219	0.000701	-0.366	0.00144	-0.149	0.00943	-0.195	0.0262	-0.0505	0.572	-0.208	0.0327	-0.36	0.000374	-0.437	4.53e-06	-0.267	0.0264	-0.131	0.137	-0.0478	0.444	-0.0271	0.694	-0.121	0.3	0.0636	0.284
LOC679725		0.163	0.265	-0.282	0.00988	-0.133	0.0652	0.196	0.134	0.31	0.0478	-0.113	0.117	0.35	0.0228	0.575	0.00304	0.273	0.0461	-0.312	0.0795	-0.144	0.1	-0.161	0.0444	-0.223	0.000505	-0.288	0.00141	-0.37	0.0284	-0.287	0.0114	-0.0977	0.00921	-0.294	0.00126	-0.395	0.000597	-0.303	0.0892	0.086	0.512	0.166	0.254	0.271	0.0804	0.119	0.297
L3MBTL2	l(3)mbt-like 2 (Drosophila)	-0.21	0.0578	-0.242	0.12	-0.336	0.00917	-0.228	0.00367	-0.243	0.0392	-0.479	0.00239	-0.396	0.00188	-0.506	0.00138	-0.473	1.41e-05	-0.475	0.00117	-0.36	0.00337	-0.203	0.195	-0.201	0.0248	-0.0904	0.327	0.0144	0.952	-0.638	0.000317	-0.313	0.0183	-0.447	0.000233	-0.302	0.00816	-0.288	0.23	-0.269	0.00802	-0.154	0.243	-0.17	0.143	-0.244	0.00436
DCAKD	dephospho-CoA kinase domain containing	0.152	0.264	-0.265	0.0645	0.434	0.108	-0.206	0.112	-0.234	0.0156	0.0837	0.357	-0.115	0.296	-0.143	0.19	-0.516	0.018	-0.189	0.0121	-0.28	0.0403	-0.249	0.00079	-0.223	0.0175	-0.121	0.0124	-0.271	0.00741	-0.317	0.0942	-0.206	0.0148	-0.277	0.019	-0.196	0.0233	0.499	0.0429	0.187	0.0771	0.15	0.314	-0.279	0.0418	-0.35	0.102
ANAPC1	anaphase promoting complex subunit 1	0.257	0.205	0.342	0.022	0.766	0.0566	0.657	0.00198	0.386	0.0137	0.776	0.00101	0.572	0.00377	0.761	0.00527	0.629	0.00977	0.484	0.00687	0.3	0.015	-0.216	0.195	0.215	0.0292	-0.345	0.00122	0.465	0.0429	0.627	0.00584	0.665	0.000444	0.26	0.0354	0.397	0.101	0.692	0.000114	0.519	0.00722	0.313	0.0654	0.15	0.303	0.157	0.434
ZFML	zinc finger, matrin-like	0.278	0.02	0.29	0.00406	-0.107	0.00531	0.309	0.000529	0.347	0.00471	-0.199	0.00618	0.314	0.000525	0.566	0.000804	0.507	1.11e-05	0.367	0.00477	-0.219	0.0181	0.345	0.0146	0.297	0.0192	0.292	0.131	0.168	0.144	0.326	0.0271	0.363	0.000204	0.519	0.00146	0.413	0.0336	0.348	0.00296	0.189	0.0879	0.104	0.188	0.306	0.00532	0.198	0.000995
ZFAND2A	zinc finger AN1-type domain 2A	-0.141	0.0329	-0.18	0.0451	-0.203	0.00919	-0.269	0.00432	-0.212	0.0748	-0.229	0.0128	-0.338	0.000109	-0.372	0.000479	-0.456	0.000129	-0.279	0.0562	0.0174	0.823	-0.087	0.47	-0.0663	0.192	-0.0287	0.778	-0.105	0.201	-0.109	0.323	-0.261	0.00212	-0.215	3.24e-05	-0.159	0.149	-0.214	0.0373	-0.0883	0.109	-0.158	0.078	-0.169	0.0228	-0.187	0.029
RIT2	Ras-like without CAAX 2	0.309	0.000452	0.303	0.0163	0.331	0.0014	0.308	0.00017	0.0818	0.507	0.195	0.0404	0.319	0.00707	0.363	0.00502	0.395	7.01e-06	0.0854	0.218	0.283	0.0565	0.215	0.0968	0.36	0.00457	0.194	0.0786	0.218	0.00691	0.333	0.103	0.216	0.023	0.294	0.00761	0.182	0.095	0.388	0.00179	-0.0943	0.131	0.0313	0.624	0.0316	0.653	0.0869	0.0544
GLRX5	glutaredoxin 5 homolog (S. cerevisiae)	-0.185	0.0238	-0.344	0.0138	-0.159	0.0303	-0.112	0.388	-0.176	0.00325	-0.258	0.00478	-0.363	6.88e-06	-0.349	0.00251	-0.172	0.197	-0.327	0.000476	-0.364	0.00145	-0.244	0.0108	-0.214	0.183	-0.255	0.0191	-0.291	0.0498	-0.187	0.321	-0.413	0.000126	-0.315	0.0256	-0.39	0.000975	-0.296	0.0153	-0.0726	0.238	-0.0191	0.869	-0.19	0.0302	-0.0595	0.632
RGD1311732		-0.064	0.254	-0.212	0.105	-0.187	0.0263	-0.223	0.00573	-0.202	0.0649	-0.183	0.00128	-0.197	0.0102	-0.331	0.00162	-0.27	0.00213	-0.278	0.00979	-0.178	0.00111	-0.168	0.00103	-0.131	0.139	-0.121	0.128	0.171	0.47	-0.316	0.000248	-0.239	0.000866	-0.418	0.000549	-0.265	0.00366	-0.205	0.165	-0.119	0.104	-0.09	0.116	-0.145	0.097	-0.0465	0.349
EWSR1	Ewing sarcoma breakpoint region 1	0.489	0.00043	0.338	0.0027	0.686	0.000657	0.535	0.000386	0.668	0.0017	0.626	7.41e-05	0.333	0.00419	0.646	0.000864	0.677	1.34e-05	0.519	0.00197	0.426	0.245	0.476	0.00461	0.811	0.000275	0.823	0.00166	0.705	0.000882	0.28	0.554	0.389	0.0101	0.405	0.0052	0.68	0.00111	0.72	0.000563	0.137	0.0571	0.0305	0.9	-0.0399	0.652	-0.236	0.112
KCTD12	potassium channel tetramerisation domain containing 12 /// potassium channel tet	0.53	0.0386	0.567	0.0206	0.372	0.00978	0.468	0.000722	0.387	0.0758	1.17	0.00149	0.63	0.0486	0.876	0.000908	0.762	0.00146	0.584	0.037	0.465	0.0169	0.705	0.00153	1.26	0.000604	0.787	0.00284	0.488	0.0222	0.769	0.00252	1.04	0.000598	1.11	0.000299	0.833	0.00366	1	0.00317	0.636	0.0302	-0.168	0.223	0.531	0.0208	0.294	0.0599
RGD1310430		0.174	0.00073	0.215	0.162	0.646	0.00588	0.463	0.022	0.392	0.00697	0.379	0.0309	0.232	0.0994	0.864	0.0134	0.56	0.00712	0.426	0.0241	0.127	0.253	0.307	0.0425	0.71	0.00142	0.275	0.0863	0.555	0.0115	0.167	0.0506	0.295	0.00194	0.334	0.016	0.444	0.00577	0.465	0.00544	-0.146	0.0401	-0.152	0.0037	-0.062	0.177	0.0747	0.377
FYTTD1	forty-two-three domain containing 1	0.519	0.00454	0.562	0.000191	0.549	0.00113	0.496	0.00197	0.629	0.000489	0.694	0.00207	0.51	0.00138	0.89	0.000194	0.825	3.52e-05	0.578	0.00142	0.244	0.00109	0.488	0.000262	0.871	9.11e-06	0.464	0.000699	0.519	0.0113	0.55	0.00114	0.671	9.71e-05	0.873	0.00118	0.43	0.00409	0.456	0.00075	0.266	0.0572	-0.125	0.15	0.341	0.0102	0.329	0.000106
LOC682507		0.0919	0.0717	0.534	0.00363	0.711	0.00745	0.625	0.00082	0.404	0.0678	0.518	0.000862	0.582	0.00559	0.836	0.000883	0.769	4.34e-05	0.765	0.0122	-0.264	0.145	0.224	0.439	0.581	0.0106	0.306	0.261	0.111	0.00497	0.597	0.00741	0.0848	0.0378	0.505	0.0254	0.679	0.0349	0.15	6.44e-05	-0.136	0.0239	0.0503	0.187	0.232	0.249	0.144	0.159
SOX4	SRY (sex determining region Y)-box 4	0.951	0.000109	0.698	0.000833	1.22	0.000159	0.925	7.11e-06	1.04	3.68e-06	1.07	9.06e-05	0.873	1.4e-05	1.43	0.000961	1.27	8.47e-05	1.3	5.32e-05	0.675	0.00272	0.894	0.000262	1.33	1.74e-05	1.14	9.77e-06	1.11	1.05e-05	0.712	0.00243	1.03	8.32e-06	1.49	1.11e-05	1.27	0.00156	1.35	1.96e-06	0.2	0.349	0.404	0.0289	0.246	0.137	0.349	0.0301
TMED7	transmembrane emp24 protein transport domain containing 7	0.535	0.0405	-0.0926	0.0366	0.498	0.0352	0.22	0.176	0.404	0.029	0.517	0.0588	-0.171	0.0268	0.349	0.0685	0.464	0.00307	0.273	0.0084	0.33	0.0401	0.697	0.0256	0.657	0.0165	0.471	0.00306	0.301	0.153	0.13	0.0801	0.706	0.00562	0.756	0.00767	0.45	0.000502	0.533	0.00621	-0.153	0.0193	-0.0783	0.359	0.301	0.133	0.243	0.0598
RGD1305486		0.578	0.00264	0.401	0.00826	0.695	0.0305	0.755	2.39e-05	0.646	0.0116	0.883	0.000829	0.541	0.0025	0.91	0.0107	0.767	0.000387	0.696	0.0052	0.602	0.00511	0.633	0.000354	0.958	0.00434	0.899	5.41e-05	0.999	0.0082	0.605	0.000121	0.435	0.000648	0.865	0.000797	0.78	0.000384	0.855	0.00189	0.305	0.0408	-0.143	0.113	0.215	0.32	-0.0525	0.297
DAAM1	dishevelled associated activator of morphogenesis 1	0.126	0.115	0.562	0.104	0.561	0.00769	0.651	0.00506	0.526	0.0089	0.47	0.097	0.443	0.0202	0.691	0.0166	0.943	7.6e-05	0.522	0.0127	0.289	0.0278	0.459	0.00508	0.138	0.0241	0.272	0.0231	-0.479	0.027	0.488	0.00471	0.582	0.000247	0.641	0.00191	0.815	0.000224	-0.393	0.0765	0.345	0.11	0.159	0.413	-0.328	0.129	0.292	0.088
RGD1562206		0.247	0.00198	0.213	0.0386	0.372	0.00318	0.282	0.0171	0.171	0.0842	0.397	9.01e-06	0.153	0.148	0.456	0.000263	0.379	0.00218	0.178	0.109	0.104	0.346	0.0773	0.103	0.184	0.0349	0.132	0.556	0.0939	0.5	0.171	0.207	0.0933	0.199	0.0749	0.508	0.0563	0.812	0.131	0.412	0.15	0.0236	-0.06	0.59	0.0837	0.125	0.0977	0.133
TTK	TTK protein kinase	0.584	0.00878	0.736	0.00866	0.785	0.0125	0.358	0.132	0.667	0.00965	0.521	0.00165	0.915	9.51e-05	1.13	0.0029	0.886	0.00368	0.846	0.00279	0.326	0.0502	0.396	0.045	0.519	0.000197	0.707	0.0454	0.539	0.0308	0.599	0.001	0.794	0.0023	0.871	0.00167	1.04	0.000149	0.589	0.003	0.36	0.0201	0.179	0.251	-0.34	0.112	0.528	0.0347
LOC685076		0.0921	0.0565	0.137	0.0526	0.172	0.016	0.213	0.000508	0.132	0.233	0.167	0.000153	0.3	0.000471	0.333	0.00532	0.299	0.000101	0.297	0.016	0.135	0.126	0.134	0.0885	0.2	0.0401	0.144	0.0222	0.175	0.138	0.163	0.0809	-0.225	0.0479	0.171	0.00616	-0.291	0.0137	-0.321	0.0567	-0.222	0.0469	0.163	0.0078	0.161	0.073	0.0858	0.113
SYT1	synaptotagmin I	0.0883	0.102	0.322	0.0113	0.236	0.032	0.381	0.0365	0.305	0.0475	0.312	0.0139	0.216	0.0902	0.579	0.000664	0.547	0.000363	0.158	0.0106	0.14	0.03	0.0507	0.163	0.517	0.00971	0.302	0.104	0.214	0.0346	0.123	0.0108	0.0926	0.039	0.504	0.000334	0.145	0.0283	0.304	0.00757	-0.159	0.0419	-0.106	0.314	0.344	0.0122	0.108	0.0768
NDUFA10	NADH dehydrogenase (ubiquinone) 1 alpha subcomplex 10 42kDa	-0.263	0.000882	-0.397	0.00136	-0.368	0.00164	-0.208	0.0618	-0.291	0.000704	-0.293	0.00175	-0.35	0.000303	-0.448	0.000362	-0.285	0.0212	-0.379	0.00127	-0.362	0.00203	-0.186	0.00997	-0.319	0.00821	-0.139	0.0617	-0.131	0.0906	-0.328	0.0138	-0.322	0.000905	-0.537	0.000921	-0.343	0.000323	-0.2	0.0107	-0.03	0.661	0.0471	0.534	-0.0805	0.159	-0.077	0.0774
LOC316632		-0.263	0.000882	-0.397	0.00136	-0.368	0.00164	-0.208	0.0618	-0.291	0.000704	-0.293	0.00175	-0.35	0.000303	-0.448	0.000362	-0.285	0.0212	-0.379	0.00127	-0.362	0.00203	-0.186	0.00997	-0.319	0.00821	-0.139	0.0617	-0.131	0.0906	-0.328	0.0138	-0.322	0.000905	-0.537	0.000921	-0.343	0.000323	-0.2	0.0107	-0.03	0.661	0.0471	0.534	-0.0805	0.159	-0.077	0.0774
LOC678759		-0.263	0.000882	-0.397	0.00136	-0.368	0.00164	-0.208	0.0618	-0.291	0.000704	-0.293	0.00175	-0.35	0.000303	-0.448	0.000362	-0.285	0.0212	-0.379	0.00127	-0.362	0.00203	-0.186	0.00997	-0.319	0.00821	-0.139	0.0617	-0.131	0.0906	-0.328	0.0138	-0.322	0.000905	-0.537	0.000921	-0.343	0.000323	-0.2	0.0107	-0.03	0.661	0.0471	0.534	-0.0805	0.159	-0.077	0.0774
TRAPPC4	trafficking protein particle complex 4	-0.0822	0.122	-0.101	0.162	-0.0804	0.258	-0.211	0.116	-0.261	0.00275	-0.045	0.374	-0.197	0.00438	-0.169	0.0229	-0.293	0.0518	-0.298	0.00883	-0.168	0.0164	-0.181	0.00286	-0.0764	0.253	-0.166	0.0233	-0.116	0.052	-0.107	0.129	-0.207	0.00481	-0.137	0.031	-0.256	0.000167	-0.163	0.0089	0.0372	0.403	-0.0963	0.0126	-0.0886	0.0873	-0.0818	0.267
LOC679161		0.272	0.00565	0.41	0.103	0.6	0.0236	0.545	0.000525	0.305	0.0225	0.213	0.0258	0.156	0.227	0.42	0.0262	0.564	0.00428	0.34	0.0176	0.2	0.0391	0.36	0.0696	0.237	0.0174	0.216	0.103	0.343	0.287	0.32	0.0193	0.389	0.00407	0.407	0.0851	0.425	0.0588	0.367	0.0568	0.0724	0.262	-0.338	0.143	-0.122	0.195	0.0494	0.673
ARSA	arylsulfatase A	-0.242	0.015	-0.237	0.057	-0.368	0.0428	-0.272	0.06	-0.387	0.0036	-0.087	0.364	-0.133	0.107	-0.394	0.0398	-0.501	0.0451	-0.204	0.0922	-0.416	0.00633	-0.348	0.0631	-0.287	0.000683	-0.212	0.0117	-0.306	0.081	-0.387	0.0123	-0.402	0.0141	-0.445	0.000293	-0.399	0.00243	-0.308	0.135	-0.218	0.0876	0.104	0.241	-0.0265	0.672	0.429	0.0344
RGD1566242		0.217	0.052	0.398	0.000354	0.552	0.0015	0.569	0.000321	0.293	0.216	0.392	0.00716	0.426	0.000131	0.665	0.000105	0.489	0.000567	0.412	0.0574	0.458	0.00338	0.293	0.0165	0.693	0.000479	-0.16	1.46e-05	0.642	0.0382	0.539	0.00293	0.326	0.00742	0.631	0.0053	0.499	0.00328	0.533	0.074	0.213	0.00238	-0.139	0.0648	0.113	0.113	0.122	0.173
USP39	ubiquitin specific peptidase 39	-0.0742	0.505	0.136	0.351	-0.0705	0.612	-0.0958	0.438	-0.0401	0.707	-0.0131	0.914	0.105	0.366	-0.014	0.918	0.0139	0.903	-0.0993	0.46	-0.424	0.000921	-0.193	0.0393	-0.158	0.0929	-0.128	0.0176	-0.171	0.148	-0.23	0.0109	-0.214	0.00289	-0.38	0.0585	-0.181	0.0179	-0.126	0.22	0.0611	0.588	-0.0318	0.763	0.0565	0.5	0.11	0.0689
HMGB2L1		0.339	0.0897	0.507	0.0359	0.994	0.0122	0.386	0.0887	0.487	0.0218	0.779	0.0159	0.735	0.00374	1.43	0.00842	0.512	0.0173	0.858	0.0399	-0.181	0.0488	0.724	0.000359	0.656	0.0744	0.765	0.00711	0.562	0.0377	0.471	0.0223	0.514	0.00918	0.648	0.0026	0.417	0.0456	0.444	0.155	0.44	0.0777	0.229	0.167	0.439	0.166	0.0721	0.283
MRPS7	mitochondrial ribosomal protein S7	-0.122	0.0674	-0.142	0.0552	-0.211	0.0045	-0.175	0.000984	-0.153	0.0153	-0.114	0.143	-0.0798	0.213	-0.286	0.0091	-0.0546	0.461	-0.172	0.0273	-0.239	0.00474	-0.16	0.00385	-0.186	0.0115	-0.261	0.00406	-0.147	0.0344	-0.301	0.0232	-0.138	0.0335	-0.304	0.000124	-0.219	0.0202	-0.259	0.00589	0.00789	0.875	0.0623	0.409	-0.0746	0.46	0.121	0.135
RAPGEF2	Rap guanine nucleotide exchange factor (GEF) 2	0.172	0.0227	-0.0436	0.211	0.154	0.00107	-0.22	0.304	0.129	0.0772	0.131	0.00727	0.154	0.00255	0.184	0.0021	-0.552	0.132	0.204	0.0263	0.219	0.000585	0.18	0.0111	0.166	0.00669	0.16	0.0134	0.102	0.187	0.177	0.00236	0.306	1.5e-05	0.307	0.000348	0.21	0.000429	0.0711	0.296	0.372	0.269	0.197	0.00111	0.0298	0.263	0.0975	0.113
LOC679692	similar to lysophosphatidylglycerol acyltransferase 1	0.138	0.0726	0.309	0.00231	0.589	3.65e-05	0.672	0.00149	0.275	0.00996	0.438	0.0356	0.422	0.000242	1.13	3.45e-05	0.592	0.000987	0.471	0.0122	0.455	0.0565	0.282	0.17	0.393	0.0159	0.349	0.0218	0.296	0.0107	0.567	0.00274	0.396	0.0355	0.434	0.00446	0.59	0.0223	0.352	0.00119	0.267	0.125	0.113	0.181	0.544	0.000599	0.193	0.0951
LOC363544		-0.0697	0.0547	-0.186	0.025	-0.18	0.0992	-0.171	0.000301	-0.184	0.0256	-0.0286	0.569	-0.0793	0.172	-0.17	0.0886	-0.145	0.0135	-0.182	0.028	-0.151	0.0077	-0.222	0.00813	-0.164	0.0318	-0.093	0.217	-0.0494	0.0482	-0.173	0.0495	-0.188	0.00114	-0.327	9.66e-05	-0.224	0.0136	-0.0645	0.2	0.0411	0.427	0.107	0.149	0.00996	0.854	0.0262	0.645
LOC367902		0.106	0.579	0.441	0.0236	0.66	0.0387	0.147	0.0406	0.224	0.158	0.138	0.017	0.551	0.0236	0.478	0.0835	0.474	0.026	0.302	0.0645	0.406	0.0335	0.348	0.144	0.105	0.037	0.647	0.00492	0.734	0.00331	0.531	0.0429	0.215	0.00425	0.133	0.0143	0.467	0.0188	0.445	0.0675	0.336	0.0132	0.056	0.396	-0.182	0.487	-0.123	0.0687
USP32	ubiquitin specific peptidase 32 /// ubiquitin specific peptidase 32	0.254	0.00018	0.492	0.000288	0.623	0.0164	0.487	0.0776	0.699	0.00118	0.664	0.00014	0.663	0.00103	1.05	0.00456	0.523	0.0355	0.75	0.000119	0.325	0.0161	0.455	0.00148	0.559	0.000283	0.48	0.000758	0.847	0.00304	0.67	0.000167	0.563	0.00072	0.278	3.6e-05	0.857	6.36e-05	0.846	0.00021	0.492	0.000908	0.171	0.268	0.185	0.00861	0.123	0.0905
SCHIP1	schwannomin interacting protein 1	0.178	0.0347	0.168	0.081	0.184	0.00123	0.414	0.0265	0.24	0.0874	0.0849	0.401	0.0788	0.341	0.18	0.0298	0.485	0.00959	0.299	0.0424	0.2	0.0515	0.3	0.00247	0.322	0.0185	0.478	0.00056	0.412	0.000169	0.222	0.00198	0.288	0.00114	0.365	0.00211	0.514	2.07e-05	0.338	0.000911	-0.0932	0.19	-0.0893	0.132	-0.00345	0.956	0.0711	0.185
NAV1	Neuron navigator 1	0.575	0.00188	0.563	0.0103	1.01	0.000405	0.646	0.000903	0.912	0.00254	0.974	0.000108	0.884	0.000506	1.46	1.01e-05	1	5.26e-05	1.18	0.000373	0.622	0.0114	0.596	0.00176	0.732	0.00221	0.476	0.00383	-0.184	0.0277	1.16	0.000696	0.891	0.000264	1.12	1.28e-05	0.999	4.66e-07	0.73	0.000408	0.399	0.0177	0.321	0.04	0.446	0.0056	0.354	0.0104
LOC685707	neuron navigator 1; similar to neuron navigator 1	0.575	0.00188	0.563	0.0103	1.01	0.000405	0.646	0.000903	0.912	0.00254	0.974	0.000108	0.884	0.000506	1.46	1.01e-05	1	5.26e-05	1.18	0.000373	0.622	0.0114	0.596	0.00176	0.732	0.00221	0.476	0.00383	-0.184	0.0277	1.16	0.000696	0.891	0.000264	1.12	1.28e-05	0.999	4.66e-07	0.73	0.000408	0.399	0.0177	0.321	0.04	0.446	0.0056	0.354	0.0104
LOC360807	LOC360807	0.165	0.0205	0.141	0.338	0.275	0.172	0.0795	0.333	0.495	8.05e-06	0.116	0.0995	0.234	0.0528	0.145	0.129	0.44	0.0203	0.545	0.00397	0.0787	0.247	0.119	0.0115	0.649	0.000223	0.563	2.54e-05	0.579	0.00563	0.128	0.229	0.113	0.0389	0.455	2.39e-05	0.513	2.82e-05	0.477	0.000423	-0.0495	0.403	0.0931	0.479	0.194	0.366	0.325	0.0647
LOC303057		0.33	0.000149	0.392	0.000709	0.469	0.00462	-0.234	0.214	0.471	0.0253	0.486	0.000101	0.446	0.000125	0.715	0.00192	0.308	0.123	0.577	0.00351	0.247	0.0192	-0.29	0.00783	0.54	0.000923	0.584	0.000117	0.329	0.0831	0.23	0.0784	0.421	0.000135	0.458	0.0048	0.547	0.000972	-0.294	0.0342	0.397	0.00967	0.211	0.00697	0.246	0.0478	0.228	0.0261
RGD1310937		-0.205	0.013	-0.14	0.0586	-0.173	0.0253	-0.119	0.141	-0.146	0.00543	-0.0962	0.175	-0.0768	0.57	-0.164	0.0443	-0.154	0.0517	-0.118	0.207	-0.223	0.0418	-0.187	0.00897	-0.124	0.0863	-0.123	0.00683	-0.0843	0.08	-0.0461	0.662	-0.229	0.000602	-0.185	0.0169	-0.0967	0.0258	-0.138	0.027	0.109	0.0398	0.117	0.127	0.344	0.0436	-0.0354	0.683
CARS	cysteinyl-tRNA synthetase	-0.37	0.0148	0.428	0.00263	-0.392	0.0304	-0.167	0.142	-0.283	0.0474	0.119	0.093	0.359	0.00188	-0.338	0.0607	-0.132	0.124	0.825	0.00977	-0.264	0.0111	-0.35	0.00151	-0.276	0.00524	-0.124	0.111	0.226	0.042	0.22	0.303	-0.424	0.000132	-0.314	0.00162	0.43	0.0523	0.111	0.268	0.232	0.0763	0.165	0.0203	-0.262	0.112	0.0739	0.659
RGD1305089	similar to 1110008L16Rik protein	-0.108	0.549	0.301	0.257	-0.15	0.278	-0.225	0.0208	-0.364	0.0278	0.297	0.084	-0.124	0.159	0.362	0.0919	-0.116	0.232	0.401	0.182	-0.555	0.000426	0.31	0.053	-0.34	0.0175	-0.266	0.00939	0.314	0.0754	-0.505	0.00213	-0.449	0.00643	-0.459	0.000154	-0.487	0.000714	0.228	0.16	0.26	0.0399	-0.0405	0.601	0.127	0.658	0.109	0.233
SFRS3	splicing factor arginine/serine-rich 3	0.172	0.0966	-0.326	0.203	-0.213	0.255	-0.237	0.256	-0.234	0.174	-0.107	0.169	-0.473	0.0708	-0.136	0.0369	-0.258	0.253	-0.248	0.164	0.0766	0.0877	-0.185	0.0114	-0.24	5.21e-05	-0.274	0.00129	-0.415	0.0689	-0.525	0.0612	-0.152	0.046	-0.314	0.000529	-0.285	0.00133	-0.343	0.103	-0.153	0.0111	-0.0816	0.241	-0.0974	0.384	0.035	0.614
RGD1308210		0.368	0.000782	0.208	0.0345	0.4	0.000487	0.366	0.00269	0.33	0.000572	0.331	0.00415	0.247	0.00592	0.469	0.00209	0.455	0.00683	0.359	0.00338	0.311	6.87e-05	0.391	0.000305	0.415	8e-05	0.305	0.000929	0.279	0.0334	0.35	0.000802	0.438	0.000379	0.542	6.49e-05	0.329	0.0144	0.354	0.00316	-0.0369	0.537	0.0388	0.613	0.0697	0.445	0.0892	0.355
ARHGAP21	Rho GTPase activating protein 21	0.366	4.8e-05	0.616	0.00176	0.653	0.00449	0.484	0.0113	0.509	0.00576	0.869	7.17e-06	0.962	8.86e-07	0.947	3.11e-05	0.658	0.000583	0.74	0.000983	0.385	0.0434	0.406	0.0197	0.621	0.00229	0.478	0.00874	0.689	0.000245	0.808	0.00145	0.623	0.000769	0.839	0.000853	0.779	0.00068	0.718	0.000428	0.233	0.0327	0.346	0.012	0.294	0.0211	0.174	0.147
LOC361990	similar to DKFZP547E1010 protein; similar to Protein C1orf77 homolog	0.483	0.00814	0.349	0.105	0.545	0.0186	-0.22	0.014	-0.177	0.00834	0.713	0.005	-0.259	0.00307	-0.153	0.0117	0.822	0.000789	-0.234	0.000432	0.418	0.0173	0.53	0.0282	0.656	0.00168	-0.216	0.00166	-0.133	0.049	0.238	0.145	0.772	0.00939	-0.412	0.000221	-0.24	0.00122	-0.284	0.00134	0.171	0.0844	-0.181	9e-05	-0.114	0.072	0.334	0.00613
LRP12	low density lipoprotein-related protein 12	0.53	0.00106	0.452	0.0116	0.645	0.00313	0.54	0.00164	0.46	0.00596	0.582	0.00399	0.404	0.0042	0.778	0.00142	0.737	0.000444	0.667	0.00191	0.51	0.0146	0.421	0.000923	0.617	0.000143	0.719	0.00444	0.462	0.0217	0.51	0.0277	0.521	4.5e-05	0.672	0.000179	0.752	0.00611	0.686	0.00802	0.0523	0.595	-0.0482	0.58	0.133	0.328	0.197	0.034
MAN2A2	mannosidase alpha class 2A member 2	-0.312	0.00477	-0.327	0.0102	-0.327	0.148	-0.584	0.0506	0.209	0.0163	0.422	0.006	-0.219	0.0401	-0.462	0.0693	-0.49	0.0872	-0.34	0.0101	-0.323	0.01	-0.362	0.000653	-0.362	0.0141	-0.277	0.00219	-0.314	0.0116	-0.442	0.00391	0.43	0.000106	-0.394	0.00598	-0.364	0.00142	-0.275	0.00691	0.529	0.0262	0.14	0.261	0.232	0.146	0.166	0.0448
RGD1309971		-0.113	0.204	-0.0488	0.676	-0.167	0.0686	-0.197	0.0739	-0.0478	0.731	-0.202	0.0226	-0.045	0.696	-0.247	0.0269	-0.245	0.0911	-0.0269	0.835	-0.179	0.00393	-0.359	0.00667	-0.249	0.0143	-0.257	0.00122	-0.0825	0.368	-0.314	7.66e-05	-0.308	0.00617	-0.443	0.000341	-0.315	0.00289	-0.0807	0.508	-0.0897	0.368	0.00379	0.966	-0.0798	0.2	-0.0478	0.634
IPO4	importin 4	-0.129	0.175	-0.169	0.0234	-0.0541	0.562	-0.206	0.123	-0.143	0.25	-0.052	0.563	-0.113	0.0654	-0.0399	0.666	-0.187	0.132	-0.212	0.116	-0.425	0.000408	-0.224	0.0321	-0.166	0.101	-0.134	0.0858	-0.197	0.0134	-0.283	0.0106	-0.351	0.000303	-0.418	0.00136	-0.266	0.00609	-0.268	0.000938	0.0774	0.345	0.0559	0.478	0.0141	0.794	0.0194	0.73
MPP5	membrane protein palmitoylated 5 (MAGUK p55 subfamily member 5)	0.332	0.000851	0.534	0.00563	0.55	1.49e-06	0.703	0.000194	0.653	0.0036	0.435	0.000188	0.351	0.00105	0.83	1.46e-05	0.833	3.57e-05	-0.222	0.00189	0.404	0.00574	0.264	0.274	0.749	0.0021	0.211	0.0436	0.691	0.0177	0.41	0.0192	0.324	0.0848	-0.299	0.00332	0.718	0.03	0.73	0.00437	0.427	0.0119	0.166	0.129	0.28	0.00224	0.102	0.186
LOC314407	similar to importin 11; importin 11	-0.076	0.241	-0.222	0.00199	-0.188	0.00153	-0.189	0.0249	-0.149	0.0244	-0.235	0.00879	-0.322	0.000106	-0.348	6.22e-05	-0.169	0.0245	-0.198	0.0212	-0.177	0.041	-0.0908	0.0513	-0.104	0.241	-0.144	0.0192	-0.158	0.0327	-0.252	0.0158	-0.213	1.15e-05	-0.249	0.0285	-0.209	0.00257	-0.228	0.00439	-0.159	0.0667	-0.101	0.1	-0.16	0.0127	0.0202	0.588
LOC683400		-0.076	0.241	-0.222	0.00199	-0.188	0.00153	-0.189	0.0249	-0.149	0.0244	-0.235	0.00879	-0.322	0.000106	-0.348	6.22e-05	-0.169	0.0245	-0.198	0.0212	-0.177	0.041	-0.0908	0.0513	-0.104	0.241	-0.144	0.0192	-0.158	0.0327	-0.252	0.0158	-0.213	1.15e-05	-0.249	0.0285	-0.209	0.00257	-0.228	0.00439	-0.159	0.0667	-0.101	0.1	-0.16	0.0127	0.0202	0.588
LOC683676		-0.076	0.241	-0.222	0.00199	-0.188	0.00153	-0.189	0.0249	-0.149	0.0244	-0.235	0.00879	-0.322	0.000106	-0.348	6.22e-05	-0.169	0.0245	-0.198	0.0212	-0.177	0.041	-0.0908	0.0513	-0.104	0.241	-0.144	0.0192	-0.158	0.0327	-0.252	0.0158	-0.213	1.15e-05	-0.249	0.0285	-0.209	0.00257	-0.228	0.00439	-0.159	0.0667	-0.101	0.1	-0.16	0.0127	0.0202	0.588
LOC498749		0.578	0.00842	0.523	0.00892	0.751	0.00223	0.361	0.0985	0.796	0.0248	0.821	0.000905	0.515	0.00195	0.686	0.0019	0.582	0.00577	0.834	0.00183	-0.364	0.000167	-0.202	0.183	0.863	0.00405	0.566	0.00686	0.365	0.0586	-0.403	0.000748	0.371	0.116	0.736	0.000701	-0.408	0.0235	-0.29	0.0279	-0.278	0.0651	-0.0478	0.801	-0.128	0.201	-0.206	0.122
RGD1305755		0.465	0.000327	0.15	0.0652	0.451	0.023	0.23	0.0829	0.35	0.0105	0.689	5.2e-05	0.44	8.25e-06	0.649	0.00535	0.469	0.0115	0.501	0.000257	0.32	0.00173	0.271	0.000769	0.405	0.00197	0.348	0.00554	0.359	0.0587	0.366	0.00451	0.472	0.00428	0.316	0.0442	0.37	0.00381	0.661	0.00132	0.224	0.00951	0.29	0.00143	0.198	0.106	0.239	0.0603
TAF13	TAF13 RNA polymerase II TATA box binding protein (TBP)-associated factor 18kDa	0.739	3.35e-05	0.936	0.000895	1.02	0.00017	0.641	0.0236	0.514	0.000507	1.35	8.63e-07	1.07	5.04e-08	1.38	2.05e-05	0.819	0.00289	0.957	0.00107	0.826	0.000286	0.975	0.000237	1.3	3.72e-05	0.953	1.72e-05	0.672	0.000261	0.772	0.00282	1.25	1.78e-05	-0.381	0.000256	1.11	4.43e-06	0.968	3.44e-05	0.611	0.000664	-0.126	0.217	0.359	0.018	0.0905	0.197
TXNDC11	thioredoxin domain containing 11	-0.0236	0.721	-0.109	0.29	-0.216	0.0101	-0.163	0.0751	-0.306	0.0477	-0.177	0.0343	-0.302	0.0044	-0.371	0.00106	-0.35	0.00424	-0.484	0.00922	-0.259	0.0208	-0.227	0.0728	-0.385	0.00966	-0.564	0.00216	-0.216	0.0787	-0.504	0.0018	-0.287	0.00934	-0.738	7.55e-05	-0.604	0.000379	-0.277	0.0172	-0.154	0.0433	-0.193	0.0125	-0.156	0.0715	-0.188	0.032
TMEM16C	transmembrane protein 16C	0.422	0.0713	-0.211	0.328	-0.135	0.324	-0.162	0.0541	0.33	0.21	-0.198	0.375	-0.371	0.0201	0.399	0.04	-0.391	0.00421	-0.374	0.0258	-0.277	0.0174	-0.12	0.266	-0.221	0.0383	-0.517	0.00198	-0.282	0.117	0.382	0.102	0.415	0.0255	-0.304	0.00395	-0.379	0.00932	-0.251	0.179	-0.219	0.402	-0.353	0.0165	0.479	0.0243	-0.263	0.00598
PIK3CA	phosphoinositide-3-kinase catalytic alpha polypeptide	0.114	0.267	0.243	0.00243	0.491	0.000132	0.36	0.00296	0.302	0.0113	0.449	0.00188	0.242	0.00348	0.455	0.00464	0.427	0.00188	0.457	0.0101	0.15	0.17	0.146	0.0689	-0.3	0.00391	-0.577	0.000157	0.42	0.0394	0.196	0.0102	0.397	0.000106	0.314	0.01	-0.412	0.0129	0.331	0.0641	0.393	0.0434	-0.261	0.113	0.221	0.0697	0.206	0.165
RGD1308326		0.43	0.00065	-0.0885	0.179	0.167	0.0264	0.0358	0.331	0.094	0.203	0.492	0.00107	0.351	0.0893	0.206	0.0691	0.0839	0.597	0.332	0.0787	0.0952	0.59	0.139	0.0236	0.271	0.00202	0.255	0.000177	0.224	0.00876	-0.0668	0.643	0.0791	0.154	-0.0666	0.62	0.0342	0.532	0.113	0.484	0.0729	0.258	0.0953	0.108	-0.0441	0.433	-0.0444	0.234
RGD1307100	similar to RIKEN cDNA D630029K19	0.14	0.00501	0.128	0.0829	0.31	0.0081	0.44	0.000831	0.239	7.09e-06	0.347	0.000821	0.376	9.54e-05	0.477	0.000392	0.573	0.000103	0.308	0.000441	0.0668	0.578	0.0664	0.454	0.192	0.0105	0.217	0.000474	0.291	0.00156	0.27	0.117	0.0988	0.179	0.23	0.0133	0.327	0.00428	0.272	0.00408	0.207	0.0175	0.249	0.00197	0.168	0.0257	0.133	0.0287
RGD1306495		-0.387	0.000888	-0.288	0.0435	0.513	0.00045	0.52	0.0111	0.46	0.0118	-0.332	0.00815	0.167	0.252	0.417	0.00161	0.576	0.0133	0.297	0.0763	-0.308	0.00744	-0.309	0.0324	-0.195	0.101	-0.256	0.0517	0.0809	0.753	-0.645	0.000177	0.434	0.00206	-0.453	0.00299	-0.392	0.0518	-0.245	0.124	-0.191	0.00941	0.309	0.00399	-0.24	0.0734	0.0557	0.678
DPY19L1	dpy-19-like 1 (C. elegans)	0.39	0.0448	0.601	0.00185	0.606	0.0145	0.219	0.321	0.226	0.0279	0.621	0.0043	-0.341	0.0103	0.675	0.00389	0.627	0.00278	0.177	0.24	0.524	0.0727	-0.135	0.173	0.389	0.075	0.359	0.032	0.378	0.0385	0.613	0.00922	0.603	0.0148	0.624	0.00388	0.577	0.00365	0.484	0.00759	0.23	0.0749	-0.274	0.0315	0.0685	0.547	0.407	0.0537
SCYE1	small inducible cytokine subfamily E member 1 (endothelial monocyte-activating)	-0.231	0.00147	-0.235	0.0359	-0.305	0.00532	-0.412	0.015	-0.43	0.00317	-0.236	0.00965	-0.37	0.000256	-0.605	0.000273	-0.727	0.00215	-0.532	0.00124	-0.32	0.002	-0.354	0.00486	-0.364	5.5e-05	-0.486	0.000534	-0.292	0.0353	-0.751	0.000672	-0.496	0.00126	-0.753	9.66e-07	-0.694	6.11e-05	-0.397	0.00217	0.075	0.418	-0.135	0.238	-0.3	0.00296	-0.262	0.0113
AKAP7	A kinase (PRKA) anchor protein 7	0.21	0.327	0.419	0.0614	0.858	0.000508	0.439	0.00236	0.516	0.00188	0.538	0.025	0.475	0.0374	0.899	2.4e-05	0.586	0.0128	0.593	0.00594	0.453	0.0384	0.512	0.000877	0.769	0.00202	0.499	3.17e-05	0.339	0.0206	0.769	0.00569	0.591	0.00195	0.816	0.000199	0.598	0.00799	0.453	0.0183	0.329	0.00305	0.0553	0.725	-0.0386	0.441	0.186	0.0455
BCCIP	BRCA2 and CDKN1A interacting protein	-0.229	0.0122	-0.258	0.0172	-0.103	0.206	-0.114	0.266	-0.19	0.03	-0.293	0.00667	-0.28	0.0128	-0.223	0.0145	-0.267	0.00796	-0.389	0.00338	-0.148	0.0544	-0.0683	0.284	-0.00985	0.834	0.0795	0.0783	0.0311	0.8	-0.379	0.000792	-0.2	0.0133	-0.175	0.0564	-0.0869	0.0957	-0.203	0.113	-0.0637	0.398	-0.0223	0.846	-0.12	0.243	-0.152	0.0865
RAPH1	Ras association (RalGDS/AF-6) and pleckstrin homology domains 1	0.252	0.155	0.538	0.00406	0.575	0.0554	0.47	0.0298	0.113	0.475	0.669	0.000255	0.57	0.00834	0.628	0.00242	0.854	0.00572	0.547	0.017	0.275	0.0373	0.451	0.0197	0.438	0.00703	0.318	0.0182	0.315	0.0844	0.836	0.00114	0.504	0.00025	0.193	0.15	0.191	0.0798	0.284	0.087	0.417	0.0213	0.541	0.00117	0.328	0.0739	0.704	0.00657
LOC680620		0.462	0.000531	0.271	0.00441	0.458	0.00084	0.34	0.00792	0.365	0.0313	0.659	8.32e-07	0.504	3.49e-06	0.595	0.000348	0.57	6.04e-05	0.456	0.0264	0.428	7.2e-05	0.434	5.84e-05	0.573	0.00035	0.369	0.0646	0.175	0.398	0.541	0.000871	0.598	0.000175	0.69	0.000458	0.558	0.0109	0.342	0.148	0.198	0.0399	0.233	0.000195	0.137	0.0571	0.23	0.00922
LOC680080		-0.309	0.0362	-0.339	0.0282	-0.531	0.015	-0.42	0.0206	-0.335	0.00145	-0.618	0.00567	-0.439	0.002	-0.721	0.0048	-0.47	0.011	-0.483	0.000283	-0.444	4.06e-06	-0.404	6.78e-05	-0.587	0.00141	-0.278	0.0902	-0.306	0.00235	-0.46	0.000502	-0.54	2.26e-05	-0.82	9.58e-05	-0.616	0.00507	-0.583	0.000136	-0.309	0.0152	-0.0995	0.107	-0.189	0.0551	-0.049	0.539
LOC684601		-0.309	0.0362	-0.339	0.0282	-0.531	0.015	-0.42	0.0206	-0.335	0.00145	-0.618	0.00567	-0.439	0.002	-0.721	0.0048	-0.47	0.011	-0.483	0.000283	-0.444	4.06e-06	-0.404	6.78e-05	-0.587	0.00141	-0.278	0.0902	-0.306	0.00235	-0.46	0.000502	-0.54	2.26e-05	-0.82	9.58e-05	-0.616	0.00507	-0.583	0.000136	-0.309	0.0152	-0.0995	0.107	-0.189	0.0551	-0.049	0.539
PSMD8	proteasome (prosome macropain) 26S subunit non-ATPase 8	-0.0902	0.23	-0.0811	0.448	-0.112	0.082	-0.176	0.17	-0.182	0.0556	-0.116	0.142	-0.25	0.00409	-0.249	0.00648	-0.229	0.0974	-0.15	0.0324	-0.21	0.00245	-0.217	0.00345	-0.157	0.00229	-0.209	0.0208	-0.28	0.0179	-0.262	0.00625	-0.339	1.72e-05	-0.422	1.16e-06	-0.282	0.0134	-0.322	0.00934	-0.0259	0.755	-0.169	0.074	-0.137	0.0959	-0.0531	0.565
WDR1	WD repeat domain 1	0.242	0.00192	0.105	0.124	0.274	0.00772	0.187	0.00468	0.23	0.0254	0.283	8.38e-05	0.104	0.117	0.224	0.0505	0.274	0.000512	0.384	0.00854	-0.00251	0.971	0.0563	0.637	0.276	0.00768	0.251	0.0136	0.223	0.0112	0.0427	0.643	0.281	0.00398	0.15	0.0676	0.348	0.00101	0.294	0.00296	0.0415	0.482	-0.00091	0.987	-0.0506	0.599	0.0875	0.16
YTHDF3	YTH domain family member 3	-0.292	0.0826	0.102	0.679	0.138	0.0801	-0.565	0.0786	0.211	0.00698	0.375	0.0337	0.191	0.0285	0.216	0.0168	0.169	0.057	0.303	0.000904	0.101	0.067	0.21	0.00641	0.191	0.0109	0.174	0.0172	0.151	0.0164	0.182	0.0119	0.292	7.28e-05	0.0896	0.239	0.111	0.036	0.157	0.0206	0.668	0.00484	0.17	0.0649	0.315	0.213	0.143	0.0318
LOC680451		-0.114	0.136	-0.356	0.00281	-0.326	0.00812	-0.177	0.0699	-0.0629	0.461	-0.241	0.00859	-0.248	0.00636	-0.319	0.00259	-0.185	0.0221	-0.141	0.223	-0.288	0.00632	-0.158	0.29	-0.146	0.128	-0.175	0.0408	-0.0415	0.845	-0.311	0.00551	-0.172	0.199	-0.268	0.0153	-0.233	0.0171	-0.216	0.264	-0.127	0.0995	0.108	0.155	0.00787	0.928	-0.00835	0.932
LOC684607		-0.114	0.136	-0.356	0.00281	-0.326	0.00812	-0.177	0.0699	-0.0629	0.461	-0.241	0.00859	-0.248	0.00636	-0.319	0.00259	-0.185	0.0221	-0.141	0.223	-0.288	0.00632	-0.158	0.29	-0.146	0.128	-0.175	0.0408	-0.0415	0.845	-0.311	0.00551	-0.172	0.199	-0.268	0.0153	-0.233	0.0171	-0.216	0.264	-0.127	0.0995	0.108	0.155	0.00787	0.928	-0.00835	0.932
DAP3	death associated protein 3	-0.176	0.0194	-0.225	0.0116	-0.234	0.00111	-0.34	0.0842	-0.263	0.0256	-0.136	0.0686	-0.233	0.0103	-0.305	0.00353	-0.418	0.0389	-0.239	0.0146	-0.42	0.000346	-0.239	0.0357	-0.263	0.00236	-0.248	0.00204	-0.0779	0.501	-0.562	6.13e-05	-0.289	0.0276	-0.468	0.000226	-0.456	6.63e-05	-0.357	0.0121	0.0398	0.636	-0.0076	0.925	-0.0713	0.285	-0.0779	0.315
ADCY9	adenylate cyclase 9	0.739	0.000281	0.357	0.259	0.777	0.00265	0.638	0.00323	0.642	0.0032	0.485	0.000232	0.642	0.0135	0.935	0.000682	0.862	0.00233	0.549	0.00897	0.244	0.318	-0.0164	0.848	0.461	0.007	0.545	0.0218	0.683	0.000805	0.216	0.451	0.0863	0.421	0.348	0.028	0.597	0.003	0.816	0.00063	0.0507	0.669	0.284	0.0433	0.216	0.223	0.224	0.266
PRMT5	protein arginine methyltransferase 5	-0.174	0.0599	-0.165	0.00206	-0.174	0.00636	-0.248	0.0124	-0.265	0.0159	-0.235	0.0058	-0.146	0.0208	-0.191	0.00566	-0.149	0.0188	-0.366	0.0119	-0.387	0.000262	-0.26	0.00267	-0.255	0.0071	-0.157	0.0644	-0.406	0.00317	-0.312	0.00682	-0.322	0.000292	-0.382	1.2e-05	-0.273	0.0135	-0.436	0.00235	-0.0612	0.605	0.0193	0.785	-0.017	0.734	0.0995	0.308
RGD1309388	similar to DIP13 alpha	0.317	0.00178	0.286	0.00196	0.555	0.00196	0.492	0.000228	0.497	0.00141	0.439	0.000302	0.258	0.000791	0.671	0.000736	0.466	0.000322	0.529	0.00144	0.316	0.000108	0.559	0.0005	0.619	0.000143	0.528	2.27e-07	0.626	0.000101	0.597	0.000429	0.412	2.42e-05	0.626	1.84e-06	0.521	1.38e-06	0.619	2.33e-05	0.122	0.0157	-0.0684	0.0683	0.116	0.0993	0.172	0.17
LOC685232		0.186	0.00354	0.157	0.00621	0.138	0.114	0.198	0.0572	0.256	0.00278	0.243	0.00824	0.231	0.00549	0.218	0.0172	0.265	0.00682	0.295	0.00639	0.18	0.00321	0.13	0.104	0.146	0.0204	0.221	0.0511	0.267	0.0855	0.162	0.0296	0.12	0.0915	0.208	0.0297	0.217	0.0151	0.231	0.0491	-0.0623	0.36	0.0743	0.291	0.0801	0.135	0.125	0.126
TBL1XR1	transducin (beta)-like 1X-linked receptor 1 /// transducin (beta)-like 1X-linked	0.529	0.00631	0.866	0.00355	0.915	0.00179	0.792	0.00214	0.701	0.000431	0.998	0.000133	0.892	4.73e-05	1.11	0.000313	1.12	0.000183	0.608	0.00256	0.595	0.000518	0.74	1.51e-05	0.936	0.00101	0.594	2.57e-05	1.01	0.00565	0.816	0.000716	0.724	1.22e-05	0.934	4.16e-05	0.811	3.34e-05	0.963	0.000938	0.599	0.000236	0.364	0.0437	0.192	0.00775	0.226	0.114
PIAS1	protein inhibitor of activated STAT 1	0.361	0.016	0.129	0.0964	0.269	0.0248	0.185	0.119	0.263	0.00329	0.298	0.0464	0.312	0.00149	0.242	0.0297	0.215	0.0965	0.243	0.0035	0.0999	0.0612	0.225	0.16	0.374	0.055	-0.172	0.222	0.307	0.0243	0.182	0.029	0.358	0.00497	0.164	0.0535	0.331	0.00158	0.118	0.0758	0.408	0.178	0.27	0.0267	0.431	0.153	0.0662	0.653
PPHLN1	periphilin 1	0.514	5.76e-05	0.606	0.00158	0.7	3.71e-05	0.483	0.0022	0.441	0.000493	0.779	2.03e-05	0.8	3.46e-05	0.919	2.61e-05	0.629	0.000338	0.586	0.000318	0.286	0.0213	0.515	0.00274	0.716	4.59e-05	0.727	0.000303	0.553	0.000267	0.316	0.00741	0.567	0.000238	0.736	0.00025	0.623	0.0014	0.72	1.6e-05	0.265	0.00295	0.194	0.0599	0.219	0.00772	0.146	0.031
GPR162	G protein-coupled receptor 162	-0.0643	0.401	-0.266	0.0338	-0.0637	0.254	-0.167	0.19	-0.0758	0.104	-0.029	0.713	-0.168	0.0344	-0.216	0.00885	-0.145	0.195	-0.0546	0.42	-0.187	0.00373	-0.327	0.000858	-0.169	0.0336	-0.183	0.00713	-0.121	0.17	-0.128	0.193	-0.355	4.97e-05	-0.423	1.93e-05	-0.237	0.0156	-0.25	0.00521	0.0353	0.406	0.0985	0.414	-0.153	0.00619	0.0219	0.807
TIPARP	TCDD-inducible poly(ADP-ribose) polymerase	0.803	0.00652	0.844	0.0574	0.195	0.0691	0.612	0.0276	0.307	0.226	0.718	0.0493	0.34	0.00256	0.377	0.371	0.261	0.0661	0.389	0.0604	0.905	0.025	0.116	0.243	0.752	0.00318	0.302	0.302	-0.228	0.643	1.04	0.0016	0.236	0.0133	0.79	0.0102	0.634	0.288	0.25	0.537	0.0573	0.732	0.157	0.0772	-0.107	0.302	0.106	0.382
PCMTD2	protein-L-isoaspartate (D-aspartate) O-methyltransferase domain containing 2	0.541	0.025	0.317	0.149	0.412	0.0198	0.574	0.0184	0.576	0.00366	0.826	0.00311	0.805	0.00233	0.793	0.0145	0.955	0.000361	0.715	0.00457	0.7	0.00538	0.358	0.000257	0.454	3.98e-05	0.418	0.0123	0.466	0.0113	0.797	0.00291	0.989	3.53e-06	0.665	0.00053	0.741	0.00156	0.551	0.000122	-0.286	0.00915	0.488	0.0229	0.197	0.0182	0.381	0.00152
BMPR2	bone morphogenetic protein receptor type II (serine/threonine kinase)	0.286	0.0531	0.516	0.0185	-0.388	0.00878	-0.2	0.0162	0.651	0.00176	0.486	0.00111	0.825	0.000305	0.904	0.00304	0.647	0.00159	0.966	0.000248	0.699	0.00499	0.411	0.00823	0.508	0.016	0.544	0.000205	0.53	0.0165	0.725	0.0049	0.848	0.0157	-0.411	0.00433	0.867	4.55e-05	0.954	0.000209	0.2	0.0959	0.372	0.0318	0.404	0.055	0.207	0.0147
COPS7A	COP9 constitutive photomorphogenic homolog subunit 7A (Arabidopsis)	0.319	0.0221	-0.269	0.0151	0.295	0.00187	-0.305	0.0272	0.207	0.181	0.381	0.00434	-0.165	0.0748	0.202	0.0134	-0.388	0.00507	0.359	0.0508	-0.305	0.00808	-0.445	0.000579	-0.283	0.00074	0.234	0.0335	0.334	0.0242	-0.343	0.0293	-0.523	0.000221	-0.485	4.58e-05	-0.285	0.0124	0.336	0.0316	0.109	0.308	0.104	0.22	-0.093	0.0283	-0.0834	0.433
LOC499022		0.699	1e-05	0.344	0.038	0.715	0.00366	0.688	0.0217	0.572	0.000408	0.94	1.14e-05	0.55	0.00649	0.917	0.00321	0.834	0.00697	0.509	0.00175	0.601	0.00103	0.538	0.0262	0.79	0.00015	0.413	0.00775	0.341	0.0161	0.855	8.44e-05	0.725	7.07e-06	0.848	1.13e-05	0.683	0.00501	0.41	0.00353	0.442	0.000731	0.206	0.238	0.202	0.169	0.146	0.058
LOC684079		0.699	1e-05	0.344	0.038	0.715	0.00366	0.688	0.0217	0.572	0.000408	0.94	1.14e-05	0.55	0.00649	0.917	0.00321	0.834	0.00697	0.509	0.00175	0.601	0.00103	0.538	0.0262	0.79	0.00015	0.413	0.00775	0.341	0.0161	0.855	8.44e-05	0.725	7.07e-06	0.848	1.13e-05	0.683	0.00501	0.41	0.00353	0.442	0.000731	0.206	0.238	0.202	0.169	0.146	0.058
LOC498972	similar to copine II	0.697	0.00169	0.53	0.0366	0.755	0.0223	0.319	0.268	0.437	0.145	1.18	8.12e-05	0.724	0.00314	0.92	0.00629	0.495	0.155	0.663	0.0383	0.357	0.207	0.642	0.0482	1.03	0.000287	0.857	0.00161	0.734	0.059	0.428	0.0611	0.774	0.00492	1.21	0.00423	1	0.00254	0.618	0.00173	0.486	0.0112	0.194	0.207	0.166	0.372	0.176	0.353
LOC689288	similar to copine II	0.697	0.00169	0.53	0.0366	0.755	0.0223	0.319	0.268	0.437	0.145	1.18	8.12e-05	0.724	0.00314	0.92	0.00629	0.495	0.155	0.663	0.0383	0.357	0.207	0.642	0.0482	1.03	0.000287	0.857	0.00161	0.734	0.059	0.428	0.0611	0.774	0.00492	1.21	0.00423	1	0.00254	0.618	0.00173	0.486	0.0112	0.194	0.207	0.166	0.372	0.176	0.353
BXDC2	brix domain containing 2	-0.169	0.164	-0.179	0.0347	0.0786	0.141	-0.158	0.241	-0.18	0.143	-0.106	0.408	-0.251	0.00335	-0.129	0.232	-0.263	0.0763	-0.265	0.0673	-0.411	0.00105	-0.0988	0.246	0.142	0.0564	-0.266	0.0122	-0.305	0.0417	-0.291	0.0196	-0.0872	0.0682	-0.46	0.0178	-0.26	0.0249	-0.215	0.0603	0.125	0.0377	-0.0718	0.358	-0.0611	0.377	-0.105	0.043
LOC499691		0.225	0.0448	0.439	0.0159	0.568	0.019	0.412	0.0592	0.42	0.0715	0.324	0.00175	0.287	0.00583	0.368	0.0317	0.622	0.00687	0.428	0.0118	0.0678	0.671	0.325	0.026	0.512	0.00761	0.414	0.0035	0.382	2.42e-05	-0.269	0.162	0.427	0.00152	0.583	0.00154	0.546	0.00614	0.415	7.99e-06	0.331	0.0026	0.215	0.0466	0.148	0.209	0.21	0.146
CASP8AP2	CASP8 associated protein 2	0.494	0.00156	0.884	0.0031	1.07	0.00205	0.991	0.000811	0.888	0.000184	0.988	8.73e-06	1.12	9.27e-05	1.5	0.00174	1.52	1.3e-05	0.914	0.0062	0.704	0.00109	0.832	0.000673	0.875	0.000697	0.793	0.00264	1.19	0.000809	0.935	0.000298	0.961	1.4e-06	1.29	7.98e-05	0.967	0.000264	1.34	0.000173	0.494	6.98e-05	-0.167	0.101	0.437	0.089	0.527	0.00787
LOC498037	similar to cell division cycle 10 homolog	0.447	0.00204	0.185	0.0629	0.379	0.000921	0.511	0.034	0.435	0.00515	0.0786	0.539	0.0448	0.624	0.465	0.000146	0.653	0.0107	0.437	0.00153	0.382	0.000572	0.342	9.99e-05	0.327	2.72e-05	0.295	2.14e-05	0.214	0.184	0.338	0.00018	0.369	0.00063	0.534	0.00102	0.35	0.00135	0.244	0.0933	-0.369	0.00159	-0.141	0.107	0.0868	0.0859	0.142	0.179
CHSY1	carbohydrate (chondroitin) synthase 1	0.493	0.00147	0.254	0.0517	0.401	0.0204	0.3	0.0674	0.209	0.107	0.764	0.000423	0.588	0.000204	0.499	0.00478	0.535	0.00279	0.283	0.0953	0.353	0.00306	0.315	0.000533	0.277	0.00646	-0.0223	0.837	-0.105	0.706	0.578	0.00236	0.513	0.000568	0.296	0.0536	0.123	0.164	0.0829	0.75	0.271	0.0411	0.335	0.00889	0.0979	0.38	0.235	0.000741
POMGNT1	protein O-linked mannose beta1 2-N-acetylglucosaminyltransferase	0.0143	0.868	-0.175	0.0217	-0.136	0.326	-0.274	0.0232	-0.0128	0.848	-0.213	0.0347	-0.16	0.0674	-0.147	0.124	-0.111	0.3	0.00489	0.955	-0.145	0.107	-0.162	0.00794	-0.21	0.0241	-0.248	0.00939	-0.154	0.0231	-0.121	0.164	-0.207	0.000886	-0.389	0.000893	-0.324	0.00124	-0.319	0.00135	-0.228	0.0401	0.0146	0.852	-0.0112	0.922	0.163	0.0308
LOC363433	hypothetical protein LOC684587; hypothetical protein LOC690362; hypothetical protein LOC685668; hypothetical LOC501255; hypothetical LOC501256; hypothetical LOC501250; similar to similar to RIKEN cDNA 4930555G01; hypothetical protein LOC501396; hypothetical protein LOC685573; hypothetical protein LOC363306; hypothetical LOC364164; hypothetical protein LOC685863; hypothetical LOC316192; hypothetic…	0.0897	0.265	0.168	0.0261	0.145	0.0136	0.108	0.278	0.137	0.0715	-0.182	0.0146	0.273	0.0051	0.331	0.00717	0.123	0.182	0.307	0.0453	0.195	0.0139	0.185	0.0288	0.38	0.000202	0.325	0.00014	0.489	0.0312	0.078	0.378	0.105	0.171	0.349	0.00133	0.331	0.00101	0.279	0.0944	0.119	0.0405	-0.153	0.00505	0.0643	0.271	-0.156	0.0752
LOC501091	hypothetical protein LOC684587; hypothetical protein LOC690362; hypothetical protein LOC685668; hypothetical LOC501255; hypothetical LOC501256; hypothetical LOC501250; similar to similar to RIKEN cDNA 4930555G01; hypothetical protein LOC501396; hypothetical protein LOC685573; hypothetical protein LOC363306; hypothetical LOC364164; hypothetical protein LOC685863; hypothetical LOC316192; hypothetic…	0.0897	0.265	0.168	0.0261	0.145	0.0136	0.108	0.278	0.137	0.0715	-0.182	0.0146	0.273	0.0051	0.331	0.00717	0.123	0.182	0.307	0.0453	0.195	0.0139	0.185	0.0288	0.38	0.000202	0.325	0.00014	0.489	0.0312	0.078	0.378	0.105	0.171	0.349	0.00133	0.331	0.00101	0.279	0.0944	0.119	0.0405	-0.153	0.00505	0.0643	0.271	-0.156	0.0752
LOC501092	hypothetical protein LOC684587; hypothetical protein LOC690362; hypothetical protein LOC685668; hypothetical LOC501255; hypothetical LOC501256; hypothetical LOC501250; similar to similar to RIKEN cDNA 4930555G01; hypothetical protein LOC501396; hypothetical protein LOC685573; hypothetical protein LOC363306; hypothetical LOC364164; hypothetical protein LOC685863; hypothetical LOC316192; hypothetic…	0.0897	0.265	0.168	0.0261	0.145	0.0136	0.108	0.278	0.137	0.0715	-0.182	0.0146	0.273	0.0051	0.331	0.00717	0.123	0.182	0.307	0.0453	0.195	0.0139	0.185	0.0288	0.38	0.000202	0.325	0.00014	0.489	0.0312	0.078	0.378	0.105	0.171	0.349	0.00133	0.331	0.00101	0.279	0.0944	0.119	0.0405	-0.153	0.00505	0.0643	0.271	-0.156	0.0752
LOC501399	hypothetical protein LOC684587; hypothetical protein LOC690362; hypothetical protein LOC685668; hypothetical LOC501255; hypothetical LOC501256; hypothetical LOC501250; similar to similar to RIKEN cDNA 4930555G01; hypothetical protein LOC501396; hypothetical protein LOC685573; hypothetical protein LOC363306; hypothetical LOC364164; hypothetical protein LOC685863; hypothetical LOC316192; hypothetic…	0.0897	0.265	0.168	0.0261	0.145	0.0136	0.108	0.278	0.137	0.0715	-0.182	0.0146	0.273	0.0051	0.331	0.00717	0.123	0.182	0.307	0.0453	0.195	0.0139	0.185	0.0288	0.38	0.000202	0.325	0.00014	0.489	0.0312	0.078	0.378	0.105	0.171	0.349	0.00133	0.331	0.00101	0.279	0.0944	0.119	0.0405	-0.153	0.00505	0.0643	0.271	-0.156	0.0752
LOC684587	hypothetical protein LOC684587; hypothetical protein LOC690362; hypothetical protein LOC685668; hypothetical LOC501255; hypothetical LOC501256; hypothetical LOC501250; similar to similar to RIKEN cDNA 4930555G01; hypothetical protein LOC501396; hypothetical protein LOC685573; hypothetical protein LOC363306; hypothetical LOC364164; hypothetical protein LOC685863; hypothetical LOC316192; hypothetic…	0.0897	0.265	0.168	0.0261	0.145	0.0136	0.108	0.278	0.137	0.0715	-0.182	0.0146	0.273	0.0051	0.331	0.00717	0.123	0.182	0.307	0.0453	0.195	0.0139	0.185	0.0288	0.38	0.000202	0.325	0.00014	0.489	0.0312	0.078	0.378	0.105	0.171	0.349	0.00133	0.331	0.00101	0.279	0.0944	0.119	0.0405	-0.153	0.00505	0.0643	0.271	-0.156	0.0752
LOC685863	hypothetical protein LOC684587; hypothetical protein LOC690362; hypothetical protein LOC685668; hypothetical LOC501255; hypothetical LOC501256; hypothetical LOC501250; similar to similar to RIKEN cDNA 4930555G01; hypothetical protein LOC501396; hypothetical protein LOC685573; hypothetical protein LOC363306; hypothetical LOC364164; hypothetical protein LOC685863; hypothetical LOC316192; hypothetic…	0.0897	0.265	0.168	0.0261	0.145	0.0136	0.108	0.278	0.137	0.0715	-0.182	0.0146	0.273	0.0051	0.331	0.00717	0.123	0.182	0.307	0.0453	0.195	0.0139	0.185	0.0288	0.38	0.000202	0.325	0.00014	0.489	0.0312	0.078	0.378	0.105	0.171	0.349	0.00133	0.331	0.00101	0.279	0.0944	0.119	0.0405	-0.153	0.00505	0.0643	0.271	-0.156	0.0752
LOC688568	hypothetical protein LOC684587; hypothetical protein LOC690362; hypothetical protein LOC685668; hypothetical LOC501255; hypothetical LOC501256; hypothetical LOC501250; similar to similar to RIKEN cDNA 4930555G01; hypothetical protein LOC501396; hypothetical protein LOC685573; hypothetical protein LOC363306; hypothetical LOC364164; hypothetical protein LOC685863; hypothetical LOC316192; hypothetic…	0.0897	0.265	0.168	0.0261	0.145	0.0136	0.35	0.226	0.137	0.0715	-0.182	0.0146	0.273	0.0051	0.331	0.00717	0.303	0.11	0.307	0.0453	0.195	0.0139	0.185	0.0288	0.38	0.000202	0.325	0.00014	0.489	0.0312	0.162	0.308	0.307	0.0112	0.349	0.00133	0.331	0.00101	0.279	0.0944	0.119	0.0405	-0.153	0.00505	0.0643	0.271	-0.156	0.0752
LOC690619	similar to Discs large homolog 5 (Placenta and prostate DLG) (Discs large protein P-dlg)	0.0897	0.265	0.168	0.0261	0.145	0.0136	0.108	0.278	0.137	0.0715	-0.182	0.0146	0.273	0.0051	0.331	0.00717	0.123	0.182	0.307	0.0453	0.195	0.0139	0.185	0.0288	0.38	0.000202	0.325	0.00014	0.489	0.0312	0.078	0.378	0.105	0.171	0.349	0.00133	0.331	0.00101	0.279	0.0944	0.119	0.0405	-0.153	0.00505	0.0643	0.271	-0.156	0.0752
ACBD6	acyl-Coenzyme A binding domain containing 6	-0.132	0.0447	-0.169	0.19	-0.0884	0.329	-0.276	0.349	-0.173	0.093	0.0263	0.722	0.00672	0.946	-0.196	0.117	-0.373	0.203	-0.264	0.0112	-0.25	0.0214	-0.187	0.00193	-0.0593	0.196	-0.202	0.0146	-0.227	0.00793	-0.19	0.0326	-0.296	2.83e-05	-0.384	0.000873	-0.273	0.00753	-0.151	0.0578	0.159	0.0489	0.175	0.071	-0.107	0.201	-0.0966	0.448
RGD1309634	hypothetical LOC305452	0.364	0.0321	0.342	0.0119	0.568	0.00102	0.325	0.077	0.569	0.00704	0.552	0.00766	0.504	0.00139	0.781	0.000184	0.683	0.00133	0.675	0.00114	0.367	0.0251	0.467	0.00293	0.552	0.00134	0.488	0.00341	0.49	0.029	0.447	0.0102	0.519	0.000167	0.669	0.000233	0.69	0.000457	0.512	0.0113	0.369	0.0223	0.162	0.1	0.212	0.0363	0.358	0.00206
RGD1311429	similar to KIAA1267 protein	0.343	0.0128	0.452	0.0133	0.569	0.00187	0.357	0.0115	0.25	0.0556	0.735	2.53e-05	0.564	0.00465	0.844	0.00155	0.511	0.000366	0.292	0.0285	0.481	0.00791	0.507	0.000683	0.526	0.000714	-0.0678	0.487	0.3	0.0903	0.69	0.00431	0.644	0.000173	0.726	0.000212	0.245	0.164	0.305	0.0868	0.393	0.00453	0.112	0.383	0.275	0.077	0.154	0.0854
AGPAT2	1-acylglycerol-3-phosphate O-acyltransferase 2 (lysophosphatidic acid acyltransf	0.139	0.425	0.545	0.00117	0.561	0.00351	0.566	0.000183	0.479	0.0614	0.433	0.0305	0.375	0.0104	0.853	8.71e-06	0.602	0.00247	0.285	0.0977	0.565	0.00543	0.503	8.16e-05	0.748	0.00252	0.578	0.00053	0.397	0.023	0.581	0.0132	0.591	4.91e-07	0.74	4.5e-05	0.703	0.000191	0.61	0.00181	0.293	0.0247	0.367	0.2	0.292	0.0174	0.185	0.354
KCTD9	potassium channel tetramerisation domain containing 9	0.308	0.0166	0.375	0.0455	0.443	0.0019	0.617	0.0015	0.481	0.0136	0.32	0.0517	0.496	0.00446	0.573	0.00498	0.719	0.000412	0.506	0.00451	0.0567	0.465	0.509	0.00762	0.442	0.0106	0.576	0.0184	0.41	0.00504	0.0416	0.68	0.664	0.000113	0.32	0.0234	0.602	0.015	0.413	0.000948	0.0124	0.923	0.121	0.171	0.131	0.286	0.102	0.12
PRKCE	protein kinase C epsilon	0.545	0.00391	0.432	0.00418	0.761	8.09e-06	0.427	0.000947	0.398	0.00134	0.658	0.000166	0.491	0.000178	0.931	7.2e-06	0.719	0.000355	0.54	0.00755	0.418	0.00446	0.295	0.0104	0.748	5.16e-05	0.179	0.054	0.242	0.0902	0.591	0.00144	0.512	0.00405	0.659	0.0018	0.637	0.000331	0.622	0.000354	0.281	0.0941	0.0588	0.447	0.182	0.0147	0.292	0.0208
TNKS2	tankyrase TRF1-interacting ankyrin-related ADP-ribose polymerase 2	0.168	0.0142	-0.154	0.034	0.246	0.0199	0.459	0.12	0.0992	0.122	0.797	0.00284	-0.185	0.00361	1.58	0.000649	0.972	0.0266	0.165	0.00555	0.277	0.000286	0.341	0.000223	0.266	5.11e-06	0.22	0.00655	0.149	0.0809	0.297	0.00164	0.402	0.000229	0.467	0.00103	0.286	0.0134	0.261	0.0831	-0.181	0.00702	0.344	0.281	0.186	0.00463	0.169	0.0483
HERC1	hect (homologous to the E6-AP (UBE3A) carboxyl terminus) domain and RCC1 (CHC1)-	0.428	0.000584	0.421	0.00484	0.528	0.00391	0.341	0.0366	0.484	0.000193	0.77	5.55e-05	0.71	8.12e-05	0.93	2.32e-05	0.725	0.00264	0.519	0.000375	0.387	0.0346	0.269	0.0275	0.55	0.00111	0.261	0.0616	0.32	0.048	0.776	0.00276	0.477	0.00111	0.632	0.000195	0.589	0.00497	0.5	0.00617	0.306	0.0121	0.368	0.00517	0.403	0.000611	0.384	0.051
PAPD5	PAP associated domain containing 5	0.218	0.0818	0.205	0.00744	0.173	0.21	0.355	0.0667	0.11	0.0422	0.264	0.0229	0.248	0.0301	0.338	0.0433	0.383	0.0484	0.272	0.000361	0.267	0.00436	0.341	9.37e-07	0.181	0.00835	0.133	0.0221	0.108	0.0504	0.301	0.00531	0.316	0.000322	0.192	0.0104	0.154	0.0179	0.114	0.0419	0.0459	0.699	0.043	0.686	0.165	0.178	0.0278	0.781
CRYZ	crystallin zeta (quinone reductase)	-0.204	0.0446	-0.232	0.111	-0.138	0.0871	-0.5	0.0264	-0.1	0.453	-0.214	0.0549	-0.252	0.00672	-0.269	0.0401	-0.37	0.0583	-0.255	0.109	-0.601	0.0011	0.228	0.154	-0.256	0.0491	-0.249	0.00614	-0.288	0.000799	-0.387	0.0212	-0.367	0.00133	-0.421	0.00474	-0.459	0.000192	-0.34	0.000726	-0.34	0.194	-0.0203	0.848	-0.131	0.206	0.29	0.129
OBFC2B	oligonucleotide/oligosaccharide-binding fold containing 2B	-0.121	0.071	-0.2	0.017	-0.0718	0.184	-0.173	0.129	-0.259	0.0147	-0.068	0.35	-0.241	0.00965	-0.125	0.145	-0.15	0.29	-0.075	0.424	-0.214	0.0146	-0.341	5.88e-05	-0.147	0.0477	-0.138	0.0844	-0.157	0.0669	-0.224	0.0276	-0.313	0.000322	-0.411	0.00123	-0.282	0.000526	-0.177	0.0543	0.0533	0.35	-0.041	0.656	-0.0528	0.509	0.023	0.852
LOC689663	hypothetical protein LOC689663	0.352	0.00482	0.562	0.104	0.561	0.00769	0.651	0.00506	0.456	0.00014	0.281	0.0288	0.443	0.0202	0.413	0.000678	0.943	7.6e-05	0.472	0.000141	0.288	0.00193	0.459	0.00508	0.256	0.022	0.272	0.0231	0.17	0.357	0.488	0.00471	0.582	0.000247	0.641	0.00191	0.541	0.00185	0.339	0.115	0.329	0.21	-0.119	0.642	0.161	0.0234	0.292	0.088
RGD1564291		0.346	0.119	0.211	0.178	0.554	0.00325	0.527	0.0144	0.411	0.0175	0.556	0.0413	0.439	0.0119	0.795	0.00537	0.575	0.0636	0.589	0.000231	0.0471	0.807	0.325	0.0357	0.535	0.0182	0.48	0.00144	0.511	0.00724	0.164	0.258	0.424	0.0168	0.649	0.00799	0.559	0.00327	0.552	0.0327	0.209	0.206	0.229	0.166	0.242	0.184	0.0482	0.825
PCF11	PCF11 cleavage and polyadenylation factor subunit homolog (S. cerevisiae)	0.257	0.0133	0.342	0.000769	0.572	0.00204	0.76	0.000103	0.605	0.0224	0.467	0.000512	0.442	0.00424	1.03	0.00117	1.04	3.03e-06	0.88	0.00254	0.229	0.228	0.497	0.00661	0.57	0.00158	0.567	0.000332	0.749	0.0465	0.244	0.08	0.514	0.0035	0.598	0.0028	0.592	0.00144	0.623	0.0515	0.21	0.00747	0.1	0.389	0.455	0.0248	0.281	0.0193
RGD1307103		-0.336	0.000363	-0.0886	0.199	-0.294	0.0667	-0.197	0.168	-0.148	0.000136	-0.254	0.0128	-0.103	0.197	-0.0676	0.45	-0.251	0.113	-0.0961	0.288	-0.362	0.00516	-0.208	0.00204	-0.169	0.102	-0.069	0.47	-0.00304	0.979	-0.351	0.00789	-0.319	0.000182	-0.413	0.00271	-0.0725	0.593	-0.107	0.416	0.0817	0.402	-0.014	0.852	0.226	0.131	-0.0539	0.617
SF3A1	splicing factor 3a subunit 1 120kDa	0.206	0.0134	0.134	0.0584	0.228	0.00992	0.238	0.0798	0.357	0.000555	-0.384	0.0411	0.242	0.0473	0.33	0.0067	0.326	0.000306	0.281	0.00133	0.242	0.00357	0.144	0.216	0.353	0.000451	0.216	0.00214	0.135	0.205	0.382	0.00719	0.227	0.0561	0.325	0.000377	0.333	0.00182	0.284	0.00706	-0.267	0.0977	-0.102	0.362	0.145	0.174	-0.117	0.179
METAP1	methionyl aminopeptidase 1	0.272	0.0359	0.394	0.00283	0.437	0.0269	0.18	0.113	0.346	0.0132	0.468	0.000139	0.248	0.0373	0.373	0.0602	0.168	0.0699	0.436	0.00234	0.334	0.0335	0.195	0.182	0.439	0.0226	0.429	0.0262	0.286	0.0214	0.301	0.0528	0.13	0.337	0.243	0.0748	0.279	0.0438	0.115	0.389	0.196	0.142	-0.146	0.0935	-0.0642	0.611	-0.0121	0.875
PBX1	pre-B-cell leukemia transcription factor 1	0.779	0.00463	0.62	0.0248	1.26	0.00295	0.939	0.000206	0.647	0.00475	1.09	0.000279	0.923	0.00107	1.84	7.18e-06	1.28	4.42e-05	1.06	0.00215	0.561	0.0187	0.938	0.000156	0.986	0.0034	0.876	0.000475	0.412	0.206	0.498	0.0393	0.984	0.000407	1.02	0.00342	0.65	0.0192	0.793	0.00276	0.713	4.38e-05	0.303	0.0914	0.579	0.00395	0.345	0.0274
SPRED1	sprouty-related EVH1 domain containing 1	0.302	0.0288	0.154	0.063	0.7	0.00994	0.378	0.000974	0.66	0.00571	0.349	0.0155	0.257	0.00795	0.318	0.0126	0.532	0.000561	0.35	0.00443	0.144	0.136	0.278	0.00192	0.481	0.03	0.289	0.00383	0.132	0.0988	0.161	0.0345	0.4	0.00113	0.0816	0.265	0.359	0.000395	0.244	0.00565	0.659	0.0739	0.133	0.0889	0.103	0.0401	0.154	0.0945
RGD1311747	similar to 2700029M09Rik protein	0.166	0.0124	0.058	0.523	0.169	0.00423	0.234	0.158	0.217	0.000928	0.00452	0.951	-0.0395	0.536	0.193	0.00235	0.302	0.0772	0.281	0.00198	0.189	0.0044	0.159	0.0182	0.185	0.00252	0.253	0.00494	0.211	0.00873	-0.208	0.00429	0.203	0.00191	0.375	2.09e-05	0.225	0.00648	0.194	0.0124	-0.166	0.0118	-0.0665	0.388	-0.0656	0.427	0.0688	0.26
AMIGO3	Adhesion molecule with Ig-like domain 3	-0.282	0.0189	-0.302	0.0349	-0.323	0.0287	-0.218	0.0432	-0.131	0.162	-0.216	0.0804	-0.326	0.00461	-0.422	0.013	-0.322	0.0243	-0.264	0.0473	-0.388	0.00658	-0.477	0.00692	-0.241	0.0127	-0.275	0.00111	-0.199	0.0235	-0.37	0.0381	-0.402	0.00441	-0.436	0.000811	-0.467	3.8e-05	0.361	0.177	0.0663	0.557	0.431	0.265	-0.0993	0.215	-0.104	0.407
SDCCAG10	serologically defined colon cancer antigen 10	-0.203	0.103	-0.32	0.0178	-0.29	0.053	-0.443	0.0502	-0.275	0.000948	-0.251	0.062	-0.252	0.0538	-0.396	0.0103	-0.608	0.014	-0.173	0.11	-0.222	0.0602	-0.2	0.0417	-0.185	0.0815	-0.18	0.0257	-0.154	0.119	-0.469	0.00073	-0.189	0.047	-0.404	0.00249	-0.15	0.15	-0.268	0.0519	-0.0479	0.672	0.0677	0.543	-0.106	0.266	-0.165	0.139
RGD1311980		-0.0805	0.506	-0.3	0.0183	-0.101	0.456	-0.462	0.269	-0.0704	0.636	-0.12	0.354	-0.0722	0.312	-0.158	0.223	-0.51	0.234	0.00464	0.969	-0.433	0.000908	-0.389	0.00227	-0.296	0.00302	-0.131	0.16	-0.129	0.343	-0.241	0.0194	-0.388	0.00189	-0.542	0.00014	-0.36	0.000617	-0.102	0.537	-0.039	0.724	0.228	0.00811	-0.0571	0.59	-0.0482	0.547
RGD1309995	similar to CG13957-PA	-0.386	0.0644	-0.313	0.0158	-0.132	0.217	-0.556	0.00058	-0.348	0.0263	-0.304	0.195	-0.346	0.0687	-0.145	0.274	-0.648	8.85e-05	-0.355	0.0339	0.248	0.179	0.0967	0.176	-0.222	0.0187	-0.324	0.00536	-0.309	0.0488	-0.152	0.0306	-0.199	0.0503	-0.341	0.0108	-0.226	0.0034	-0.165	0.0562	0.193	0.127	0.315	0.0859	-0.201	0.00453	-0.199	0.234
CEP27	centrosomal protein 27kDa	0.384	0.000563	-0.243	0.0256	-0.555	0.000273	-0.313	0.0236	-0.22	0.0305	0.199	0.105	-0.319	0.00618	-0.485	0.00894	-0.452	0.00356	-0.442	0.00355	-0.064	0.57	-0.155	0.153	-0.223	0.169	-0.376	0.00211	-0.309	0.0199	0.441	0.0833	-0.264	0.00844	-0.224	0.0708	-0.439	0.00292	-0.366	0.0101	-0.185	0.119	0.294	0.0763	0.236	0.172	0.218	0.0242
CEBPZ	CCAAT/enhancer binding protein zeta	-0.206	0.045	-0.0614	0.41	-0.191	0.00595	-0.323	0.0117	-0.076	0.254	0.296	0.0165	-0.141	0.0778	-0.139	0.0158	-0.409	0.00307	-0.431	0.0323	-0.198	0.0428	-0.136	0.0982	-0.204	0.0176	-0.151	0.0365	-0.13	0.266	-0.304	0.00569	-0.233	0.00114	-0.372	0.000311	-0.264	0.00893	-0.174	0.0303	0.221	0.231	-0.0797	0.388	-0.152	0.291	-0.0861	0.245
ZYG11BL	zyg-11 homolog B (C. elegans)-like	-0.27	0.0102	-0.31	0.00115	-0.203	0.0018	-0.249	0.0659	-0.259	0.019	-0.271	0.0105	-0.364	0.000484	-0.319	0.00244	-0.434	0.00588	-0.349	0.00621	-0.346	0.000303	-0.435	4.87e-05	-0.288	0.000208	-0.3	0.00143	-0.276	0.0029	-0.511	0.000224	-0.498	8.49e-05	-0.609	7.58e-06	-0.416	0.000595	-0.348	0.000383	0.116	0.415	0.106	0.272	-0.116	0.166	-0.185	0.0666
CYFIP2	cytoplasmic FMR1 interacting protein 2	0.201	0.0316	0.22	0.0491	0.378	0.000388	0.341	0.002	0.364	3.47e-05	0.338	0.00186	0.446	0.00112	0.586	0.000683	0.456	0.000316	0.422	5.72e-05	0.241	0.033	0.18	0.203	0.25	0.0256	0.248	0.0237	0.293	0.000907	0.32	0.02	0.249	0.0124	0.309	0.00266	0.401	0.00654	0.232	0.00808	0.137	0.157	0.225	0.0237	0.208	0.0552	0.115	0.19
LOC500420	similar to CG12279-PA	-0.155	0.00585	-0.13	0.215	-0.394	0.0178	-0.201	0.00518	-0.167	0.084	-0.401	0.00014	-0.252	0.0365	-0.397	0.0202	-0.191	0.0227	-0.205	0.0223	-0.382	0.01	-0.305	0.000306	-0.308	0.0139	-0.0496	0.59	-0.175	0.071	-0.284	0.054	-0.309	0.00186	-0.418	0.00339	-0.197	0.0636	-0.177	0.0223	-0.246	0.00571	-0.122	0.308	-0.00312	0.967	0.00959	0.867
EIF2C1	eukaryotic translation initiation factor 2C 1	0.484	0.00389	-0.147	0.122	0.262	0.057	-0.188	0.0369	0.409	0.00376	0.611	0.00333	-0.257	0.0188	0.776	8.78e-05	0.385	0.00821	0.344	0.0325	0.299	0.0453	0.374	0.0175	0.194	0.168	0.168	0.362	0.225	0.144	0.39	0.00943	0.469	0.00273	0.402	0.033	0.304	0.0257	0.354	0.0578	-0.176	0.0206	0.285	0.086	0.514	0.000344	0.252	0.0271
RGD1559623		-0.579	0.0108	-0.178	0.153	-0.621	0.00208	-0.493	0.00358	-0.219	0.193	-0.637	0.0104	-0.398	0.00788	-0.665	0.00142	-0.441	0.00677	-0.257	0.175	-0.474	0.0122	-0.493	0.0107	-0.601	0.00182	-0.578	0.0057	-0.363	0.0402	-0.871	0.00194	-0.367	0.0277	-0.706	0.000273	-0.474	0.00368	-0.396	0.0206	-0.0572	0.742	-0.22	0.0835	-0.044	0.433	0.0521	0.6
CCPG1	cell cycle progression 1	-0.119	0.047	-0.152	0.233	-0.332	0.00142	-0.244	0.00697	-0.291	0.00336	-0.298	0.00192	-0.18	0.162	-0.49	0.000866	-0.342	0.000402	-0.439	0.00036	-0.674	0.000741	-0.322	0.00158	-0.453	9.35e-05	-0.435	0.000582	-0.288	0.00562	-0.606	0.00285	-0.306	0.000252	-0.609	5.55e-05	-0.556	0.0001	-0.48	0.000125	-0.178	0.00833	0.068	0.689	-0.158	0.0939	-0.0978	0.165
POGZ	pogo transposable element with ZNF domain	0.304	0.0138	0.413	0.00841	0.683	0.00123	0.522	0.0077	0.573	0.00269	0.436	0.0013	0.395	0.00896	0.754	0.00104	0.438	0.00934	0.628	0.000193	0.291	0.0473	0.355	0.00868	0.631	3.86e-05	0.623	5.65e-06	0.732	0.000482	0.526	0.00153	0.453	0.000252	0.632	5.4e-05	0.581	5.64e-06	0.616	0.000392	0.133	0.198	0.196	0.0749	0.22	0.253	0.157	0.15
CLN8	ceroid-lipofuscinosis neuronal 8 (epilepsy progressive with mental retardation	-0.169	0.0596	-0.137	0.0258	0.0535	0.751	-0.26	0.0161	-0.295	0.00269	-0.206	0.0477	-0.158	0.213	-0.105	0.482	-0.218	0.0546	-0.381	0.00122	-0.307	0.00213	-0.259	0.00127	-0.384	0.00312	-0.308	0.000298	-0.263	0.00113	-0.226	0.0169	-0.293	0.00145	-0.568	0.000743	-0.278	0.00535	-0.253	0.0266	-0.0371	0.564	-0.0218	0.88	-0.158	0.248	0.0424	0.666
RGD1559763		-0.373	0.0153	-0.166	0.0126	0.366	0.00315	-0.583	0.0184	0.299	0.169	0.359	0.0894	-0.188	0.00821	0.318	0.0187	-0.316	0.131	0.512	0.0436	0.161	0.0155	0.265	0.00168	0.374	0.008	0.275	0.0491	0.592	0.00727	-0.297	0.00748	0.354	0.00135	0.47	0.00397	0.0986	0.191	0.624	0.0161	0.691	0.000695	-0.169	0.0159	0.0869	0.281	0.266	0.133
RGD1566329		0.691	0.00602	0.784	0.00948	0.579	0.0267	0.499	0.109	0.567	0.00758	0.569	0.0308	0.985	0.000228	1.19	0.00905	0.786	0.00171	0.787	8.47e-05	0.677	0.0153	0.473	0.103	0.467	0.0179	0.236	0.392	-0.199	0.288	0.625	0.00267	0.821	4.41e-05	0.834	0.00194	0.37	0.0609	0.365	0.27	-0.122	0.269	0.202	0.222	0.606	0.0833	0.288	0.264
ND3	NADH-ubiquinone oxidoreductase chain 3	0.113	0.219	-0.113	0.192	0.112	0.0331	0.244	0.0499	0.236	0.0251	-0.0606	0.307	-0.128	0.137	0.107	0.174	0.226	0.122	0.292	0.0274	0.326	0.000316	0.188	0.0266	0.135	0.11	0.257	0.0119	0.263	0.039	0.125	0.0399	0.14	0.0576	0.393	0.00241	0.222	0.0436	0.132	0.242	-0.174	0.131	-0.0157	0.861	-0.00518	0.943	-0.0175	0.855
LOC690262		0.399	0.00111	0.37	0.00281	0.415	0.0031	0.493	0.000273	0.322	0.0032	0.638	1.61e-05	0.429	2.55e-05	0.591	0.000183	0.623	1.01e-05	0.562	0.00142	0.304	3.6e-05	0.299	2.21e-06	0.36	0.000178	0.354	0.000435	0.446	3.37e-05	0.505	0.000965	0.285	0.000215	0.394	0.000593	0.467	0.00153	0.43	7.58e-05	0.239	0.00809	0.172	0.0618	0.201	0.0344	0.13	0.072
ALKBH5	alkB alkylation repair homolog 5 (E. coli)	0.53	0.000383	0.489	0.000146	1.17	0.0003	1.2	1.75e-05	1.34	0.000152	0.786	8.87e-05	0.648	2.94e-06	1.49	0.000106	1.19	2.49e-05	1.18	8.3e-06	0.661	3.15e-05	0.822	0.000324	0.967	4.58e-05	1.38	2.41e-08	1.62	2.33e-05	0.882	0.00029	0.935	4.36e-08	1.61	3.65e-05	1.46	3.76e-06	1.84	0.000149	0.256	0.0235	0.159	0.0248	0.322	0.0171	0.375	0.195
LOC691036		0.349	0.00592	-0.22	0.0698	0.503	0.00114	0.205	0.233	0.436	0.064	0.686	0.01	0.555	0.000192	0.738	0.00622	0.154	0.286	0.708	0.0186	-0.278	0.0171	0.381	0.0689	0.711	0.0103	0.66	0.000569	-0.278	0.0186	-0.254	0.0232	0.532	0.0085	0.668	0.00704	0.552	0.00194	-0.291	0.00923	0.337	0.104	0.276	0.0889	0.235	0.164	-0.11	0.417
KATNB1	katanin p80 (WD repeat containing) subunit B 1	-0.379	0.00025	-0.138	0.157	-0.209	0.0873	-0.377	0.0432	-0.327	0.0115	-0.126	0.236	0.143	0.178	-0.325	0.0017	-0.403	0.0209	-0.306	0.0187	-0.183	0.186	-0.159	0.246	-0.057	0.579	-0.0581	0.449	-0.263	0.0819	-0.268	0.19	-0.313	0.0353	-0.429	0.00872	-0.105	0.326	-0.367	0.0371	0.253	0.0457	0.281	0.0339	-0.116	0.347	-0.0261	0.847
RGD1310994		0.232	0.00956	0.0376	0.399	0.215	0.0418	0.262	0.0131	0.174	0.0361	0.297	0.00452	0.243	0.00995	0.35	0.00983	0.315	1.94e-05	0.312	0.00555	0.592	0.101	0.495	0.0524	0.389	0.0375	0.471	0.0602	0.851	0.00188	0.397	0.0036	0.405	0.152	0.413	0.315	0.238	0.0519	0.284	0.0338	0.0654	0.443	0.205	0.0274	0.136	0.13	-0.376	0.128
ANKRD52	ankyrin repeat domain 52	0.251	0.0215	0.358	0.00695	0.651	0.00105	0.396	0.0174	0.548	0.00391	0.608	0.000289	0.524	0.000559	0.837	0.00267	0.493	0.00774	0.372	0.0857	0.284	0.0288	0.483	0.0319	0.535	0.000656	0.176	0.135	0.402	0.00444	0.245	0.0152	0.631	0.00119	0.583	0.000517	0.46	0.00824	0.396	0.000857	0.358	0.0015	0.166	0.0939	-0.177	0.225	0.119	0.108
TXNDC13	thioredoxin domain containing 13	0.272	0.00695	0.481	0.000412	0.698	0.00392	0.15	0.16	0.07	0.329	0.689	0.000102	0.343	0.00358	0.849	0.000573	0.641	0.00341	0.457	0.085	0.509	0.000966	0.131	0.0542	0.682	0.0035	0.235	0.00565	0.605	0.00721	0.421	0.0524	0.133	0.0406	0.648	0.00122	0.498	0.0636	0.616	0.011	0.417	0.00626	-0.138	0.171	0.151	0.23	0.4	0.0777
PPP2R1A	protein phosphatase 2 (formerly 2A) regulatory subunit A (PR 65) alpha isoform	0.791	0.00653	1.12	9.02e-05	0.906	0.000128	0.865	0.00171	1.07	0.0002	0.98	0.000332	1	1.96e-05	0.955	0.00158	1.14	4.8e-05	1.03	0.00114	0.269	0.002	-0.279	0.0413	1.03	9.17e-05	0.869	3.84e-05	1.02	9.5e-05	-0.417	0.0137	0.561	0.0204	0.665	0.00308	0.968	1.23e-05	1.16	0.000195	0.0655	0.341	-0.119	0.228	-0.0736	0.454	-0.126	0.0704
SLC35A1	solute carrier family 35 (CMP-sialic acid transporter) member A1	0.511	0.0042	0.309	0.0469	0.328	0.00255	0.183	0.0581	0.379	0.0651	0.5	0.00614	0.287	0.07	0.306	0.0148	0.273	0.0365	0.136	0.0911	0.173	0.193	0.495	0.00811	0.436	0.0017	0.062	0.602	-0.158	0.516	0.201	0.125	0.559	0.00139	0.585	0.00409	0.284	0.122	0.143	0.36	0.124	0.359	-0.113	0.362	-0.202	0.272	0.0902	0.288
EIF4EBP2	Eukaryotic translation initiation factor 4E binding protein 2	0.725	3.33e-05	0.573	0.0028	0.477	0.0245	0.661	0.0347	0.497	0.0277	1.05	4.46e-06	0.604	0.000745	0.733	0.0059	0.577	0.0724	0.612	0.00303	0.515	0.00656	0.41	0.00667	0.45	0.0042	0.45	0.0173	0.658	3.77e-05	0.403	0.089	0.437	0.0135	1.08	0.00113	0.739	0.00602	0.683	0.00517	0.328	0.000664	0.031	0.675	0.256	0.0826	-0.0837	0.731
RNASEN	ribonuclease III nuclear	-0.107	0.188	-0.133	0.0339	-0.163	0.0478	-0.257	0.0644	0.722	0.00399	0.255	0.0879	0.575	0.0182	-0.11	0.104	-0.202	0.135	0.714	0.00156	0.526	0.0148	0.372	0.0405	0.587	0.00542	0.487	0.00448	0.36	0.00774	0.528	0.0781	0.401	0.0222	0.8	0.00463	0.461	0.0145	0.518	0.00215	0.157	0.276	0.114	0.0891	0.053	0.405	0.474	0.0633
RGD1564560	similar to RCK	0.485	0.00057	0.285	0.0238	0.684	0.00184	0.331	0.00401	0.403	0.00204	0.657	8.73e-05	0.448	0.000136	0.794	0.000708	0.394	0.00255	0.545	0.00202	0.578	4.67e-06	0.485	0.000304	0.708	0.000249	0.538	6.04e-05	0.577	0.0107	0.539	4.06e-05	0.595	1.87e-05	0.776	3.72e-05	0.663	2.05e-06	0.859	0.000189	0.172	0.05	-0.309	0.00369	-0.121	0.0921	0.0633	0.215
LOC364706		0.347	0.0255	0.179	0.301	0.566	0.0445	0.533	0.0998	0.673	0.00629	0.33	0.128	0.406	0.0375	0.404	0.0173	0.51	0.0973	0.64	0.0263	0.56	0.00309	0.541	0.0228	0.637	0.00157	0.321	0.129	0.464	0.113	0.745	0.00616	0.603	0.000768	0.831	0.000532	0.594	0.0599	0.738	0.00126	-0.0425	0.377	0.279	0.137	0.152	0.422	0.407	0.0799
H13	histocompatibility 13	-0.391	0.00694	-0.32	0.021	-0.477	0.0063	-0.31	0.0312	-0.188	0.0534	-0.288	0.0091	-0.22	0.0184	-0.509	0.00184	-0.34	0.0462	-0.327	0.0133	-0.333	0.00304	-0.286	0.0123	-0.2	0.0294	-0.223	0.0228	-0.242	0.0526	-0.521	0.000612	-0.394	0.000911	-0.365	0.0108	-0.282	0.0063	-0.43	0.0255	0.182	0.0458	0.072	0.428	-0.0918	0.458	-0.0523	0.511
HSPCB		-0.16	0.0427	-0.496	0.0311	0.168	0.00243	0.554	0.0713	0.144	0.261	-0.16	0.0913	0.106	0.301	0.201	0.0209	0.268	0.178	0.288	0.0344	0.331	0.0038	0.246	0.00671	0.232	0.0189	0.273	0.00298	0.237	0.143	-0.141	0.222	0.239	0.0196	0.426	0.000823	0.351	0.00196	0.162	0.32	0.0504	0.162	0.612	0.0177	0.125	0.472	-0.286	0.334
ENTH	enthoprotin	0.458	0.0001	0.502	0.0142	0.595	0.00549	0.561	0.00188	0.673	0.0217	0.508	0.000355	0.587	0.000145	0.745	0.00135	0.624	5.18e-05	0.671	0.00129	0.642	4.25e-05	0.547	0.00587	0.984	3.69e-05	0.634	0.0042	0.551	0.00487	0.563	0.0146	0.592	0.00132	0.972	3.94e-08	0.783	0.0111	0.761	3.49e-05	0.35	0.167	0.362	0.0742	0.826	0.000347	0.466	0.179
SNAG1	Sorting nexin associated golgi protein 1	0.342	0.167	0.342	0.163	0.748	0.0249	0.529	0.0464	0.557	0.0161	-0.253	0.0201	0.579	0.00575	0.57	0.084	0.83	0.00368	0.577	0.0536	0.92	0.0103	0.553	0.0497	-0.266	0.00783	-0.26	0.000823	0.797	0.0145	0.163	0.0312	0.579	0.0126	0.828	0.0306	0.68	0.033	0.781	0.032	-0.214	0.0264	0.237	0.215	-0.178	0.478	0.301	0.071
RGD1560047		0.352	0.00489	0.334	0.000129	0.396	0.0632	0.42	0.00784	0.334	0.00235	0.644	0.000122	0.635	2.53e-06	0.752	3.13e-05	0.719	1.67e-05	0.453	0.00106	0.26	0.0152	0.333	0.000254	0.469	0.00406	0.336	0.00696	0.295	0.0218	0.443	0.00134	0.489	3.13e-07	0.47	0.00246	0.587	0.00643	0.44	0.00475	0.291	0.00322	0.301	0.00127	0.356	0.0405	0.299	0.00377
TOX	thymus high mobility group box protein TOX	0.36	0.119	0.606	0.00428	0.888	0.00814	0.733	9.45e-05	0.307	0.0942	0.843	2.69e-05	0.789	0.000902	0.86	0.00878	0.284	0.000756	0.155	0.0466	0.386	0.0284	0.356	0.0186	0.869	0.00055	0.649	0.000488	0.412	0.000795	0.353	0.0914	0.523	0.00224	0.874	0.000259	0.557	0.00085	0.397	0.00215	0.483	0.0399	-0.108	0.28	0.0494	0.739	0.0662	0.222
RGD1309059		0.411	0.000817	0.572	0.000103	0.624	0.000344	0.575	0.00504	0.694	3.19e-06	0.562	5.82e-05	0.622	6.29e-06	0.766	0.00108	0.79	0.000266	0.699	1.93e-07	0.384	0.000289	0.697	5.89e-05	0.739	5.29e-07	0.522	0.000208	0.422	0.00025	0.407	0.000325	0.615	0.000259	0.587	2.27e-06	0.675	1.94e-05	0.58	1.18e-06	0.394	0.0824	0.174	0.432	0.355	0.198	0.451	0.0287
PUM1	pumilio homolog 1 (Drosophila)	0.44	0.00164	0.383	0.0193	0.705	0.000668	0.614	0.00012	0.741	0.000322	0.681	0.000165	0.501	0.000653	0.903	0.000333	0.641	0.000145	0.697	0.00141	0.436	0.00168	0.538	3.77e-05	0.768	3.74e-05	0.495	2.59e-07	0.535	0.00321	0.588	1.04e-05	0.698	0.000308	0.741	9.26e-05	0.779	3.16e-08	0.72	0.000955	0.241	0.00841	0.118	0.0293	0.198	0.0503	0.0722	0.368
NDUFA7	NADH dehydrogenase (ubiquinone) 1 alpha subcomplex 7 14.5kDa	0.481	0.000352	0.433	0.00516	0.505	0.000701	0.481	0.00438	0.386	0.092	0.465	0.000881	0.286	0.0139	0.595	0.000107	0.588	0.0126	0.234	0.291	0.293	0.000956	0.326	0.000298	0.349	0.0103	0.183	0.0581	0.259	0.315	0.321	0.0129	0.473	0.000737	0.523	0.00384	0.307	0.0212	0.49	0.0473	-0.127	0.229	-0.147	0.097	0.0896	0.0846	0.107	0.435
ACTR2	ARP2 actin-related protein 2 homolog (yeast)	0.463	0.00262	0.187	0.00948	0.545	0.000654	0.426	0.000368	0.332	0.00761	0.599	0.00088	0.277	0.00976	0.704	8.03e-05	0.545	7.83e-05	0.462	0.00546	0.239	0.00289	0.226	0.0173	0.453	0.00237	0.341	0.000949	0.189	0.0252	0.422	0.000227	0.393	0.000183	0.412	1.64e-06	0.429	0.00104	0.283	0.0105	0.135	0.0158	0.0769	0.304	0.16	0.00345	0.214	0.0528
ZFHX1B	zinc finger homeobox 1b	0.279	0.151	0.636	0.00137	1.17	0.000634	1.18	0.00255	0.745	0.00419	1.13	0.00205	0.772	0.000125	1.2	0.000242	0.957	0.00104	0.967	0.00203	0.385	0.0367	0.765	0.000134	0.78	0.000488	0.561	0.037	0.928	0.00172	0.742	0.00197	1.1	1.43e-08	1.09	0.00124	0.819	0.000822	0.916	0.00134	0.825	0.00941	0.287	0.0845	0.659	0.00122	-0.226	0.343
RGD1305246		0.449	0.0011	0.481	0.000263	0.588	0.00333	0.48	0.000809	0.311	0.00493	0.765	9.48e-05	0.661	1.95e-05	0.883	0.000246	0.448	0.00222	0.497	0.00342	0.485	0.00191	0.445	0.000491	0.778	0.000142	0.467	0.0021	0.536	0.000276	0.686	0.000467	0.657	6.21e-05	0.797	0.00025	0.742	0.000893	0.723	7.26e-05	0.316	0.0141	0.18	0.0283	0.296	0.0581	-0.0321	0.661
PRRX1	paired related homeobox 1	0.302	0.0375	0.622	0.015	1.23	0.00308	0.751	0.000225	0.79	0.0433	1.02	9.48e-05	0.579	0.0126	1.06	0.000623	0.947	0.000228	0.733	0.106	0.595	0.12	0.323	0.328	1.24	0.00459	-0.324	0.0145	1.07	0.00407	0.439	0.0222	0.547	0.0531	0.937	0.00916	0.728	0.00929	1.21	0.00994	0.617	0.0118	-0.687	0.0351	0.642	0.015	0.196	0.115
VANGL2	vang-like 2 (van gogh Drosophila)	0.566	0.00296	0.322	0.0452	0.455	0.00807	0.231	0.0394	0.23	0.119	0.478	0.0079	0.537	0.00114	0.506	0.00248	0.437	0.00454	0.482	0.0212	0.233	0.148	0.535	0.00059	0.67	0.0018	0.377	0.0687	0.547	0.000531	0.363	0.0204	0.676	0.00212	0.726	0.000886	0.61	0.00201	0.607	0.00559	-0.0884	0.562	0.215	0.048	0.222	0.081	0.404	0.0737
LOC680404		0.379	0.0488	0.0354	0.821	-0.281	0.282	0.434	0.0385	0.801	0.00145	0.743	0.000133	0.505	0.00802	0.528	0.0639	0.613	0.00894	0.798	0.000275	0.403	0.00899	0.146	0.522	0.55	0.00833	0.341	0.0658	0.706	0.0249	0.626	0.0168	0.476	0.0271	0.643	0.0157	0.825	0.000899	0.729	0.0145	0.364	0.0261	0.517	0.00876	0.36	0.135	0.103	0.172
LOC652956	p55 protein	-0.129	0.338	0.139	0.333	-0.143	0.0556	-0.249	0.295	-0.286	0.0468	0.0415	0.698	-0.183	0.138	-0.232	0.0708	-0.379	0.133	-0.227	0.00644	-0.357	0.0244	-0.364	0.00572	-0.218	0.0608	-0.399	0.00103	-0.0201	0.813	-0.184	0.237	-0.519	0.000141	-0.566	0.0016	-0.604	0.00429	-0.0705	0.586	0.171	0.164	-0.322	0.0168	-0.0896	0.433	-0.13	0.184
TCEAL8	transcription elongation factor A (SII)-like 8	0.119	0.04	0.0975	0.241	0.164	0.0526	0.122	0.369	0.223	0.0441	0.158	0.0286	-0.025	0.74	0.00779	0.928	0.0802	0.564	0.188	0.0941	0.107	0.0607	0.238	0.000564	0.232	0.00767	0.255	0.0696	0.331	0.0138	-0.0413	0.401	0.0685	0.387	0.0295	0.49	0.146	0.104	0.152	0.0237	0.039	0.598	-0.123	0.137	-0.157	0.0888	-0.0415	0.532
ARID1A	AT rich interactive domain 1A (SWI-like)	0.219	0.162	0.186	0.128	0.231	0.129	0.361	0.00243	0.427	0.00215	0.518	0.000941	0.376	0.0532	0.534	0.00619	0.704	0.000102	0.571	0.00916	0.243	0.0447	0.168	0.0473	0.203	0.126	0.0859	0.216	0.155	0.101	0.5	7.18e-05	0.275	0.00466	0.322	0.00834	0.23	0.00666	0.163	0.0693	0.299	0.0445	0.19	0.28	0.303	0.0445	0.343	0.00377
EIF3S10	eukaryotic translation initiation factor 3 subunit 10 theta 150/170kDa	0.197	0.0161	0.148	0.0489	0.297	0.00528	0.269	0.00128	0.323	0.0297	0.276	0.008	0.279	0.000854	0.389	0.00295	0.365	0.000192	0.474	0.00333	0.0813	0.012	0.164	0.14	0.13	0.0188	0.218	0.161	0.277	0.0309	0.0832	0.0336	0.122	0.168	0.18	0.00046	0.375	0.0266	0.341	0.00713	0.0788	0.151	0.131	0.0789	0.092	0.0822	0.0961	0.18
STRN3	striatin calmodulin binding protein 3	0.4	0.0128	0.242	0.127	0.745	0.00184	0.265	0.0694	0.733	0.0025	0.974	0.000176	0.722	3.87e-05	1.15	8.85e-05	0.714	0.0093	0.629	0.00178	0.563	0.000425	0.673	0.000542	0.522	0.0353	0.634	0.00155	0.437	0.0217	0.658	0.0025	0.784	0.00207	0.828	0.00158	1.13	0.000445	0.722	0.0109	0.575	0.00477	0.48	0.000423	0.408	0.00811	0.449	0.0413
LOC687656	hypothetical protein LOC687656	0.0755	0.671	0.461	0.000667	0.614	0.0407	0.621	0.11	0.429	0.00954	0.466	0.00474	0.574	0.00955	0.695	0.00969	1.12	0.000588	0.406	0.0369	0.606	0.0017	0.469	0.0297	0.527	0.0401	0.434	0.0307	0.341	0.056	0.727	0.00963	0.735	0.0018	0.526	0.00328	0.345	0.0845	0.257	0.288	0.391	0.0253	0.113	0.502	0.0811	0.725	0.498	0.0962
THAP11	THAP domain containing 11	0.0935	0.241	-0.168	0.217	0.36	0.208	-0.439	0.169	0.718	0.0444	0.554	0.128	0.0785	0.485	-0.366	0.249	0.344	0.123	-0.286	0.204	-0.334	0.00141	-0.35	0.000858	-0.245	0.034	-0.129	0.0102	-0.407	0.0337	-0.222	0.081	-0.259	0.000851	-0.311	0.00871	-0.196	0.00292	0.678	0.00485	-0.111	0.0768	0.247	0.0194	-0.273	0.0578	0.783	0.00259
RGD1563892	similar to MGC15476 protein	0.252	0.0143	0.202	0.0133	0.246	0.0183	0.158	0.0599	0.152	0.0674	0.352	0.00759	0.201	0.0106	0.413	0.00042	0.233	0.0339	0.165	0.00552	0.0807	0.337	0.0266	0.657	0.174	0.0245	-0.308	0.258	0.104	0.166	0.253	0.0096	0.139	0.00566	0.6	0.186	0.138	0.171	0.177	0.1	0.0999	0.142	0.176	0.626	0.167	0.0665	0.0743	0.367
LOC500261		0.508	0.00491	0.57	0.058	0.454	0.00257	0.45	0.0598	0.71	0.00799	0.808	0.000427	0.748	0.00364	0.747	0.000153	0.409	0.0224	0.743	0.00321	0.537	0.00326	0.304	0.00397	0.596	0.00541	0.355	0.0215	0.303	0.0281	0.726	0.0026	0.641	0.00012	0.8	0.00143	0.448	0.0276	0.336	0.0547	0.549	0.000361	0.341	0.00767	0.293	0.00121	-0.093	0.502
ZFYVE20	zinc finger FYVE domain containing 20	0.426	0.000664	0.201	0.17	0.575	0.000166	0.556	0.000461	0.297	0.0723	0.551	0.00203	0.377	0.0531	0.529	0.00241	0.637	0.000385	0.367	0.0472	0.289	0.00698	0.242	0.186	0.669	7.7e-05	0.427	0.00278	0.411	0.0223	0.218	0.337	0.201	0.029	0.404	0.0046	0.529	0.00322	0.445	0.0211	0.2	0.0978	0.145	0.165	-0.479	0.109	0.0809	0.279
LOC498400	similar to HORMA domain containing 2	0.206	0.0134	0.134	0.0584	0.228	0.00992	0.238	0.0798	0.277	0.000561	0.19	0.0601	0.242	0.0473	0.33	0.0067	0.326	0.000306	0.281	0.00133	0.242	0.00357	0.144	0.216	0.353	0.000451	0.216	0.00214	0.135	0.205	0.382	0.00719	0.227	0.0561	0.325	0.000377	0.333	0.00182	0.284	0.00706	-0.0166	0.848	0.108	0.37	0.102	0.243	0.0874	0.395
CABP7	calcium binding protein 7	0.206	0.0134	0.134	0.0584	0.228	0.00992	0.238	0.0798	0.277	0.000561	0.19	0.0601	0.242	0.0473	0.33	0.0067	0.326	0.000306	0.281	0.00133	0.242	0.00357	0.144	0.216	0.353	0.000451	0.216	0.00214	0.135	0.205	0.382	0.00719	0.227	0.0561	0.325	0.000377	0.333	0.00182	0.284	0.00706	-0.0166	0.848	0.108	0.37	0.102	0.243	0.0874	0.395
LOC680039	hypothetical protein LOC680039	0.384	0.000279	0.15	0.142	0.37	0.00458	0.251	0.00719	0.288	0.0724	0.473	8.71e-05	0.315	0.00296	0.385	0.00234	0.329	0.00032	0.505	0.0046	0.255	0.000214	0.294	0.0027	0.367	0.0021	0.397	0.000543	0.515	0.0259	0.225	0.00195	0.33	0.00148	0.263	0.0697	0.312	0.00471	0.483	0.0159	0.0887	0.192	0.165	0.0848	0.0151	0.807	0.0784	0.141
LOC682082		0.384	0.000279	0.15	0.142	0.37	0.00458	0.251	0.00719	0.288	0.0724	0.473	8.71e-05	0.315	0.00296	0.385	0.00234	0.329	0.00032	0.505	0.0046	0.255	0.000214	0.294	0.0027	0.367	0.0021	0.397	0.000543	0.515	0.0259	0.225	0.00195	0.33	0.00148	0.263	0.0697	0.312	0.00471	0.483	0.0159	0.0887	0.192	0.165	0.0848	0.0151	0.807	0.0784	0.141
CKAP4	cytoskeleton-associated protein 4	0.335	0.0442	0.472	0.0103	0.681	0.00127	0.579	9.05e-05	0.294	0.076	0.265	0.00855	0.435	0.00235	0.599	0.000852	-0.235	0.006	0.553	0.0253	-0.208	0.152	0.094	0.402	0.313	0.0188	-0.121	0.111	0.495	0.0809	-0.259	0.0114	-0.0817	0.322	-0.16	0.0633	-0.319	0.00259	0.22	0.0896	-0.421	0.0433	-0.13	0.396	-0.0824	0.357	-0.168	0.0473
DYRK2	dual-specificity tyrosine-(Y)-phosphorylation regulated kinase 2	0.152	0.458	0.246	0.00443	0.532	0.0132	0.254	0.00355	0.36	0.0166	0.135	0.0992	0.282	0.0366	0.583	0.00651	0.784	0.00203	0.497	0.000585	0.476	0.0979	0.143	0.154	0.598	0.00153	0.165	0.00139	0.46	0.0043	0.429	0.00343	0.217	0.00134	0.545	0.00124	0.571	0.000925	0.497	0.00123	0.156	0.314	-0.154	0.0601	0.309	0.072	0.176	0.372
CHES1	checkpoint suppressor 1	0.698	9.85e-05	0.516	0.0269	1.04	0.00156	0.908	6.91e-05	0.908	0.00197	0.761	0.000123	0.657	0.00383	1.54	0.000582	1.21	3.37e-05	1.06	7.12e-05	0.79	4.08e-07	0.591	9.55e-05	0.958	0.0025	0.761	0.000398	1.21	0.00133	0.701	0.00651	0.675	0.000365	1.13	4.42e-06	1.15	2.5e-06	1.29	1.04e-05	-0.0734	0.0873	-0.213	0.0334	0.504	0.014	0.301	0.0143
RGD1562533	similar to mKIAA0774 protein	0.324	0.00255	0.112	0.333	0.563	0.00719	0.263	0.0421	0.241	0.137	0.515	0.00147	0.331	0.039	0.474	0.013	0.437	0.0117	0.476	0.0575	-0.136	0.245	0.108	0.398	0.217	0.049	0.462	0.031	0.0898	0.53	0.143	0.34	0.275	0.163	0.561	0.000855	0.371	0.017	0.243	0.0491	0.191	0.178	0.219	0.136	-0.0892	0.504	0.174	0.104
LOC301119		-0.247	0.0512	0.528	0.119	0.294	0.0605	-0.233	0.227	-0.0989	0.112	-0.48	0.00794	-0.254	0.151	0.356	0.105	-0.24	0.0113	-0.327	0.135	-0.506	0.00025	-0.337	0.0176	0.199	0.0973	-0.254	0.0258	-0.214	0.00932	-0.307	0.00406	-0.498	0.00175	-0.373	0.0187	-0.444	0.000957	-0.189	0.0847	-0.233	0.089	-0.417	0.0321	-0.0955	0.372	-0.191	0.0693
LMO7	LIM domain 7	0.459	0.00475	0.174	0.0397	0.221	0.0171	0.494	0.00722	0.452	0.0131	0.405	0.00139	0.317	0.00821	0.999	0.00667	0.419	0.014	0.39	0.0277	0.607	0.00458	0.488	0.026	0.526	0.016	0.577	0.00894	0.369	0.0165	0.255	0.0163	0.635	0.00544	-0.459	0.00502	0.706	0.00106	0.434	0.0235	0.383	0.11	-0.448	0.0432	0.271	0.0774	-0.433	0.235
RGD1560587		0.249	0.00788	0.149	0.000175	0.148	0.024	0.692	0.0153	0.97	0.00351	0.311	0.00911	0.231	0.00102	0.698	0.0024	0.382	0.024	0.871	0.00122	0.162	0.0187	0.174	0.00139	0.475	0.0529	1.02	0.00247	0.787	0.0371	0.23	0.00304	0.218	4.76e-07	0.193	0.0155	0.947	0.0147	0.145	0.0266	0.325	0.284	0.326	0.0121	0.121	0.0317	0.282	0.071
RGD1309360	hypothetical LOC294715	0.416	0.0527	0.643	0.00237	0.75	0.00922	0.745	0.00252	0.653	0.00254	0.292	0.0231	0.496	0.0105	1.07	0.000133	0.862	2.76e-05	0.735	0.00131	0.568	0.00656	0.482	0.0534	0.639	0.00472	0.378	0.00209	0.521	0.000655	0.723	0.00102	0.502	0.00101	0.673	0.00219	0.67	0.00549	0.699	0.000984	0.384	0.000207	0.234	0.141	0.322	0.0736	0.272	0.145
RGD1304878	similar to 2410024A21Rik protein	0.255	0.0135	0.443	0.0439	0.307	0.00502	0.796	0.00396	0.698	0.0441	0.626	0.0171	0.457	0.00921	1.03	1.69e-05	0.518	0.109	0.557	0.00742	0.358	0.111	0.267	0.181	0.971	0.00656	0.589	0.0854	0.356	0.109	0.652	0.025	0.188	0.0311	1.27	0.00353	0.339	0.138	0.612	0.0201	-0.17	0.0485	-0.14	0.443	0.417	0.0428	-0.278	0.268
SH3GLB1	SH3-domain GRB2-like endophilin B1	0.481	0.00208	0.558	0.0109	0.767	0.00307	0.523	0.0038	0.57	0.000276	0.909	0.000969	0.828	0.000125	1.02	0.00112	0.775	0.00436	0.766	0.00367	0.572	0.00702	0.814	5.02e-05	0.349	0.00129	0.154	0.0302	0.642	0.00757	0.914	0.0036	0.964	0.00107	1.13	0.000463	0.626	0.0217	0.619	0.00856	0.428	0.0388	0.27	0.109	0.25	0.0813	0.253	0.156
XPR1	xenotropic and polytropic retrovirus receptor	0.246	0.0185	0.361	0.0187	0.567	0.00188	0.298	0.133	0.24	0.00558	0.418	0.00128	0.485	0.00274	0.715	0.00123	0.46	0.02	0.353	0.000975	0.189	0.0884	-0.118	0.0593	0.431	0.00115	0.374	0.0201	-0.255	0.0145	0.23	0.034	0.294	0.00102	0.406	0.000112	0.299	0.00764	-0.334	0.0111	0.172	0.0503	0.124	0.333	-0.365	0.0284	0.161	0.317
RGD1560252		-0.181	0.107	-0.333	0.0784	-0.421	0.0753	-0.401	0.0109	-0.437	0.0429	-0.202	0.215	-0.16	0.0076	-0.566	0.0264	-0.346	0.0201	-0.325	0.153	-0.349	0.0308	-0.25	0.0264	-0.451	0.0311	-0.153	0.242	0.26	0.22	-0.463	0.00658	-0.233	0.0108	-0.281	0.0134	-0.229	0.0203	-0.177	0.155	-0.141	0.0904	-0.0902	0.047	-0.145	0.169	-0.151	0.0932
DIRC2	disrupted in renal carcinoma 2	-0.055	0.339	-0.111	0.0906	-0.0819	0.279	-0.181	0.000458	-0.192	0.000828	-0.116	0.0253	-0.214	0.00202	-0.231	0.0141	-0.21	0.000362	-0.162	0.00817	-0.187	0.0138	-0.142	0.0937	-0.0893	0.213	-0.0729	0.208	-0.134	0.0363	-0.3	0.00116	-0.238	0.00431	-0.243	0.0102	-0.194	0.032	-0.152	0.0285	-0.0614	0.324	-0.102	0.017	-0.149	0.0173	-0.0289	0.336
APPBP2	amyloid beta precursor protein (cytoplasmic tail) binding protein 2	0.211	0.0266	0.426	0.0341	0.549	0.00865	0.501	0.00771	0.119	0.267	0.559	7.67e-05	0.477	0.0114	0.807	0.000344	0.483	0.0122	0.523	0.0121	0.419	0.0065	0.155	0.0511	0.693	5.11e-05	0.504	0.000119	0.455	0.00179	0.67	0.000115	0.221	0.00239	0.856	0.000232	0.529	0.0177	0.62	0.00153	0.348	0.00606	-0.245	0.0425	0.258	0.0815	-0.201	0.0676
SEC63	SEC63 homolog (S. cerevisiae)	0.748	0.000742	0.368	0.0149	0.254	0.109	0.244	0.0779	0.259	0.0372	0.72	0.00699	0.655	2.91e-05	0.487	0.00336	0.345	0.0231	0.435	0.000111	0.334	0.0283	0.267	0.0444	0.402	0.0365	-0.164	0.0517	0.304	0.0127	0.419	0.0234	0.353	0.0106	-0.32	0.000521	0.421	0.0429	0.493	0.000351	0.143	0.161	0.287	2.77e-05	0.233	0.067	0.1	0.0654
SFRP2	secreted frizzled-related protein 2	0.46	0.0527	-0.432	0.0718	0.659	0.000398	0.327	0.113	0.46	0.00332	-0.561	0.00203	-0.775	0.00493	0.955	0.000525	0.413	0.0396	0.239	0.0343	-0.157	0.164	0.279	0.0319	0.525	0.00666	0.279	0.16	0.434	0.0979	0.386	0.0089	-0.455	0.0203	0.314	0.00797	0.494	0.012	0.484	0.0215	-0.406	4.94e-05	-0.344	0.1	0.296	0.0415	-0.244	0.227
ELAVL1	ELAV (embryonic lethal abnormal vision Drosophila)-like 1 (Hu antigen R)	0.349	0.00254	-0.545	0.124	0.488	0.00555	0.219	0.000907	0.67	0.000351	0.994	0.000178	0.398	0.00246	0.738	0.00545	0.726	0.000991	-0.393	0.00102	0.231	0.0388	0.303	0.00367	0.605	0.00284	0.401	0.0346	0.231	0.00944	0.314	0.00204	0.55	2.16e-05	0.818	8.62e-05	0.464	0.0231	0.248	0.00505	0.647	0.000513	0.157	0.152	-0.154	0.0756	0.232	0.113
LOC681599		0.399	0.00111	0.37	0.00281	0.386	0.022	0.311	0.0475	0.335	0.0337	0.638	1.61e-05	0.481	0.0035	0.591	0.000183	0.382	0.0275	0.562	0.00142	0.28	0.00932	0.183	0.11	0.483	0.00178	0.296	0.0206	0.476	0.0143	0.383	0.00607	0.299	0.0409	0.413	0.00342	0.467	0.00153	0.453	0.000136	0.239	0.00809	0.111	0.364	0.205	0.0718	0.0713	0.311
TMED5	transmembrane emp24 protein transport domain containing 5	0.414	0.112	0.532	0.0182	1.27	0.000364	0.784	0.00634	0.89	0.0193	0.677	0.00516	0.683	0.00062	1.3	0.000735	0.889	0.000623	0.972	0.0297	-0.206	0.0277	-0.131	0.0804	-0.233	0.00137	0.54	0.00267	0.838	0.0577	0.791	0.0339	0.528	0.00961	-0.296	0.00334	0.651	0.00521	0.769	0.025	0.263	0.335	0.151	0.34	-0.303	0.215	0.105	0.556
RGD735140	hypothetical protein LK44	0.218	0.0978	0.782	0.000309	-0.377	0.0113	-0.255	0.005	0.692	0.112	0.76	0.00041	0.609	0.000313	-0.409	0.0196	0.53	0.0535	0.716	0.0249	0.676	0.00191	0.557	0.0271	1.01	0.0019	0.871	0.00736	0.892	0.0108	0.661	0.0337	-0.27	0.00376	0.959	9.85e-06	0.833	0.0315	0.898	0.00208	0.542	0.00187	-0.173	0.0717	0.312	0.223	0.0746	0.432
SRR	serine racemase	-0.146	0.0309	-0.125	0.153	-0.122	0.115	0.0697	0.487	-0.15	0.033	-0.106	0.0669	-0.0859	0.225	-0.096	0.211	-0.013	0.877	-0.128	0.108	-0.127	0.0655	-0.227	0.0014	-0.195	0.00535	-0.0531	0.174	-0.0908	0.0952	-0.0747	0.3	-0.213	0.00226	-0.18	0.00556	-0.175	0.0226	-0.0444	0.476	0.0401	0.518	0.0395	0.579	0.0255	0.461	-0.0827	0.267
LOC680066		0.239	0.012	0.295	0.00421	0.558	0.0335	0.357	0.0643	0.167	0.107	0.311	0.0153	0.533	0.0674	0.468	0.0132	0.409	0.00804	0.296	0.0108	0.366	0.0813	0.599	0.0531	-0.307	0.327	0.385	0.0225	0.206	0.0136	0.497	0.132	0.497	0.144	-0.486	0.13	0.666	0.00364	0.331	0.0262	0.0724	0.368	0.238	0.435	0.33	0.147	0.23	0.456
PLXDC2	plexin domain containing 2	0.585	7.36e-05	0.674	0.0017	0.997	0.0021	0.487	0.0139	0.458	0.000514	0.998	8.96e-06	0.884	4.42e-05	1.3	2.22e-05	0.743	0.000693	0.734	2.61e-06	0.519	0.0428	0.44	0.0123	0.688	0.0353	0.37	0.0387	0.566	0.0147	0.786	0.000643	0.698	0.0019	0.875	0.0013	0.741	0.000213	0.91	0.000618	0.413	0.00105	0.204	0.00365	0.295	0.0579	0.256	0.0381
PRAF1		-0.111	0.127	-0.121	0.0362	-0.14	0.197	-0.203	0.000839	-0.246	0.00843	-0.158	0.0651	-0.222	0.0159	-0.318	0.00275	-0.179	0.00178	-0.325	0.00205	-0.299	0.00846	-0.188	0.0553	-0.257	0.000918	-0.229	0.00424	-0.226	0.000569	-0.239	0.0596	-0.303	0.00915	-0.436	2.58e-06	-0.353	4.15e-05	-0.191	0.00996	-0.0466	0.608	-0.101	0.261	-0.178	0.111	0.0244	0.579
TPRKB	TP53RK binding protein	0.331	0.0264	-0.141	0.00286	-0.258	0.0429	-0.369	0.00144	-0.142	0.0516	-0.139	0.143	-0.255	5.18e-06	-0.431	0.00327	-0.39	0.00291	-0.365	0.0011	-0.264	0.0251	-0.302	0.000334	-0.245	0.0115	-0.194	0.0507	-0.341	0.0186	-0.301	0.0226	-0.403	9.03e-05	-0.446	0.000247	-0.305	0.0101	-0.302	0.0139	-0.182	0.136	-0.114	0.00755	-0.174	0.141	-0.132	0.295
PRPF4B	PRP4 pre-mRNA processing factor 4 homolog B (yeast)	-0.232	0.000876	0.349	0.0241	0.372	0.00412	0.555	0.00946	0.316	0.0157	0.283	0.00925	0.251	0.00909	0.46	0.00476	0.725	0.00255	0.279	0.033	-0.219	0.0473	0.15	0.137	0.326	0.00743	0.156	0.0685	0.247	0.203	-0.457	0.00289	0.184	0.0514	0.275	0.0169	0.197	0.0771	0.248	0.137	0.203	0.0015	0.135	0.17	-0.0637	0.125	0.169	0.053
FGD1	FYVE RhoGEF and PH domain containing 1 (faciogenital dysplasia)	0.23	0.0823	-0.12	0.0207	-0.0814	0.25	-0.211	0.124	-0.249	0.000241	-0.037	0.509	-0.141	0.0289	-0.111	0.0295	-0.198	0.151	-0.177	0.0213	-0.14	0.101	-0.136	0.0105	-0.158	0.0279	-0.214	0.013	-0.182	0.0163	-0.00833	0.88	-0.128	0.0361	-0.229	0.00123	-0.144	0.0859	-0.095	0.166	-0.059	0.0303	-0.0671	0.375	-0.0294	0.637	0.0131	0.863
PRDM15	PR domain containing 15	-0.36	0.0156	-0.289	0.0332	-0.375	0.00269	-0.283	9.38e-05	-0.545	0.067	-0.23	0.148	-0.451	0.00138	-0.514	1.9e-05	-0.398	0.0129	-0.35	0.225	-0.486	0.00331	-0.308	0.156	-0.406	0.00516	-0.248	0.0256	-0.303	0.0207	-0.506	0.00929	-0.517	0.0198	-0.665	0.000135	-0.438	0.0193	-0.234	0.0801	0.131	0.236	-0.162	0.0639	-0.138	0.142	-0.115	0.425
GIMAP7	GTPase IMAP family member 7	-0.136	0.145	-0.283	0.0538	-0.52	0.00127	-0.432	0.00147	-0.273	0.026	-0.168	0.105	-0.248	0.0731	-0.743	3.67e-06	-0.274	0.0454	-0.248	0.185	-0.433	0.0208	-0.294	0.0698	-0.266	0.0739	-0.282	0.0461	-0.196	0.353	-0.55	0.00707	-0.386	0.0318	-0.491	0.000883	-0.369	0.00673	-0.334	0.112	0.101	0.626	0.575	0.0298	-0.223	0.0894	0.336	0.0678
ADSL	adenylosuccinate lyase	-0.0641	0.302	-0.165	0.00409	-0.134	0.0421	-0.109	0.138	-0.16	0.0711	-0.069	0.128	-0.136	0.0353	-0.196	0.0093	-0.166	0.0357	-0.208	0.0559	-0.213	0.000229	-0.257	0.00615	-0.178	0.0338	-0.142	0.0165	-0.0823	0.222	-0.159	0.0124	-0.302	7.94e-05	-0.285	0.00057	-0.217	0.000826	-0.219	0.00746	-0.0049	0.945	0.029	0.69	-0.0625	0.144	-0.0575	0.377
DDX24	DEAD (Asp-Glu-Ala-Asp) box polypeptide 24	0.224	0.0507	0.247	0.06	0.294	0.00198	-0.194	0.271	0.191	0.284	0.476	0.00136	-0.132	0.0516	0.387	0.000264	-0.232	0.206	0.223	0.117	-0.268	0.0116	-0.279	0.0504	-0.376	0.000108	-0.121	0.135	-0.277	0.00998	0.228	0.00864	-0.377	0.00614	-0.392	0.000168	-0.29	0.00608	-0.23	0.0115	0.252	0.00285	0.117	0.315	0.0931	0.0594	-0.0379	0.671
RGD1308600		-0.442	0.0527	-0.793	0.0315	-0.564	0.0525	-0.569	0.00053	-0.62	0.04	-0.56	0.0324	-0.585	0.033	-0.78	0.00206	-0.492	0.00178	-0.612	0.0641	-0.294	0.0097	-0.335	0.00186	-0.856	0.000907	-0.179	0.000303	-0.303	0.0284	-0.344	0.00282	-0.334	0.00032	-0.834	0.00175	-0.215	0.00846	-0.226	0.119	0.262	0.273	0.208	0.192	-0.147	0.0875	-0.204	0.0303
ZSWIM6	zinc finger SWIM-type containing 6	0.158	0.0705	0.139	0.0802	0.207	0.00424	0.206	0.0521	0.26	0.000698	0.329	0.00296	0.12	0.25	0.338	0.0108	0.233	0.0122	0.235	0.00121	-0.259	0.0116	-0.143	0.0177	0.273	0.0147	0.177	0.0262	-0.261	0.0181	-0.129	0.0742	0.229	0.00215	-0.261	0.00238	-0.114	0.0603	-0.266	0.0119	0.171	0.108	0.0928	0.478	0.132	0.145	0.107	0.235
LOC314964		0.593	0.00219	0.406	0.0144	0.552	0.0174	0.861	0.000338	0.505	0.0316	0.927	0.000696	0.586	0.00196	0.605	0.0116	0.986	4.03e-05	0.573	0.0268	0.524	0.00513	0.664	0.00505	0.709	0.00207	0.435	0.00285	0.313	0.055	0.74	0.00442	0.842	0.000223	1.12	0.000569	0.823	0.00152	0.416	0.054	0.601	0.0233	0.439	0.00162	0.379	0.000644	0.3	0.00522
TCF7	transcription factor 7 (T-cell specific HMG-box)	-0.431	0.0103	-0.201	0.281	-0.273	0.00577	-0.146	0.349	-0.205	0.173	-0.405	0.0527	-0.0845	0.658	-0.343	0.0211	-0.136	0.424	-0.485	0.0402	-0.479	0.00538	-0.269	0.0583	-0.496	0.000763	-0.557	1.55e-06	-0.201	0.178	-0.402	0.0163	-0.478	0.00293	-0.615	0.000536	-0.539	0.000124	-0.192	0.108	0.0263	0.903	0.116	0.522	-0.0707	0.504	0.00944	0.952
SEMA6A	sema domain transmembrane domain (TM) and cytoplasmic domain (semaphorin) 6A	0.765	0.00129	0.527	0.00231	1.46	0.000704	0.654	0.0267	1.17	0.0013	0.98	7.97e-06	0.572	5.4e-05	0.705	0.000351	0.714	0.037	0.941	0.0015	0.802	0.0168	0.924	4.15e-05	0.388	0.00982	1.14	9.93e-05	0.998	0.00273	0.485	0.00772	0.842	0.000622	1.27	4.69e-05	1.19	0.000739	1.16	0.00158	0.363	0.0104	0.154	0.465	0.457	0.0448	0.72	0.016
LOC687789	similar to ubiquitin-conjugating enzyme E2D 1, UBC4/5 homolog	0.4	0.000505	0.259	0.294	0.665	0.0104	0.409	0.0183	0.723	0.041	0.403	0.0286	-0.128	0.284	0.773	0.00924	0.682	0.0022	0.632	0.0125	0.155	0.0954	0.336	0.022	0.402	0.0252	0.537	0.00432	0.481	0.0174	0.191	0.0675	0.223	0.0154	0.327	0.059	0.544	0.00963	0.696	0.0113	-0.312	0.00611	-0.223	0.00446	-0.0904	0.388	0.273	0.0677
RGD1308139	similar to RIKEN cDNA 1200014J11	0.338	0.000125	0.333	0.0293	0.423	0.00337	0.552	0.00331	0.221	0.0539	0.347	0.00021	0.449	0.0141	0.661	0.000136	0.452	0.0153	0.263	0.0448	0.0537	0.567	0.182	0.0195	0.156	0.164	0.242	0.0662	0.198	0.162	0.218	0.0668	0.354	0.00891	0.144	0.362	0.211	0.145	0.15	0.203	0.177	0.141	0.116	0.493	0.237	0.0371	-0.0995	0.414
WDFY1	WD repeat and FYVE domain containing 1	0.144	0.0125	0.115	0.0325	0.51	0.00495	0.261	0.0917	0.269	0.238	0.468	0.0023	0.315	0.00203	0.564	0.00262	0.0873	0.169	0.439	0.0149	0.196	0.0237	0.106	0.0343	0.729	4.82e-05	0.519	6.97e-05	0.591	0.0789	0.168	0.121	0.173	0.203	0.742	6.8e-05	0.588	0.000211	0.49	0.0795	0.234	0.0653	0.169	0.0113	0.173	0.0446	-0.137	0.0566
GULP1	GULP engulfment adaptor PTB domain containing 1	0.636	0.00403	0.309	0.086	0.624	0.0163	0.661	0.0308	0.669	0.0236	0.37	0.154	0.0982	0.532	0.608	0.00613	0.954	0.00296	0.401	0.0875	0.277	0.107	0.169	0.123	0.619	0.00786	0.442	0.0146	0.164	0.214	0.362	0.267	0.246	0.0234	0.607	0.00094	0.612	0.0106	0.701	0.017	-0.266	0.206	-0.21	0.207	-0.0377	0.398	0.292	0.0318
DRB1	developmentally regulated RNA-binding protein 1	-0.0945	0.162	0.0401	0.595	-0.158	0.0928	-0.0981	0.254	-0.0865	0.578	0.059	0.552	0.0365	0.747	-0.191	0.126	0.00164	0.987	-0.0824	0.635	-0.355	0.000296	-0.0952	0.226	-0.23	0.00417	-0.079	0.242	-0.162	0.0293	-0.188	0.000852	-0.103	0.21	-0.325	0.000269	-0.117	0.271	-0.202	0.0133	0.153	0.186	-0.0036	0.974	-0.0326	0.783	0.0997	0.375
UBE2Q2	ubiquitin-conjugating enzyme E2Q (putative) 2	0.305	0.00149	0.339	0.0176	0.33	0.00379	0.357	0.0302	0.394	0.00186	0.437	0.0195	0.378	0.00668	0.284	0.00106	0.678	0.000212	0.629	0.00355	0.445	0.000367	0.636	5.62e-05	0.639	0.000319	0.178	0.00248	0.419	0.00153	0.64	0.000188	0.792	1.57e-06	0.593	1.12e-05	0.551	0.000144	0.433	0.00212	-0.24	0.0085	-0.147	0.1	-0.0457	0.442	0.321	0.00191
PLXNA2	plexin A2	0.453	0.00693	0.358	0.00192	0.544	0.0167	0.654	0.000389	0.317	0.00859	0.891	1.69e-05	0.691	0.00211	0.877	0.0023	0.915	1.39e-05	0.558	0.000972	0.602	0.0122	0.459	0.014	0.897	0.00231	0.408	0.0221	0.82	0.00192	0.894	0.0148	0.765	0.000171	0.975	0.000525	0.43	0.00762	0.6	0.000771	0.567	0.0109	0.392	0.0486	0.333	0.0509	0.26	0.0474
SMARCA2	SWI/SNF related matrix associated actin dependent regulator of chromatin subf	0.593	0.0102	0.426	0.0106	0.34	0.00826	0.136	0.272	0.383	0.0725	0.593	0.0168	-0.645	0.000356	0.479	0.0056	-0.602	0.0381	0.337	0.0232	0.264	0.0995	-0.169	0.0141	-0.336	0.0287	-0.434	0.193	0.329	0.0773	-0.678	0.0583	0.421	0.464	-0.504	0.0169	-0.858	0.019	-1.14	0.0724	0.279	0.0486	0.287	0.0212	0.139	0.293	-0.416	0.19
SNX12	Sorting nexin 12	0.616	0.0143	0.418	0.014	0.975	0.00889	0.78	0.0393	0.545	0.000864	0.67	0.00182	0.622	0.000254	1.17	9.52e-05	0.407	0.00799	0.447	0.00427	0.333	0.0029	0.591	0.00439	0.47	0.00549	0.182	0.000205	0.261	0.185	0.374	0.0276	0.579	1.07e-05	0.38	0.0173	0.399	6.02e-05	0.327	0.068	0.463	0.000402	0.205	0.0247	0.28	0.137	0.24	0.0365
LOC500015		-0.377	0.00941	0.499	0.00747	0.904	0.00536	0.402	0.0119	0.488	0.0162	-0.428	0.0131	0.737	0.00103	0.837	0.00156	0.356	0.108	0.454	0.0292	-0.403	0.112	-0.287	0.0469	0.601	0.01	0.287	0.0154	0.382	0.103	-0.603	0.0664	0.439	0.0183	0.784	0.00295	0.452	0.000441	0.264	0.0633	0.144	0.287	0.238	0.19	-0.217	0.0925	-0.112	0.413
LOC499339	similar to DNA segment, Chr 19, Brigham & Womens Genetics 1357 expressed; similar to D19Bwg1357e protein; hypothetical protein LOC499339	-0.238	0.0197	-0.364	0.000474	-0.316	0.00754	-0.471	0.0518	-0.536	0.00757	0.0614	0.877	0.186	0.0554	-0.279	0.0119	-0.522	0.0335	-0.475	0.0278	-0.439	0.013	-0.158	0.323	-0.378	0.0145	-0.28	0.0462	0.111	0.349	-0.512	0.0075	-0.417	0.0146	-0.563	0.00104	-0.418	0.000923	-0.256	0.0455	0.235	0.000338	0.192	0.11	0.037	0.158	0.13	0.249
FRMD4B	FERM domain containing 4B	0.781	0.00563	0.907	0.0123	0.628	0.00878	-0.296	0.0108	0.561	0.00464	0.886	0.00296	0.892	0.00117	0.49	0.0764	1.23	0.000291	0.545	0.00256	0.254	0.0629	0.912	5.14e-05	0.551	0.0319	0.912	0.000106	0.54	0.000781	0.511	0.0198	0.748	8.08e-05	0.441	0.0364	1.07	0.00415	0.626	0.000848	-0.28	0.0813	-0.0304	0.638	0.129	0.326	0.218	0.0125
LOC687738	Der1-like domain family, member 2; similar to Der1-like domain family, member 2	-0.3	0.00446	-0.253	0.0385	-0.26	0.0192	0.221	0.0232	-0.179	0.0347	-0.438	0.000615	0.304	0.000231	0.246	0.0045	-0.407	0.0264	-0.273	0.0137	-0.254	0.122	0.343	0.000229	-0.27	0.0394	-0.242	0.0374	-0.203	0.0188	-0.484	0.0231	0.254	0.00055	0.302	0.0146	-0.426	0.0017	-0.191	0.0462	0.288	0.0382	-0.174	0.0186	-0.0254	0.799	-0.263	0.0497
LOC691956		-0.3	0.00446	-0.253	0.0385	-0.26	0.0192	-0.144	0.233	-0.179	0.0347	-0.438	0.000615	-0.427	0.00137	-0.285	0.0121	-0.407	0.0264	-0.273	0.0137	-0.254	0.122	-0.193	0.0992	-0.27	0.0394	-0.242	0.0374	-0.203	0.0188	-0.484	0.0231	-0.0988	0.434	-0.369	0.0208	-0.426	0.0017	-0.191	0.0462	-0.138	0.137	-0.174	0.0186	-0.0254	0.799	-0.263	0.0497
RGD1305147		0.298	0.000296	0.308	0.027	0.522	0.000346	0.171	0.217	0.476	0.0177	0.279	0.0224	0.399	0.00218	0.619	0.000502	0.417	0.0383	0.462	0.0501	0.495	0.000268	0.156	0.0245	0.684	0.00104	0.278	0.103	0.473	0.0366	0.481	0.00646	0.233	0.0334	0.438	0.00273	0.36	0.0994	0.616	0.00525	0.261	0.0231	0.203	0.113	0.114	0.059	0.116	0.0709
LOC690217	similar to B0511.12	0.298	0.000296	0.308	0.027	0.522	0.000346	0.171	0.217	0.476	0.0177	0.279	0.0224	0.399	0.00218	0.619	0.000502	0.417	0.0383	0.462	0.0501	0.495	0.000268	0.156	0.0245	0.684	0.00104	0.278	0.103	0.473	0.0366	0.481	0.00646	0.233	0.0334	0.438	0.00273	0.36	0.0994	0.616	0.00525	0.261	0.0231	0.203	0.113	0.114	0.059	0.116	0.0709
RGD1563869		0.729	0.0571	0.825	0.00955	1.15	0.000259	0.95	0.00433	0.649	0.0321	0.909	0.026	0.524	0.0924	1.57	0.00587	1.19	0.000811	0.765	0.0187	0.572	0.0714	0.148	0.0868	0.606	0.0505	0.0214	0.818	0.233	0.519	0.735	0.045	0.241	0.0261	0.445	0.153	0.594	0.0342	0.109	0.261	0.181	0.568	-0.301	0.246	0.419	0.196	0.235	0.213
DND1	dead end homolog 1 (zebrafish)	0.234	0.0171	0.297	0.00856	0.225	0.00979	0.259	0.000844	0.108	0.415	0.337	0.00553	0.233	0.00364	0.396	0.00118	0.279	0.00154	0.327	0.0281	-0.0478	0.672	0.369	0.00428	0.271	0.00955	0.316	0.00108	0.434	0.00184	-0.0679	0.503	0.113	0.183	0.217	0.056	0.299	0.00387	0.372	0.00521	0.172	0.00595	-0.0997	0.149	0.171	0.0699	-0.0449	0.632
RGD1309228	similar to putative protein, with at least 9 transmembrane domains, of eukaryotic origin (43.9 kD) (2G415)	0.143	0.0641	-0.247	0.321	-0.0791	0.468	-0.312	0.193	-0.0823	0.34	-0.237	0.141	-0.343	0.019	-0.1	0.391	-0.682	0.0232	-0.275	0.0345	-0.229	0.00697	-0.3	0.044	-0.247	0.0244	-0.42	0.00785	-0.295	0.0441	-0.501	0.00656	-0.221	0.132	-0.539	0.000669	-0.618	0.00144	-0.357	0.0362	-0.207	0.0438	-0.206	0.126	-0.0887	0.602	-0.37	0.000451
ARID4A	AT rich interactive domain 4A (RBP1-like)	0.0878	0.251	0.164	0.0464	0.351	0.00957	0.336	0.0163	0.275	0.0108	0.305	0.00559	0.212	0.00476	0.457	0.0122	0.479	0.00187	0.49	0.00228	-0.127	0.334	0.197	0.0708	0.397	0.0126	0.307	0.0797	0.341	0.0147	0.116	0.496	0.184	0.0232	0.418	0.00026	0.359	0.061	0.233	0.00546	0.217	0.055	0.0472	0.496	0.163	0.134	0.144	0.113
GOLPH4	golgi phosphoprotein 4	0.373	0.00262	0.3	0.0142	0.496	0.00165	0.246	0.0793	0.229	0.0026	0.854	7.57e-05	0.488	0.00113	0.757	0.000195	0.472	0.0121	0.235	0.0244	-0.332	0.0384	0.0521	0.29	0.514	0.00294	0.181	0.117	0.277	0.000149	0.417	0.0246	0.351	0.00607	0.292	0.143	0.38	0.00152	0.477	0.000852	0.481	0.000913	0.187	0.0644	0.261	0.00139	0.162	0.0662
RGD1561817	similar to Traf2 and NCK interacting kinase, splice variant 4	0.41	0.00643	0.253	0.016	0.326	0.000694	0.31	0.000485	0.265	0.0163	0.587	0.00281	0.325	0.00121	0.486	0.00131	0.354	0.000164	0.232	0.00845	0.295	0.0101	0.296	0.0199	0.533	0.000183	0.215	5.33e-05	0.175	0.0662	0.189	0.0386	0.375	0.000368	0.504	0.000739	0.452	0.000535	0.226	0.0268	0.205	0.0291	0.0727	0.244	0.263	0.0289	0.109	0.122
FBXO11	F-box protein 11	-0.074	0.212	-0.128	0.169	-0.183	0.00465	-0.13	0.363	-0.22	0.00598	-0.22	0.0109	-0.28	0.0047	-0.22	0.000734	-0.0863	0.544	-0.352	0.00299	-0.118	0.0131	-0.224	0.000164	-0.181	0.0173	-0.25	2.76e-05	-0.261	0.0353	-0.178	0.017	-0.212	9.57e-05	-0.374	0.000289	-0.338	0.000378	-0.281	0.0078	-0.146	0.0641	-0.152	0.0257	-0.0371	0.503	0.0437	0.579
VEZF1	vascular endothelial zinc finger 1	0.472	0.00356	0.383	0.00719	0.773	0.0216	0.461	0.0776	0.701	0.0144	0.494	0.00278	0.561	0.00646	1.07	0.00511	0.747	0.0301	0.819	0.00749	0.334	0.0322	0.121	0.0812	0.813	0.00288	0.791	0.0012	0.735	0.00953	0.684	0.000887	0.191	0.0179	0.567	0.0313	0.759	0.000957	0.789	0.00411	0.186	0.104	0.242	0.0904	0.3	0.183	0.287	0.197
DDX42	DEAD (Asp-Glu-Ala-Asp) box polypeptide 42	0.388	0.00309	0.206	0.0288	0.33	0.0358	0.214	0.0614	0.324	0.00775	0.343	0.00142	0.14	0.182	0.366	0.00711	0.283	0.0296	0.373	0.00501	0.225	0.000153	0.141	0.00193	0.253	0.00206	0.153	0.0769	0.187	0.0395	0.14	0.00957	0.233	3.06e-05	0.294	0.000354	0.145	0.0489	0.207	0.0251	0.116	0.64	-0.0664	0.464	-0.341	0.155	0.0691	0.282
LOC682575		-0.245	0.0323	-0.331	0.0225	-0.377	0.000635	-0.344	0.0115	-0.203	0.395	-0.322	0.0107	-0.533	0.000756	-0.651	2.69e-05	-0.525	0.000501	-0.427	0.143	-0.197	0.00088	-0.336	0.00129	-0.247	0.00454	-0.0434	0.574	-0.0247	0.898	-0.299	0.000192	-0.328	0.000819	-0.385	0.000601	-0.257	0.00119	-0.394	0.0327	-0.0771	0.369	-0.203	0.225	-0.274	0.00974	-0.181	0.23
LOC685258		-0.245	0.0323	-0.331	0.0225	-0.377	0.000635	-0.344	0.0115	-0.203	0.395	-0.322	0.0107	-0.533	0.000756	-0.651	2.69e-05	-0.525	0.000501	-0.427	0.143	-0.197	0.00088	-0.336	0.00129	0.817	0.000103	-0.0434	0.574	0.335	0.13	-0.299	0.000192	-0.328	0.000819	0.909	0.000202	-0.257	0.00119	-0.394	0.0327	-0.0771	0.369	-0.203	0.225	-0.274	0.00974	-0.181	0.23
RGD1311457		0.16	0.00718	0.181	0.0225	0.115	0.155	0.245	0.0283	0.108	0.318	0.0275	0.662	0.0894	0.292	0.0995	0.0823	0.161	0.101	0.15	0.124	0.11	0.0975	0.169	0.0778	0.293	0.00617	0.302	0.00628	0.354	0.00927	-0.0599	0.396	-0.0425	0.542	0.26	0.0367	0.11	0.253	0.368	0.00429	-0.132	0.135	-0.0913	0.279	-0.0152	0.821	-0.0842	0.228
TTC9C	tetratricopeptide repeat domain 9C	-0.238	0.0151	-0.311	0.00992	-0.375	0.0225	-0.544	0.00846	-0.459	0.00145	0.384	0.0136	0.528	0.00412	-0.304	0.00808	0.379	0.0181	-0.338	0.0214	-0.382	0.00291	-0.292	0.022	-0.271	0.0588	-0.203	0.0124	-0.286	0.0528	-0.409	0.0089	0.564	0.000801	0.51	0.0117	-0.32	0.00315	-0.237	0.0496	0.42	0.00338	0.426	0.0202	0.252	0.102	0.433	0.00788
FECH	ferrochelatase (protoporphyria)	-0.16	0.0106	-0.14	0.0471	-0.234	0.0277	-0.185	0.0264	-0.203	0.00338	-0.0689	0.314	-0.116	0.152	-0.421	0.00357	-0.262	0.00679	-0.283	0.00254	-0.227	0.00603	-0.162	0.0836	-0.237	0.0148	-0.178	0.0798	-0.176	0.0412	-0.337	0.00165	-0.206	0.0254	-0.474	0.0011	-0.276	0.0408	-0.252	0.00124	0.0907	0.106	0.0236	0.77	-0.187	0.0412	-0.0777	0.192
LOC688004		0.559	0.00509	0.867	0.000184	1.01	0.000284	1.07	0.00185	0.914	2.75e-05	0.836	0.000231	0.707	0.00156	1.43	3.05e-05	1.29	0.000241	0.915	0.000113	0.838	0.000555	0.829	0.00952	1.19	0.000263	0.742	0.000407	0.731	0.000863	1.21	9.7e-07	0.99	0.000498	1.24	0.000454	1.08	0.0016	0.831	0.000951	0.277	0.0115	-0.161	0.211	0.42	0.00355	0.227	0.281
LOC691862	hypothetical protein LOC691862	0.559	0.00509	0.867	0.000184	1.01	0.000284	1.07	0.00185	0.914	2.75e-05	0.836	0.000231	0.707	0.00156	1.43	3.05e-05	1.29	0.000241	0.915	0.000113	0.838	0.000555	0.829	0.00952	1.19	0.000263	0.742	0.000407	0.731	0.000863	1.21	9.7e-07	0.99	0.000498	1.24	0.000454	1.08	0.0016	0.831	0.000951	0.277	0.0115	-0.161	0.211	0.42	0.00355	0.227	0.281
RGD1307396	similar to RIKEN cDNA 6330406I15	0.397	0.117	-0.124	0.516	0.542	0.177	0.246	0.0439	-0.306	0.00924	0.425	0.121	-0.212	0.162	0.332	0.347	0.323	0.27	-0.314	0.0178	0.956	0.0149	0.676	0.0915	0.765	0.0231	0.28	0.0823	0.466	0.0187	0.711	0.0154	0.712	0.0601	0.695	0.000168	0.478	0.0249	0.432	0.0882	0.257	0.118	-0.134	0.358	-0.464	0.137	-0.57	0.0508
PHTF1	putative homeodomain transcription factor 1	-0.379	0.00152	-0.248	0.00213	-0.411	0.000111	-0.379	0.0316	-0.229	0.0149	-0.289	0.0477	-0.273	0.000476	-0.21	0.0308	-0.461	0.0108	-0.253	0.0165	-0.498	0.000268	-0.0825	0.422	-0.141	0.0985	-0.329	0.00046	-0.232	0.0163	-0.613	6.63e-05	-0.107	0.272	-0.279	0.00655	-0.451	4.13e-05	-0.355	0.00232	0.0902	0.557	-0.0247	0.753	0.202	0.0554	-0.0815	0.462
RGD1308448	similar to RIKEN cDNA B130016O10 gene	0.402	0.0493	0.603	0.00395	0.865	0.000213	0.657	0.00147	0.699	0.00351	0.824	0.00213	0.754	0.00129	1.02	0.000428	1.03	3.99e-06	0.698	0.00258	0.7	0.000891	0.504	0.0164	0.703	0.00581	0.355	0.12	0.391	0.132	1.02	0.000303	0.879	0.000154	0.931	0.000623	0.694	0.00291	0.719	0.00256	0.422	0.0252	0.152	0.278	0.151	0.257	0.377	0.00673
USP20	ubiquitin specific peptidase 20	-0.143	0.294	-0.263	0.052	-0.226	0.0197	-0.265	0.153	-0.205	0.0215	0.287	0.124	-0.222	0.0634	-0.179	0.0176	-0.396	0.043	-0.265	0.00151	-0.368	0.00012	-0.387	0.00471	-0.15	0.096	-0.166	0.0283	-0.143	0.0758	-0.528	0.00729	-0.328	0.00712	-0.394	0.0026	-0.104	0.167	-0.128	0.0893	0.254	0.21	0.321	0.0238	-0.115	0.275	0.267	0.0551
CLDND1	claudin domain containing 1	0.26	0.0772	0.332	0.00689	0.171	0.00582	0.367	0.0693	0.318	0.0289	0.453	0.00892	-0.197	0.00435	0.483	0.00169	0.514	0.0202	0.199	0.23	0.373	0.00212	0.417	0.000125	0.316	0.000361	0.0558	0.182	0.0811	0.195	0.473	0.00412	0.568	1.73e-07	0.447	0.00219	0.365	0.00473	0.0712	0.243	0.192	0.123	-0.196	0.0189	-0.0931	0.0701	0.146	0.208
RGD1305133		-0.333	0.00593	-0.197	0.0478	-0.209	0.00634	-0.221	0.0301	-0.127	0.307	-0.133	0.121	-0.183	0.0267	-0.228	0.0124	-0.248	0.0183	0.193	0.0819	-0.259	0.00306	-0.202	0.0433	-0.353	0.00471	-0.178	0.00657	-0.23	0.0108	-0.456	0.00201	-0.144	0.117	-0.255	0.00418	-0.261	0.00259	-0.269	0.0112	0.2	0.0878	-0.173	0.0895	-0.0949	0.566	0.207	0.122
RGD1563091	similar to OEF2	0.777	0.00102	0.684	0.0183	0.793	0.00238	0.569	0.0246	0.414	0.142	0.938	0.00066	0.822	0.00569	1	0.00272	0.808	0.00028	0.824	0.00243	0.288	0.354	0.484	0.0185	0.592	0.0152	0.664	0.00514	0.655	0.00149	0.618	0.0115	0.428	0.00839	0.588	0.0707	0.694	0.00147	0.854	0.000329	0.162	0.116	0.139	0.54	0.207	0.298	0.239	0.156
C1QTNF4	C1q and tumor necrosis factor related protein 4	-0.345	0.0271	-0.317	0.0316	-0.399	0.0116	-0.346	0.0375	-0.215	0.0441	-0.364	0.0179	-0.251	0.0492	-0.559	0.00207	-0.435	0.00757	1.04	0.0187	0.53	0.0862	-0.273	0.0219	0.977	0.0029	-0.124	0.0921	-0.252	0.0162	0.423	0.0525	-0.298	6.11e-05	0.964	0.0644	-0.23	0.0429	-0.304	0.0126	0.728	0.265	0.11	0.517	-0.159	0.0995	-0.0894	0.447
CBARA1	calcium binding atopy-related autoantigen 1	-0.212	0.114	-0.195	0.0849	-0.332	0.0532	-0.206	0.277	-0.309	0.0568	-0.125	0.323	-0.276	0.029	-0.379	0.0348	-0.296	0.14	-0.506	0.0107	-0.208	0.00575	-0.331	0.0019	-0.254	0.0317	-0.114	0.276	-0.276	0.00934	-0.193	0.0522	-0.365	0.00036	-0.345	0.00734	-0.131	0.222	-0.253	0.00687	0.0868	0.525	-0.0812	0.503	-0.0468	0.504	-0.0895	0.324
TRIO	triple functional domain (PTPRF interacting)	0.377	0.0266	0.436	0.0375	0.755	0.0122	0.423	0.0581	0.129	0.0075	0.559	0.00603	0.806	0.0178	0.786	0.00116	0.456	0.0377	0.205	0.000425	-0.21	0.0806	0.822	0.000662	-0.322	0.00349	-0.38	4.92e-05	0.604	0.0155	0.482	0.0215	0.236	0.000458	0.556	0.00178	-0.405	0.000588	-0.278	0.11	-0.239	0.0202	0.371	0.212	0.12	0.231	0.265	0.245
RGD1310651	similar to hypothetical protein MGC20460	-0.322	0.00828	-0.373	0.0395	-0.392	0.0178	-0.623	0.0527	-0.354	0.00194	-0.142	0.19	-0.265	0.0578	-0.659	0.000274	-0.609	0.0569	-0.421	0.00261	-0.122	0.18	-0.0974	0.503	-0.469	0.00105	-0.255	0.0796	-0.124	0.593	-0.413	0.00484	-0.177	0.195	-0.752	2.38e-05	-0.451	0.0153	-0.339	0.179	0.18	0.0477	0.107	0.235	-0.266	0.0755	0.0137	0.896
YIPF4	Yip1 domain family member 4	0.842	7.06e-06	0.754	0.00375	0.735	0.00123	0.768	0.00594	0.744	4.89e-07	0.888	8.09e-06	0.726	0.000553	1.04	0.0124	1.07	1.79e-05	0.844	1.79e-05	0.662	0.000299	0.813	5.84e-06	1.02	5.66e-06	0.695	6.6e-06	0.702	0.000967	0.833	4.76e-05	0.957	7.57e-07	0.928	2.14e-06	0.974	0.000168	0.736	0.00213	-0.227	0.305	-0.33	0.00388	-0.199	0.125	0.299	0.0656
EBAG9	estrogen receptor binding site associated antigen 9	0.235	0.0772	0.339	0.00193	0.483	0.00145	0.374	0.0084	0.332	0.00461	0.546	0.00193	0.362	0.0632	0.617	7.09e-05	0.507	0.0032	0.323	0.00633	0.391	0.000884	0.432	0.00339	0.434	0.00365	-0.132	0.0494	0.446	0.00262	0.552	0.000393	0.515	1.24e-05	0.495	4.28e-05	0.384	0.000407	0.687	0.000123	0.311	0.00154	0.0213	0.828	0.134	0.0504	0.182	0.101
RGD1564153		0.651	0.00241	0.372	0.0118	0.878	9.77e-05	0.629	0.0123	0.247	0.00107	0.642	0.00257	0.234	0.163	0.938	0.000939	0.925	0.00178	0.765	0.00106	0.238	0.0289	0.214	0.01	0.587	0.000132	0.6	0.00104	0.438	0.0276	0.338	0.0691	0.491	0.000925	0.307	0.00043	0.617	0.00651	0.585	0.0312	-0.114	0.231	0.156	0.157	0.223	0.0185	0.296	0.068
[truncated: 339 more rows]
[truncated: 16 more columns]
