# Supplementary material for: Gene Expression Profiling of a Hypoxic Seizure Model of Epilepsy Suggests a Role for mTOR and Wnt Signaling in Epileptogenesis
Source: PLoS One. 2013 Sep 27;8(9):e74428. doi: 10.1371/journal.pone.0074428 (PMC3785482; doi:10.1371/journal.pone.0074428)
Supplement: File S4 — Membership matrix for the enriched gene sets in the hypoxic seizure response. The 261 * 37 membership matrix for the 261 leading-edge genes in the 37 gene sets which scored significantly against the 12 h differential response to hypoxic seizures in hippocampus, with additional filter requiring that each gene appear in at least two gene sets, is displayed below (gray columns). (XLS) [file pone.0074428.s006.xls]

## Sheet: Sheet1
The 37 gene sets selected by gene set enrichment analysis against the 12h hippocampal (hypoxic seizure/control) profile.
k = total number of genes in geneset.
ku = number of positive regulatees.
kd = number of negative regulatees.
P-value = P-value from regulated KS test.
FDR = false-discovery rate.
cLeft, cRight = enrichments for left-hand and right-hand arms of distributions.
Geneset	Source	k	ku	kd	P-value	FDR	cLeft	cRight
ion_channels	neuronalConsolidated	245	245	0	0.00022	0.000928889	1.52273	1
autism_OMIM_jst_manual_curation_2010	neuronalConsolidated	49	49	0	0.00322	0.00556182	2.07685	1
PI3K-AKT_Signaling_Pathway_SA	neuronalConsolidated	93	93	0	0	0	1.94242	1
epilepsy_E18_series4_4AP_8h_CRC_feb_2009	neuronalConsolidated	517	253	264	0	0	1.67969	1.43476
glutamatergic	neuronalConsolidated	37	37	0	0.00042	0.00122769	4.76356	1
synapse	neuronalConsolidated	86	86	0	0.0033	0.005225	1.66725	1
epilepsy_E18_series4_BIC_8h_CRC_feb_2009	neuronalConsolidated	675	332	343	0	0	2.05199	1.39746
neuron_cahoy_emery_kaushal_2008	neuronalConsolidated	196	196	0	0.0075	0.00890625	1.71979	1
axonal_guidance	neuronalConsolidated	57	57	0	0.00134	0.00268	2.57969	1
Insulin_Signaling_Pathway_SA	neuronalConsolidated	91	91	0	0.02436	0.02436	1.5144	1
IGF_insulin_axis_JST	neuronalConsolidated	13	13	0	0.01614	0.0165762	3.88904	1
KEGG_WNT_SIGNALING_PATHWAY	Broad curated	110	110	0	0	0	2.63828	1
BIOCARTA_NO1_PATHWAY	Broad curated	26	26	0	0.00392	0.00572923	3.48958	1
BIOCARTA_CTCF_PATHWAY	Broad curated	19	19	0	0.00332	0.0050464	4.5413	1
KEGG_LONG_TERM_DEPRESSION	Broad curated	57	57	0	0.00226	0.00408952	2.26494	1
BIOCARTA_CREB_PATHWAY	Broad curated	24	24	0	0.00102	0.0024225	3.84749	1
BILD_CTNNB1_ONCOGENIC_SIGNATURE	Broad curated	39	39	0	0.00022	0.000836	4.63481	1
SIG_PIP3_SIGNALING_IN_CARDIAC_MYOCTES	Broad curated	55	55	0	0.00058	0.00157429	2.38335	1
REACTOME_TRANSMISSION_ACROSS_CHEMICAL_SYNAPSES	Broad curated	108	108	0	0.0004	0.00126667	2.11714	1
REACTOME_NEURORANSMITTER_RECEPTOR_BINDING_AND_DOWNSTREAM_TRANSMISSION_IN_THE_POSTSYNAPTIC_CELL	Broad curated	68	68	0	0.00108	0.00241412	2.11714	1
REACTOME_POST_NMDA_RECEPTOR_ACTIVATION_EVENTS	Broad curated	28	28	0	0.00328	0.00541913	3.15346	1
REACTOME_ACTIVATION_OF_NMDA_RECEPTOR_UPON_GLUTAMATE_BINDING_AND_POSTSYNAPTIC_EVENTS	Broad curated	32	32	0	6e-05	0.00038	6.71875	1
ST_GRANULE_CELL_SURVIVAL_PATHWAY	Broad curated	21	21	0	0.00096	0.002432	2.60582	1
RESPONSE_TO_HYPOXIA	Broad Gene ontology	25	25	0	0.0067	0.00848667	2.14616	1
GLUTAMATE_RECEPTOR_ACTIVITY	Broad Gene ontology	20	20	0	0.00778	0.00895879	4.51851	1
METABOTROPIC_GLUTAMATEGABA_B_LIKE_RECEPTOR_ACTIVITY	Broad Gene ontology	10	10	0	0.00868	0.009424	4.51851	1
CYCLIC_NUCLEOTIDE_PHOSPHODIESTERASE_ACTIVITY	Broad Gene ontology	12	12	0	0.01212	0.0127933	3.31912	1
EGR2_mutations_in_inherited_neuropathies_dominant-negatively_inhibit_m_pubMED_11394999	Pubmed	79	79	0	0.00416	0.00585482	2.44318	1
Signal_transduction_pathways_that_regulate_eukaryotic_protein_synthesi_pubMED_10521405	Pubmed	77	77	0	0.00528	0.00691862	2.13092	1
Proteomic_analysis_of_NMDA_receptor-adhesion_protein_signaling_complex_pubMED_10862698	Pubmed	65	65	0	0	0	3.66726	1
Regulation_of_translation_initiation_by_FRAP/mTOR._pubMED_11297505	Pubmed	20	20	0	0.0084	0.00938823	2.78304	1
Ribosomal_S6_kinase_signaling_and_the_control_of_translation._pubMED_10579915	Pubmed	21	21	0	0.0001	0.000542857	2.75536	1
Mechanism_and_function_of_signal_transduction_by_the_Wnt/beta-catenin__pubMED_10630639	Pubmed	30	30	0	0.00688	0.00843355	3.57622	1
Translation_initiation:_adept_at_adapting._pubMED_10500305	Pubmed	25	25	0	0.0052	0.00705714	2.78304	1
APC,_signal_transduction_and_genetic_instability_in_colorectal_cancer._pubMED_11900252	Pubmed	19	19	0	0.00144	0.002736	4.94677	1
The_subcellular_destinations_of_APC_proteins._pubMED_11988767	Pubmed	27	27	0	0.00014	0.000665	2.55227	1
Protein_trafficking_and_anchoring_complexes_revealed_by_proteomic_anal_pubMED_15024025	Pubmed	13	13	0	0.0012	0.00253333	2.16161	1
